# Supplementary material for: Identification of nine signature proteins involved in periodontitis by integrated analysis of TMT proteomics and transcriptomics
Source: Front Immunol. 2022 Aug 9;13:963123. doi: 10.3389/fimmu.2022.963123 (PMC9397367; doi:10.3389/fimmu.2022.963123)
Supplement: Supplementary Table 1 — Proteomic profiles of 115 DEPs identified by DEqMS analysis. [file DataSheet_1.xls]

ID	logFC	AveExpr	t	P.Value	adj.P.Val	B	count	sca.t	sca.P.Value	sca.adj.pval
AATF	-1.027680194	-0.016920481	-3.419822822	0.003872027	0.032443212	-1.969800211	1	-3.428130776	0.003674442	0.03081574
ADPGK	0.532387316	-0.07141301	3.020701731	0.185426878	0.25824319	-2.376689393	1.666666667	3.003706289	0.185946362	0.257404322
ALG5	0.964785431	-0.025433209	6.166334799	3.94E-05	0.002678641	3.072819915	10	6.290585684	3.14E-05	0.001960431
ANKRD13A	-0.614281536	0.010971445	-2.294542321	0.491507745	0.499050553	-3.077804972	3	-2.31195619	0.491351643	0.498407568
ASNS	1.764972185	-0.746601659	3.069092067	0.012066572	0.060049823	-2.632303937	2.5	3.108257841	0.011092472	0.056014181
BID	3.138576783	-1.266947981	4.501195522	0.083496829	0.174326012	-0.047284589	1.5	4.557740046	0.080492189	0.170025659
BTN2A1	1.12953302	-0.076073046	5.261242784	0.000100722	0.003691796	1.535017489	1	5.216449981	0.000100042	0.003447139
CABCOCO1	-1.186594294	0.155396999	-4.615359212	0.000349517	0.007742715	0.338464556	2	-4.647432073	0.000305411	0.006803341
CALML5	-1.14925626	0.197918586	-4.169617923	0.000846992	0.012818374	-0.513483272	7	-4.236094656	0.000699142	0.01114209
CCDC138	-1.005752956	0.035808239	-3.632075655	0.002512653	0.025002701	-1.556959465	1	-3.633436764	0.002405253	0.023500343
CCDC178	1.524625061	-0.228246682	3.421932676	0.00385541	0.032375111	-1.965702975	1	3.452085194	0.003497168	0.030045492
CD177	0.654032785	-0.023772559	2.316604102	0.107990188	0.217859595	-3.857681223	3	2.334780139	0.104018318	0.211751342
CD22	-2.126022771	-0.25388072	-4.224547606	0.000758724	0.012044318	-0.407616698	2	-4.276578032	0.000643983	0.010560869
CD38	1.370770404	-0.202789989	8.745673395	3.17E-07	0.001559098	6.930670231	31	8.93681703	1.93E-07	0.00086122
CD79A	1.431724587	-0.225763859	8.389329709	5.32E-07	0.001559098	6.461806824	2	8.371925747	4.45E-07	0.00086122
CDSN	-1.096705351	0.131223892	-6.165171429	1.93E-05	0.00220238	3.112627156	4	-6.253410261	1.46E-05	0.001624028
CEACAM16	-1.118396874	0.129649911	-4.856353965	0.00021844	0.005994741	0.790886307	1	-4.82905044	0.000213018	0.005413711
CHUK	2.98894795	-1.237759923	3.864500273	0.001567104	0.018920418	-1.104645042	2	3.916360726	0.001343482	0.016494345
CRISP3	1.067548506	0.008562891	4.27117114	0.000691196	0.011355369	-0.317927437	2	4.299066475	0.000615281	0.010273301
CTNNBIP1	-1.204599578	0.171398921	-4.928140085	0.000190146	0.005501073	0.924344503	4	-4.998487913	0.00015272	0.004556138
DAPL1	-1.031794605	0.150949155	-4.872723521	0.000211627	0.005899905	0.821374105	3	-4.928915551	0.000175009	0.004911128
DEFA1	1.497987505	-0.371430031	4.05132922	0.00107436	0.014998658	-0.7421143	14	4.114826697	0.00089496	0.013301501
DSC1	-1.04218045	0.042604017	-4.64655181	0.000328767	0.007535654	0.397384884	2	-4.668367423	0.000292934	0.006588346
DSC3	-0.719541117	0.078932074	-3.766553973	0.022050541	0.069124175	-1.253854252	17.33333333	-3.837300727	0.020518342	0.064721986
DSG1	-1.307277727	0.109215422	-4.904815929	0.000198899	0.005665228	0.881051235	100	-4.972400145	0.000160713	0.00471609
DSP	-1.072647581	0.070556624	-4.094854175	0.000984234	0.014271993	-0.657892402	801	-3.832867278	0.001594905	0.018186971
ELF3	-1.083788287	-0.047343995	-5.792367802	3.77E-05	0.002584763	2.476769434	1	-5.703156138	3.98E-05	0.002216953
ENOX2	-1.807897691	0.456364743	-4.291286469	0.000663989	0.011100762	-0.279282322	1	-4.326368989	0.000582182	0.009918657
FBXO4	5.059414986	-1.73167893	3.682447506	0.002267886	0.023225151	-1.458889277	1	3.732742606	0.001959954	0.020639413
FCGR3B	2.56894565	-0.232046368	3.726881665	0.002071985	0.021885493	-1.372384525	2	3.77611216	0.001792478	0.019538859
GCNT4	6.295714028	-2.000609516	3.602335963	0.002669481	0.025879053	-1.614855496	1	3.652326526	0.00231334	0.022958711
GIN1	1.113475314	0.191583123	4.619481136	0.000346699	0.007742715	0.346256427	1	4.601289626	0.000334874	0.007131567
GLRX	1.252286181	-0.014029599	5.446037974	7.12E-05	0.003117179	1.867309417	7	5.536949563	5.43E-05	0.002406888
GMDS	1.013561438	-0.153310411	5.727081583	5.75E-05	0.002919021	2.348907387	7	5.769294478	4.30E-05	0.00220102
GPR89A	2.636688339	-0.813744392	3.98173781	0.001236255	0.016344758	-0.876979279	2	4.033995217	0.001055682	0.014657817
GSDMA	-1.157453478	0.029799015	-4.999224418	0.000165842	0.005057815	1.055870996	3	-5.059075649	0.000135699	0.004203458
GSTA4	-1.173743731	0.263672093	-6.632535087	8.60E-06	0.00220238	3.879366522	3	-6.701333482	6.62E-06	0.001624028
GSTCD	5.862147318	-2.319740742	3.773338625	0.00188539	0.020974104	-1.281962253	1	3.825346876	0.001619765	0.018397335
HLA-DPA1	1.689165956	-0.433149555	5.365810771	8.27E-05	0.003293489	1.723638374	3	5.435608249	6.58E-05	0.002713667
HLA-DPB1	1.191972958	-0.238042151	0.026058511	0.002126838	0.022322114	-1.396057206	4	0.008746843	0.001784443	0.01943313
HSP90B1	1.275433998	-0.109891348	7.760385796	1.38E-06	0.001583718	5.590340241	190	7.75203313	1.16E-06	0.001019991
IGHG4	1.538348839	0.038657992	3.811482093	0.002250271	0.022097052	-1.209126681	95.5	3.85593751	0.002013317	0.020076863
IGLC3	1.07789081	0.080840812	3.46711011	0.00351624	0.030494305	-1.877928533	46	3.521772602	0.003028582	0.027696777
IGLL5	1.157794256	-0.060686066	3.949021057	0.001320728	0.017114606	-0.94045979	87	4.005935396	0.001118088	0.014929471
IGLV3-19	1.20909293	-0.056982813	3.128770439	0.007003545	0.046749323	-2.532384821	4	3.173352994	0.006213043	0.042435037
IRF4	1.138328366	-0.073961385	6.722331887	7.39E-06	0.00220238	4.022780452	5	6.832898961	5.28E-06	0.001585549
ISG20	0.802162567	0.044387035	4.190060323	0.002879704	0.022443224	-0.501952836	3.5	4.243478814	0.002600621	0.020511906
KDELR3	1.112527311	-0.204482199	3.86032077	0.001580431	0.018958361	-1.112770002	1	3.865797984	0.001490504	0.017446105
KRT1	-2.034776244	0.501186534	-4.236729612	0.000740455	0.01186818	-0.384166857	237	-4.284803349	0.00063333	0.010423325
KRT10	-1.385758818	0.140970512	-5.262291498	0.000100523	0.003691796	1.536916708	224	-5.29240146	8.65E-05	0.00319416
KRT14	-1.050655179	0.049602167	-4.355863828	0.000583816	0.01040356	-0.15543513	898	-3.944936466	0.001266974	0.0160234
KRT16	-1.555206744	0.137856069	-4.510173916	0.000433111	0.008774583	0.138862573	213.5	-4.552008777	0.000371321	0.007532363
KRT17	-0.895514276	0.058822775	-2.329105382	0.064222193	0.176196983	-3.930160279	41	-2.363505985	0.060652327	0.168266665
KRT19	0.15815205	-0.06351486	0.601128317	0.101664124	0.170502521	-1.155751383	105.3333333	0.62520272	0.100708595	0.168346991
KRT27	-1.204112297	-0.043249613	-3.626310818	0.002542312	0.02517682	-1.568182711	1	-3.642754982	0.002359463	0.023240961
KRT3	-1.555582397	-0.114355732	-4.530937234	0.000412696	0.008400012	0.178493525	100	-4.594185036	0.000339663	0.007183667
KRT32	-1.428017319	0.225337449	-4.705706082	0.000292825	0.007033919	0.508835429	2	-4.748005015	0.000250061	0.006006679
KRT6C	-1.097721558	-0.050923144	-3.100009636	0.007424864	0.048274733	-2.587591096	17	-3.1491167	0.006530599	0.043748804
KRT76	-1.317913774	0.011403078	-4.993548394	0.000167659	0.005057815	1.045392063	577	-4.840889277	0.0002081	0.005332915
KRT77	-1.344574271	0.31616555	-4.427268326	0.000506615	0.009570547	-0.018903672	13	-4.499583655	0.000410554	0.007935079
KRTDAP	-1.473810097	0.104994866	-3.616450598	0.002593858	0.025505404	-1.587378542	3	-3.665276607	0.002252375	0.022571577
LARP1B	2.906131812	-1.068229681	3.036035669	0.011340032	0.059516319	-2.699813268	1.5	2.992184265	0.013818125	0.064895012
LCN2	1.020210113	-0.067349444	4.647274798	0.000328301	0.007535654	0.398749326	16	4.732862142	0.000257686	0.006094364
LGALS7B	-1.153667597	0.134976785	-4.632816395	0.000337743	0.007634496	0.371452467	85	-4.700440575	0.000274825	0.00639179
LIME1	1.81558184	-0.23650286	6.344618929	1.41E-05	0.00220238	3.411048613	1	6.352483014	1.22E-05	0.001624028
LMAN1	1.209084564	-0.09246955	6.986766926	4.75E-06	0.00220238	4.43781367	48	7.119631542	3.26E-06	0.001394072
LORICRIN	-1.504278157	0.452718874	-4.136020958	0.000906075	0.013442984	-0.578334215	4	-4.194965122	0.000760121	0.011852737
LTF	1.212187366	-0.139591351	4.15905683	0.000865129	0.01304784	-0.533861116	84	4.219529542	0.000723078	0.011390962
MANF	1.177512464	-0.078139374	6.332678508	1.52E-05	0.00220238	3.388695007	12	6.452502531	1.09E-05	0.001624028
MAP2	-1.06800009	0.132454213	-5.212118953	0.000120178	0.004106359	1.442735163	1	-5.148983531	0.000120855	0.003895742
MAPT	-1.130104422	0.181663453	-5.03006031	0.000156685	0.004904801	1.112648694	2	-5.046636601	0.000140665	0.00426469
MFAP4	-1.266439336	-0.014758501	-4.298129641	0.000654985	0.011016193	-0.266142542	5	-4.362439812	0.00054122	0.00943035
MZB1	1.381344668	-0.162699096	5.883880585	9.40E-05	0.003782847	2.569555608	19.5	5.977515914	7.63E-05	0.002981816
OGN	-1.450082304	-0.074886967	-4.847875334	0.000259052	0.006310427	0.77011739	16.5	-4.927378464	0.000206851	0.005212286
OLFML3	-1.085842587	-0.158826164	-3.964310315	0.001418779	0.017097945	-0.911860136	8.5	-4.017701165	0.001197472	0.015066945
PDIA4	1.091242237	-0.015982453	6.429742752	1.22E-05	0.00220238	3.550856365	117	6.499480615	9.41E-06	0.001624028
PI4KB	1.019464889	-0.278491597	4.509745859	0.000430323	0.008587799	0.138226032	1	4.481105275	0.000426084	0.008132716
PKP1	-1.240080532	0.039944884	-3.887433137	0.001591086	0.018560939	-1.060559388	98.5	-3.921989447	0.001407672	0.016891445
PLCH1	1.182468512	-0.111207546	8.534971336	4.30E-07	0.001559098	6.655560966	9	8.730022556	2.61E-07	0.00086122
PRDX4	1.185210637	-0.093810351	5.691961611	6.10E-05	0.002997355	2.28517787	12.33333333	5.794089946	4.55E-05	0.002310274
PRELP	-1.156126062	-0.021542743	-3.921123367	0.001397374	0.017781249	-0.994624165	53	-3.982702231	0.001172583	0.015375772
QPCTL	1.812648552	-0.357710831	3.217952155	0.005841873	0.041711452	-2.360682244	2	3.258826597	0.005210353	0.038074066
QPRT	0.684804363	-0.055683494	4.454046	0.00640751	0.03507644	-0.067237521	2.5	4.454419022	0.006021474	0.033294098
RBM7	-1.191509645	0.154969578	-4.322440534	0.000623993	0.010630994	-0.21949249	2	-4.356535949	0.000547717	0.009514793
RPN2	0.943521531	-0.034182303	7.17015189	3.66E-06	0.002049406	4.717097382	28	7.342339913	2.35E-06	0.001300765
RPTN	-2.001841558	0.021504692	-4.124683197	0.000926948	0.013622874	-0.600235151	22	-4.186886997	0.000772721	0.011988246
RRBP1	0.99593351	-0.037431297	5.521160463	6.97E-05	0.003136777	1.996907795	49.5	5.614345108	5.26E-05	0.002465844
S100A12	1.290174593	-0.250763015	4.267440983	0.000696366	0.011365351	-0.325097143	8	4.335133906	0.000571946	0.009816986
S100P	1.19915553	-0.103150921	3.807968041	0.001757423	0.020176334	-1.214583057	4	3.862261394	0.001501377	0.017528767
SCIN	-0.873296773	0.091032131	-2.976636011	0.013575474	0.06508257	-2.809354228	2.333333333	-3.003912271	0.012903272	0.061614262
SEC11C	1.468926777	-0.214584894	6.792855343	4.06E-05	0.002416336	3.981102173	7.5	6.911128802	3.05E-05	0.001710262
SLURP1	-1.270375148	-0.078248034	-3.521102625	0.003149856	0.028610007	-1.772938771	1	-3.542229714	0.002903355	0.026771164
SMPDL3B	1.591313731	-0.125476031	5.979377095	3.24E-05	0.002473324	2.789382244	2.5	6.023892543	2.81E-05	0.001953128
SPCS1	1.244878901	-0.162008589	6.860970121	5.86E-06	0.00220238	4.241730271	5	6.971850831	4.17E-06	0.001509143
SPCS2	1.14052302	-0.174478639	7.027294509	4.44E-06	0.00220238	4.500462801	29	7.178320917	2.95E-06	0.001394072
SPCS3	1.306514057	-0.118141597	7.957573873	1.02E-06	0.001559098	5.869738982	11	8.125257597	6.48E-07	0.000994122
SPIN1	-1.396754604	0.169421581	-5.589356244	5.46E-05	0.002779268	2.121658797	1	-5.574240349	5.06E-05	0.002400292
SSR3	1.02941057	-0.072760947	5.944649423	2.86E-05	0.00239091	2.739073009	8	6.058945487	2.07E-05	0.00167042
ST6GAL1	1.183495613	0.022216302	4.916765637	0.000511887	0.008463656	0.862879271	1	4.897142767	0.000501811	0.008102088
STARD9	5.564417106	-2.459378254	3.601472813	0.002674176	0.025897287	-1.616535729	1	3.651094322	0.002319226	0.022992329
TBXAS1	0.851463195	-0.12204505	6.469093094	1.15E-05	0.00220238	3.614597256	4.5	6.569488243	8.43E-06	0.001624028
TENT5A	1.081467833	-0.120472066	5.715240964	4.34E-05	0.002655318	2.342582097	1	5.630828852	4.55E-05	0.002282227
TENT5C	2.042153764	-0.435489911	3.510529044	0.00321846	0.028972437	-1.793505732	4	3.560518016	0.002795803	0.026069588
THEM5	-1.341658393	0.057761187	-3.4643938	0.003535762	0.030601135	-1.883208112	3	-3.510895267	0.003097355	0.028088756
THEMIS2	1.433686929	-0.581983017	3.783829253	0.131819585	0.191653868	-1.039852088	1.4	3.777949079	0.131281747	0.189684903
TMED5	1.126756313	-0.167286427	7.848514958	1.20E-06	0.001579531	5.715919051	8	8.017441416	7.66E-07	0.001006791
TOR1A	2.676830196	-0.749981662	3.856554869	0.001592538	0.019019875	-1.120091349	2	3.907552537	0.001367996	0.01666962
TPPP3	-1.173999184	0.120972451	-3.439366022	0.003720814	0.031725196	-1.93184125	12	-3.493899122	0.003207958	0.028765312
TPST2	1.066087162	-0.198682144	6.220711604	1.75E-05	0.00220238	3.205525261	1	6.09132545	1.95E-05	0.00167042
TRIP6	-1.586505098	0.377135387	-3.837958895	0.003497746	0.026683101	-1.161190206	3.5	-3.898000507	0.002989405	0.023717632
TRPC4	-1.015715229	0.171572637	-3.925673085	0.001384573	0.017716373	-0.985788693	1	-3.919418693	0.001335076	0.016468392
TXNDC5	1.084326591	-0.028943393	5.448762287	7.09E-05	0.003117179	1.872172002	70	5.536530719	5.43E-05	0.002406888
ULBP2	4.594878855	-1.526076731	3.299038086	0.004952704	0.037522896	-2.203987088	1	3.344147482	0.004369797	0.034272918
VSIG8	-1.247074599	0.162272739	-4.655728158	0.000322907	0.007501884	0.414698578	5	-4.72610378	0.000261165	0.006160825
WFS1	0.821487314	-0.154340648	4.36130785	0.281372497	0.305681407	0.25127352	2.333333333	4.363463454	0.282634178	0.306120386
