# Supplementary material for: Identification of nine signature proteins involved in periodontitis by integrated analysis of TMT proteomics and transcriptomics
Source: Front Immunol. 2022 Aug 9;13:963123. doi: 10.3389/fimmu.2022.963123 (PMC9397367; doi:10.3389/fimmu.2022.963123)
Supplement: Supplementary Table 2 — GO terms for DEPs in PPI sub-networks. [file DataSheet_2.xls]

## Sheet: Table S2
#term ID	term description	observed gene count	background gene count	strength	false discovery rate	matching proteins in your network (IDs)	matching proteins in your network (labels)	enrichment.Component	sub-network blue
GO:0005787	Signal peptidase complex	4	5	2.81	3.69e-07	9606.ENSP00000263672,9606.ENSP00000427463,9606.ENSP00000468633,9606.ENSP00000478310	SPCS2,SPCS3,SEC11C,SPCS1	enrichment.Component	sub-network blue
GO:0005789	Endoplasmic reticulum membrane	11	1085	0.92	1.73e-05	9606.ENSP00000237530,9606.ENSP00000239891,9606.ENSP00000251047,9606.ENSP00000263672,9606.ENSP00000265044,9606.ENSP00000359305,9606.ENSP00000367038,9606.ENSP00000386918,9606.ENSP00000427463,9606.ENSP00000468633,9606.ENSP00000478310	RPN2,ALG5,LMAN1,SPCS2,SSR3,TMED5,RRBP1,KDELR3,SPCS3,SEC11C,SPCS1	enrichment.Component	sub-network blue
GO:0005783	Endoplasmic reticulum	10	1438	0.75	0.0015	9606.ENSP00000237530,9606.ENSP00000265044,9606.ENSP00000286091,9606.ENSP00000359305,9606.ENSP00000367038,9606.ENSP00000368646,9606.ENSP00000369081,9606.ENSP00000386918,9606.ENSP00000427463,9606.ENSP00000432799	RPN2,SSR3,PDIA4,TMED5,RRBP1,PRDX4,TXNDC5,KDELR3,SPCS3,MANF	enrichment.Component	sub-network blue
GO:0012505	Endomembrane system	15	4542	0.43	0.0128	9606.ENSP00000237530,9606.ENSP00000239891,9606.ENSP00000251047,9606.ENSP00000263672,9606.ENSP00000265044,9606.ENSP00000286091,9606.ENSP00000359305,9606.ENSP00000367038,9606.ENSP00000368646,9606.ENSP00000369081,9606.ENSP00000386918,9606.ENSP00000427463,9606.ENSP00000432799,9606.ENSP00000468633,9606.ENSP00000478310	RPN2,ALG5,LMAN1,SPCS2,SSR3,PDIA4,TMED5,RRBP1,PRDX4,TXNDC5,KDELR3,SPCS3,MANF,SEC11C,SPCS1	enrichment.Component	sub-network blue
GO:0006465	Signal peptide processing	4	11	2.47	3.01e-05	9606.ENSP00000263672,9606.ENSP00000427463,9606.ENSP00000468633,9606.ENSP00000478310	SPCS2,SPCS3,SEC11C,SPCS1	enrichment.Process	sub-network blue
GO:0045454	Cell redox homeostasis	4	60	1.74	0.0051	9606.ENSP00000286091,9606.ENSP00000368646,9606.ENSP00000369081,9606.ENSP00000369314	PDIA4,PRDX4,TXNDC5,GLRX	enrichment.Process	sub-network blue
GO:0070972	Protein localization to endoplasmic reticulum	5	140	1.46	0.0051	9606.ENSP00000263672,9606.ENSP00000265044,9606.ENSP00000386918,9606.ENSP00000427463,9606.ENSP00000478310	SPCS2,SSR3,KDELR3,SPCS3,SPCS1	enrichment.Process	sub-network blue
GO:0018279	Protein n-linked glycosylation via asparagine	3	30	1.91	0.0243	9606.ENSP00000237530,9606.ENSP00000239891,9606.ENSP00000251047	RPN2,ALG5,LMAN1	enrichment.Process	sub-network blue
GO:0019082	Viral protein processing	2	3	2.74	0.0243	9606.ENSP00000427463,9606.ENSP00000478310	SPCS3,SPCS1	enrichment.Process	sub-network blue
GO:0045047	Protein targeting to er	4	110	1.47	0.0243	9606.ENSP00000263672,9606.ENSP00000265044,9606.ENSP00000427463,9606.ENSP00000478310	SPCS2,SSR3,SPCS3,SPCS1	enrichment.Process	sub-network blue
GO:0051604	Protein maturation	5	225	1.26	0.0243	9606.ENSP00000263672,9606.ENSP00000368646,9606.ENSP00000427463,9606.ENSP00000468633,9606.ENSP00000478310	SPCS2,PRDX4,SPCS3,SEC11C,SPCS1	enrichment.Process	sub-network blue
GO:0071705	Nitrogen compound transport	10	1823	0.65	0.037	9606.ENSP00000251047,9606.ENSP00000263672,9606.ENSP00000265044,9606.ENSP00000286091,9606.ENSP00000359305,9606.ENSP00000367038,9606.ENSP00000369027,9606.ENSP00000386918,9606.ENSP00000427463,9606.ENSP00000478310	LMAN1,SPCS2,SSR3,PDIA4,TMED5,RRBP1,TRPC4,KDELR3,SPCS3,SPCS1	enrichment.Process	sub-network blue
GO:0015031	Protein transport	9	1486	0.69	0.0456	9606.ENSP00000251047,9606.ENSP00000263672,9606.ENSP00000265044,9606.ENSP00000286091,9606.ENSP00000359305,9606.ENSP00000367038,9606.ENSP00000386918,9606.ENSP00000427463,9606.ENSP00000478310	LMAN1,SPCS2,SSR3,PDIA4,TMED5,RRBP1,KDELR3,SPCS3,SPCS1	enrichment.Process	sub-network blue
GO:0001533	Cornified envelope	10	45	2	3.85e-14	9606.ENSP00000252244,9606.ENSP00000257192,9606.ENSP00000257198,9606.ENSP00000263946,9606.ENSP00000269576,9606.ENSP00000317895,9606.ENSP00000353608,9606.ENSP00000357731,9606.ENSP00000365465,9606.ENSP00000369129	KRT1,DSG1,DSC1,PKP1,KRT10,RPTN,DSC3,LOR,CDSN,DSP	enrichment.Component	sub-network green
GO:0005882	Intermediate filament	13	199	1.47	4.45e-13	9606.ENSP00000167586,9606.ENSP00000225899,9606.ENSP00000252244,9606.ENSP00000252250,9606.ENSP00000263946,9606.ENSP00000269576,9606.ENSP00000301653,9606.ENSP00000301656,9606.ENSP00000308452,9606.ENSP00000342710,9606.ENSP00000355124,9606.ENSP00000369129,9606.ENSP00000413479	KRT14,KRT32,KRT1,KRT6C,PKP1,KRT10,KRT16,KRT27,KRT17,KRT77,KRT19,DSP,KRT3	enrichment.Component	sub-network green
GO:0030057	Desmosome	6	25	2.04	2.32e-08	9606.ENSP00000257192,9606.ENSP00000257198,9606.ENSP00000263946,9606.ENSP00000353608,9606.ENSP00000365465,9606.ENSP00000369129	DSG1,DSC1,PKP1,DSC3,CDSN,DSP	enrichment.Component	sub-network green
GO:0099512	Supramolecular fiber	14	939	0.83	2.21e-06	9606.ENSP00000167586,9606.ENSP00000225899,9606.ENSP00000252244,9606.ENSP00000252250,9606.ENSP00000263946,9606.ENSP00000269576,9606.ENSP00000301653,9606.ENSP00000301656,9606.ENSP00000308452,9606.ENSP00000342710,9606.ENSP00000355124,9606.ENSP00000369129,9606.ENSP00000378957,9606.ENSP00000413479	KRT14,KRT32,KRT1,KRT6C,PKP1,KRT10,KRT16,KRT27,KRT17,KRT77,KRT19,DSP,MFAP4,KRT3	enrichment.Component	sub-network green
GO:0005576	Extracellular region	26	4166	0.45	6.56e-06	9606.ENSP00000167586,9606.ENSP00000225899,9606.ENSP00000252244,9606.ENSP00000252250,9606.ENSP00000257198,9606.ENSP00000262551,9606.ENSP00000269576,9606.ENSP00000296370,9606.ENSP00000301653,9606.ENSP00000301656,9606.ENSP00000317895,9606.ENSP00000337146,9606.ENSP00000339251,9606.ENSP00000342710,9606.ENSP00000343924,9606.ENSP00000345719,9606.ENSP00000353608,9606.ENSP00000355124,9606.ENSP00000363001,…	KRT14,KRT32,KRT1,KRT6C,DSC1,OGN,KRT10,S100P,KRT16,KRT27,RPTN,ENOX2,KRTDAP,KRT77,PRELP,TOR1A,DSC3,KRT19,SMPDL3B,CDSN,DSP,CALML5,MFAP4,CRISP3,KRT3,GSTCD	enrichment.Component	sub-network green
GO:0005615	Extracellular space	22	3195	0.5	2.89e-05	9606.ENSP00000167586,9606.ENSP00000225899,9606.ENSP00000252244,9606.ENSP00000252250,9606.ENSP00000257198,9606.ENSP00000262551,9606.ENSP00000269576,9606.ENSP00000296370,9606.ENSP00000301653,9606.ENSP00000301656,9606.ENSP00000337146,9606.ENSP00000339251,9606.ENSP00000342710,9606.ENSP00000343924,9606.ENSP00000345719,9606.ENSP00000355124,9606.ENSP00000363001,9606.ENSP00000369129,9606.ENSP00000378957,…	KRT14,KRT32,KRT1,KRT6C,DSC1,OGN,KRT10,S100P,KRT16,KRT27,ENOX2,KRTDAP,KRT77,PRELP,TOR1A,KRT19,SMPDL3B,DSP,MFAP4,CRISP3,KRT3,GSTCD	enrichment.Component	sub-network green
GO:0031982	Vesicle	24	3879	0.45	2.89e-05	9606.ENSP00000167586,9606.ENSP00000225899,9606.ENSP00000252244,9606.ENSP00000252250,9606.ENSP00000257192,9606.ENSP00000257198,9606.ENSP00000262551,9606.ENSP00000263946,9606.ENSP00000269576,9606.ENSP00000296370,9606.ENSP00000301653,9606.ENSP00000301656,9606.ENSP00000339251,9606.ENSP00000342710,9606.ENSP00000343924,9606.ENSP00000345719,9606.ENSP00000355124,9606.ENSP00000363001,9606.ENSP00000369129,…	KRT14,KRT32,KRT1,KRT6C,DSG1,DSC1,OGN,PKP1,KRT10,S100P,KRT16,KRT27,KRTDAP,KRT77,PRELP,TOR1A,KRT19,SMPDL3B,DSP,CALML5,CRISP3,HLA-DPB1,KRT3,GSTCD	enrichment.Component	sub-network green
GO:0070062	Extracellular exosome	18	2099	0.59	2.89e-05	9606.ENSP00000167586,9606.ENSP00000225899,9606.ENSP00000252244,9606.ENSP00000252250,9606.ENSP00000257198,9606.ENSP00000262551,9606.ENSP00000269576,9606.ENSP00000296370,9606.ENSP00000301653,9606.ENSP00000301656,9606.ENSP00000342710,9606.ENSP00000343924,9606.ENSP00000345719,9606.ENSP00000355124,9606.ENSP00000363001,9606.ENSP00000369129,9606.ENSP00000413479,9606.ENSP00000422354	KRT14,KRT32,KRT1,KRT6C,DSC1,OGN,KRT10,S100P,KRT16,KRT27,KRT77,PRELP,TOR1A,KRT19,SMPDL3B,DSP,KRT3,GSTCD	enrichment.Component	sub-network green
GO:0045095	Keratin filament	5	92	1.39	0.00025	9606.ENSP00000167586,9606.ENSP00000252244,9606.ENSP00000252250,9606.ENSP00000342710,9606.ENSP00000413479	KRT14,KRT1,KRT6C,KRT77,KRT3	enrichment.Component	sub-network green
GO:0030141	Secretory granule	10	845	0.73	0.0013	9606.ENSP00000252244,9606.ENSP00000257192,9606.ENSP00000257198,9606.ENSP00000263946,9606.ENSP00000296370,9606.ENSP00000339251,9606.ENSP00000345719,9606.ENSP00000369129,9606.ENSP00000369689,9606.ENSP00000389026	KRT1,DSG1,DSC1,PKP1,S100P,KRTDAP,TOR1A,DSP,CALML5,CRISP3	enrichment.Component	sub-network green
GO:0101003	ficolin-1-rich granule membrane	4	61	1.47	0.0013	9606.ENSP00000257192,9606.ENSP00000257198,9606.ENSP00000263946,9606.ENSP00000369129	DSG1,DSC1,PKP1,DSP	enrichment.Component	sub-network green
GO:0070820	Tertiary granule	5	164	1.14	0.0031	9606.ENSP00000257192,9606.ENSP00000257198,9606.ENSP00000263946,9606.ENSP00000369129,9606.ENSP00000389026	DSG1,DSC1,PKP1,DSP,CRISP3	enrichment.Component	sub-network green
GO:0005856	Cytoskeleton	15	2221	0.49	0.0041	9606.ENSP00000167586,9606.ENSP00000225899,9606.ENSP00000252244,9606.ENSP00000252250,9606.ENSP00000263946,9606.ENSP00000269576,9606.ENSP00000301653,9606.ENSP00000301656,9606.ENSP00000308452,9606.ENSP00000328698,9606.ENSP00000342710,9606.ENSP00000345719,9606.ENSP00000355124,9606.ENSP00000369129,9606.ENSP00000413479	KRT14,KRT32,KRT1,KRT6C,PKP1,KRT10,KRT16,KRT27,KRT17,C10orf107,KRT77,TOR1A,KRT19,DSP,KRT3	enrichment.Component	sub-network green
GO:0005198	Structural molecule activity	12	635	0.93	2.93e-05	9606.ENSP00000167586,9606.ENSP00000225899,9606.ENSP00000252244,9606.ENSP00000263946,9606.ENSP00000269576,9606.ENSP00000301653,9606.ENSP00000301656,9606.ENSP00000308452,9606.ENSP00000343924,9606.ENSP00000355124,9606.ENSP00000357731,9606.ENSP00000369129	KRT14,KRT32,KRT1,PKP1,KRT10,KRT16,KRT27,KRT17,PRELP,KRT19,LOR,DSP	enrichment.Function	sub-network green
GO:0030280	Structural constituent of skin epidermis	4	14	2.11	9.71e-05	9606.ENSP00000252244,9606.ENSP00000263946,9606.ENSP00000269576,9606.ENSP00000357731	KRT1,PKP1,KRT10,LOR	enrichment.Function	sub-network green
GO:0005200	Structural constituent of cytoskeleton	5	104	1.34	0.0042	9606.ENSP00000167586,9606.ENSP00000301653,9606.ENSP00000355124,9606.ENSP00000357731,9606.ENSP00000369129	KRT14,KRT16,KRT19,LOR,DSP	enrichment.Function	sub-network green
GO:0070268	Cornification	19	113	1.88	1.26e-26	9606.ENSP00000167586,9606.ENSP00000225899,9606.ENSP00000252244,9606.ENSP00000252250,9606.ENSP00000257192,9606.ENSP00000257198,9606.ENSP00000263946,9606.ENSP00000269576,9606.ENSP00000301653,9606.ENSP00000301656,9606.ENSP00000308452,9606.ENSP00000317895,9606.ENSP00000342710,9606.ENSP00000353608,9606.ENSP00000355124,9606.ENSP00000357731,9606.ENSP00000365465,9606.ENSP00000369129,9606.ENSP00000413479	KRT14,KRT32,KRT1,KRT6C,DSG1,DSC1,PKP1,KRT10,KRT16,KRT27,KRT17,RPTN,KRT77,DSC3,KRT19,LOR,CDSN,DSP,KRT3	enrichment.Process	sub-network green
GO:0008544	Epidermis development	22	419	1.38	1.34e-21	9606.ENSP00000167586,9606.ENSP00000225899,9606.ENSP00000252244,9606.ENSP00000252250,9606.ENSP00000257192,9606.ENSP00000257198,9606.ENSP00000263946,9606.ENSP00000269576,9606.ENSP00000301653,9606.ENSP00000301656,9606.ENSP00000308452,9606.ENSP00000317895,9606.ENSP00000339251,9606.ENSP00000342710,9606.ENSP00000352673,9606.ENSP00000353608,9606.ENSP00000355124,9606.ENSP00000357731,9606.ENSP00000365465,…	KRT14,KRT32,KRT1,KRT6C,DSG1,DSC1,PKP1,KRT10,KRT16,KRT27,KRT17,RPTN,KRTDAP,KRT77,ELF3,DSC3,KRT19,LOR,CDSN,DSP,CALML5,KRT3	enrichment.Process	sub-network green
GO:0030855	Epithelial cell differentiation	20	673	1.13	5.8e-15	9606.ENSP00000167586,9606.ENSP00000225899,9606.ENSP00000252244,9606.ENSP00000252250,9606.ENSP00000257192,9606.ENSP00000257198,9606.ENSP00000263946,9606.ENSP00000269576,9606.ENSP00000301653,9606.ENSP00000301656,9606.ENSP00000308452,9606.ENSP00000317895,9606.ENSP00000342710,9606.ENSP00000352673,9606.ENSP00000353608,9606.ENSP00000355124,9606.ENSP00000357731,9606.ENSP00000365465,9606.ENSP00000369129,…	KRT14,KRT32,KRT1,KRT6C,DSG1,DSC1,PKP1,KRT10,KRT16,KRT27,KRT17,RPTN,KRT77,ELF3,DSC3,KRT19,LOR,CDSN,DSP,KRT3	enrichment.Process	sub-network green
GO:0060429	Epithelium development	21	1109	0.94	3.93e-12	9606.ENSP00000167586,9606.ENSP00000225899,9606.ENSP00000252244,9606.ENSP00000252250,9606.ENSP00000257192,9606.ENSP00000257198,9606.ENSP00000263946,9606.ENSP00000269576,9606.ENSP00000301653,9606.ENSP00000301656,9606.ENSP00000308452,9606.ENSP00000317895,9606.ENSP00000342710,9606.ENSP00000345719,9606.ENSP00000352673,9606.ENSP00000353608,9606.ENSP00000355124,9606.ENSP00000357731,9606.ENSP00000365465,…	KRT14,KRT32,KRT1,KRT6C,DSG1,DSC1,PKP1,KRT10,KRT16,KRT27,KRT17,RPTN,KRT77,TOR1A,ELF3,DSC3,KRT19,LOR,CDSN,DSP,KRT3	enrichment.Process	sub-network green
GO:0009888	Tissue development	24	1760	0.79	1.85e-11	9606.ENSP00000167586,9606.ENSP00000225899,9606.ENSP00000252244,9606.ENSP00000252250,9606.ENSP00000257192,9606.ENSP00000257198,9606.ENSP00000263946,9606.ENSP00000269576,9606.ENSP00000301653,9606.ENSP00000301656,9606.ENSP00000308452,9606.ENSP00000317027,9606.ENSP00000317895,9606.ENSP00000339251,9606.ENSP00000342710,9606.ENSP00000345719,9606.ENSP00000352673,9606.ENSP00000353608,9606.ENSP00000355124,…	KRT14,KRT32,KRT1,KRT6C,DSG1,DSC1,PKP1,KRT10,KRT16,KRT27,KRT17,GCNT4,RPTN,KRTDAP,KRT77,TOR1A,ELF3,DSC3,KRT19,LOR,CDSN,DSP,CALML5,KRT3	enrichment.Process	sub-network green
GO:0012501	Programmed cell death	20	1054	0.94	1.85e-11	9606.ENSP00000167586,9606.ENSP00000225899,9606.ENSP00000252244,9606.ENSP00000252250,9606.ENSP00000257192,9606.ENSP00000257198,9606.ENSP00000263946,9606.ENSP00000269576,9606.ENSP00000301653,9606.ENSP00000301656,9606.ENSP00000301659,9606.ENSP00000308452,9606.ENSP00000317895,9606.ENSP00000342710,9606.ENSP00000353608,9606.ENSP00000355124,9606.ENSP00000357731,9606.ENSP00000365465,9606.ENSP00000369129,…	KRT14,KRT32,KRT1,KRT6C,DSG1,DSC1,PKP1,KRT10,KRT16,KRT27,GSDMA,KRT17,RPTN,KRT77,DSC3,KRT19,LOR,CDSN,DSP,KRT3	enrichment.Process	sub-network green
GO:0045104	Intermediate filament cytoskeleton organization	8	49	1.87	4.38e-10	9606.ENSP00000167586,9606.ENSP00000252250,9606.ENSP00000263946,9606.ENSP00000301653,9606.ENSP00000308452,9606.ENSP00000345719,9606.ENSP00000369129,9606.ENSP00000413479	KRT14,KRT6C,PKP1,KRT16,KRT17,TOR1A,DSP,KRT3	enrichment.Process	sub-network green
GO:0048869	Cellular developmental process	24	3757	0.46	0.0001	9606.ENSP00000167586,9606.ENSP00000225899,9606.ENSP00000252244,9606.ENSP00000252250,9606.ENSP00000257192,9606.ENSP00000257198,9606.ENSP00000263946,9606.ENSP00000269576,9606.ENSP00000301653,9606.ENSP00000301656,9606.ENSP00000308452,9606.ENSP00000317895,9606.ENSP00000339251,9606.ENSP00000342710,9606.ENSP00000343924,9606.ENSP00000345719,9606.ENSP00000352673,9606.ENSP00000353608,9606.ENSP00000355124,…	KRT14,KRT32,KRT1,KRT6C,DSG1,DSC1,PKP1,KRT10,KRT16,KRT27,KRT17,RPTN,KRTDAP,KRT77,PRELP,TOR1A,ELF3,DSC3,KRT19,LOR,CHUK,CDSN,DSP,KRT3	enrichment.Process	sub-network green
GO:0030154	Cell differentiation	23	3702	0.45	0.00037	9606.ENSP00000167586,9606.ENSP00000225899,9606.ENSP00000252244,9606.ENSP00000252250,9606.ENSP00000257192,9606.ENSP00000257198,9606.ENSP00000263946,9606.ENSP00000269576,9606.ENSP00000301653,9606.ENSP00000301656,9606.ENSP00000308452,9606.ENSP00000317895,9606.ENSP00000339251,9606.ENSP00000342710,9606.ENSP00000345719,9606.ENSP00000352673,9606.ENSP00000353608,9606.ENSP00000355124,9606.ENSP00000357731,…	KRT14,KRT32,KRT1,KRT6C,DSG1,DSC1,PKP1,KRT10,KRT16,KRT27,KRT17,RPTN,KRTDAP,KRT77,TOR1A,ELF3,DSC3,KRT19,LOR,CHUK,CDSN,DSP,KRT3	enrichment.Process	sub-network green
GO:0045109	Intermediate filament organization	4	25	1.86	0.00037	9606.ENSP00000167586,9606.ENSP00000263946,9606.ENSP00000308452,9606.ENSP00000369129	KRT14,PKP1,KRT17,DSP	enrichment.Process	sub-network green
GO:0048513	Animal organ development	21	3197	0.48	0.00061	9606.ENSP00000167586,9606.ENSP00000225899,9606.ENSP00000252244,9606.ENSP00000252250,9606.ENSP00000257192,9606.ENSP00000257198,9606.ENSP00000263946,9606.ENSP00000269576,9606.ENSP00000301653,9606.ENSP00000301656,9606.ENSP00000308452,9606.ENSP00000317027,9606.ENSP00000317895,9606.ENSP00000342710,9606.ENSP00000352673,9606.ENSP00000353608,9606.ENSP00000355124,9606.ENSP00000357731,9606.ENSP00000365465,…	KRT14,KRT32,KRT1,KRT6C,DSG1,DSC1,PKP1,KRT10,KRT16,KRT27,KRT17,GCNT4,RPTN,KRT77,ELF3,DSC3,KRT19,LOR,CDSN,DSP,KRT3	enrichment.Process	sub-network green
GO:0018149	Peptide cross-linking	4	34	1.73	0.001	9606.ENSP00000252244,9606.ENSP00000269576,9606.ENSP00000357731,9606.ENSP00000369129	KRT1,KRT10,LOR,DSP	enrichment.Process	sub-network green
GO:0048856	Anatomical structure development	26	5402	0.34	0.0046	9606.ENSP00000167586,9606.ENSP00000225899,9606.ENSP00000252244,9606.ENSP00000252250,9606.ENSP00000257192,9606.ENSP00000257198,9606.ENSP00000263946,9606.ENSP00000269576,9606.ENSP00000301653,9606.ENSP00000301656,9606.ENSP00000308452,9606.ENSP00000317027,9606.ENSP00000317895,9606.ENSP00000339251,9606.ENSP00000342710,9606.ENSP00000343924,9606.ENSP00000345719,9606.ENSP00000352673,9606.ENSP00000353608,…	KRT14,KRT32,KRT1,KRT6C,DSG1,DSC1,PKP1,KRT10,KRT16,KRT27,KRT17,GCNT4,RPTN,KRTDAP,KRT77,PRELP,TOR1A,ELF3,DSC3,KRT19,LOR,CHUK,CDSN,DSP,CALML5,KRT3	enrichment.Process	sub-network green
GO:0043312	Neutrophil degranulation	8	484	0.88	0.0064	9606.ENSP00000252244,9606.ENSP00000257192,9606.ENSP00000257198,9606.ENSP00000263946,9606.ENSP00000296370,9606.ENSP00000369129,9606.ENSP00000369689,9606.ENSP00000389026	KRT1,DSG1,DSC1,PKP1,S100P,DSP,CALML5,CRISP3	enrichment.Process	sub-network green
GO:0048731	System development	23	4426	0.37	0.0064	9606.ENSP00000167586,9606.ENSP00000225899,9606.ENSP00000252244,9606.ENSP00000252250,9606.ENSP00000257192,9606.ENSP00000257198,9606.ENSP00000263946,9606.ENSP00000269576,9606.ENSP00000301653,9606.ENSP00000301656,9606.ENSP00000308452,9606.ENSP00000317027,9606.ENSP00000317895,9606.ENSP00000342710,9606.ENSP00000343924,9606.ENSP00000345719,9606.ENSP00000352673,9606.ENSP00000353608,9606.ENSP00000355124,…	KRT14,KRT32,KRT1,KRT6C,DSG1,DSC1,PKP1,KRT10,KRT16,KRT27,KRT17,GCNT4,RPTN,KRT77,PRELP,TOR1A,ELF3,DSC3,KRT19,LOR,CDSN,DSP,KRT3	enrichment.Process	sub-network green
GO:0007010	Cytoskeleton organization	11	1126	0.65	0.0108	9606.ENSP00000167586,9606.ENSP00000252250,9606.ENSP00000263946,9606.ENSP00000301653,9606.ENSP00000308452,9606.ENSP00000345719,9606.ENSP00000355124,9606.ENSP00000357731,9606.ENSP00000369129,9606.ENSP00000369689,9606.ENSP00000413479	KRT14,KRT6C,PKP1,KRT16,KRT17,TOR1A,KRT19,LOR,DSP,CALML5,KRT3	enrichment.Process	sub-network green
GO:0042633	Hair cycle	4	91	1.3	0.0222	9606.ENSP00000167586,9606.ENSP00000301653,9606.ENSP00000301656,9606.ENSP00000308452	KRT14,KRT16,KRT27,KRT17	enrichment.Process	sub-network green
GO:0006955	Immune response	12	1588	0.54	0.0398	9606.ENSP00000252244,9606.ENSP00000257192,9606.ENSP00000257198,9606.ENSP00000263946,9606.ENSP00000296370,9606.ENSP00000301653,9606.ENSP00000359424,9606.ENSP00000363001,9606.ENSP00000369129,9606.ENSP00000369689,9606.ENSP00000389026,9606.ENSP00000408146	KRT1,DSG1,DSC1,PKP1,S100P,KRT16,CHUK,SMPDL3B,DSP,CALML5,CRISP3,HLA-DPB1	enrichment.Process	sub-network green
GO:0019814	Immunoglobulin complex	3	11	2.07	0.0069	9606.ENSP00000221972,9606.ENSP00000309521,9606.ENSP00000431254	CD79A,LIME1,IGLL5	enrichment.Component	sub-network red
GO:0031982	Vesicle	22	3879	0.39	0.0069	9606.ENSP00000085219,9606.ENSP00000221972,9606.ENSP00000226279,9606.ENSP00000226760,9606.ENSP00000231751,9606.ENSP00000246515,9606.ENSP00000261739,9606.ENSP00000297029,9606.ENSP00000299767,9606.ENSP00000313571,9606.ENSP00000319673,9606.ENSP00000330101,9606.ENSP00000357726,9606.ENSP00000357869,9606.ENSP00000362108,9606.ENSP00000370194,9606.ENSP00000372139,9606.ENSP00000378782,9606.ENSP00000393566,…	CD22,CD79A,CD38,WFS1,LTF,SLURP1,ANKRD13A,SCIN,HSP90B1,LGALS7B,GPR89A,KRT76,S100A12,PI4KB,LCN2,GMDS,DEFA1,QPRT,HLA-DPA1,IGLL5,FCGR3B,CD177	enrichment.Component	sub-network red
GO:0043226	Organelle	43	13515	0.14	0.0069	9606.ENSP00000012049,9606.ENSP00000085219,9606.ENSP00000169298,9606.ENSP00000200457,9606.ENSP00000221972,9606.ENSP00000226279,9606.ENSP00000226760,9606.ENSP00000231751,9606.ENSP00000246515,9606.ENSP00000261739,9606.ENSP00000290607,9606.ENSP00000297029,9606.ENSP00000299767,9606.ENSP00000303920,9606.ENSP00000306565,9606.ENSP00000312250,9606.ENSP00000313571,9606.ENSP00000318822,9606.ENSP00000319673,…	QPCTL,CD22,ST6GAL1,TRIP6,CD79A,CD38,WFS1,LTF,SLURP1,ANKRD13A,STARD9,SCIN,HSP90B1,MZB1,ISG20,ADPGK,LGALS7B,BID,GPR89A,LARP1B,KRT76,TPST2,MAPT,PLCH1,MAP2,ULBP2,S100A12,PI4KB,TENT5C,LCN2,THEMIS2,RBM7,SPIN1,GMDS,IRF4,DEFA1,QPRT,HLA-DPA1,IGLL5,FCGR3B,TPPP3,AATF,CD177	enrichment.Component	sub-network red
GO:0043227	Membrane-bounded organelle	42	12427	0.17	0.0069	9606.ENSP00000012049,9606.ENSP00000085219,9606.ENSP00000169298,9606.ENSP00000200457,9606.ENSP00000221972,9606.ENSP00000226279,9606.ENSP00000226760,9606.ENSP00000231751,9606.ENSP00000246515,9606.ENSP00000261739,9606.ENSP00000290607,9606.ENSP00000297029,9606.ENSP00000299767,9606.ENSP00000303920,9606.ENSP00000306565,9606.ENSP00000312250,9606.ENSP00000313571,9606.ENSP00000318822,9606.ENSP00000319673,…	QPCTL,CD22,ST6GAL1,TRIP6,CD79A,CD38,WFS1,LTF,SLURP1,ANKRD13A,STARD9,SCIN,HSP90B1,MZB1,ISG20,ADPGK,LGALS7B,BID,GPR89A,LARP1B,KRT76,TPST2,MAPT,PLCH1,MAP2,ULBP2,S100A12,PI4KB,TENT5C,LCN2,THEMIS2,RBM7,SPIN1,GMDS,IRF4,DEFA1,QPRT,HLA-DPA1,IGLL5,FCGR3B,AATF,CD177	enrichment.Component	sub-network red
GO:0005576	Extracellular region	22	4166	0.36	0.0131	9606.ENSP00000085219,9606.ENSP00000169298,9606.ENSP00000226279,9606.ENSP00000231751,9606.ENSP00000246515,9606.ENSP00000297029,9606.ENSP00000299767,9606.ENSP00000303920,9606.ENSP00000309521,9606.ENSP00000312250,9606.ENSP00000313571,9606.ENSP00000330101,9606.ENSP00000340820,9606.ENSP00000356320,9606.ENSP00000357726,9606.ENSP00000362108,9606.ENSP00000370194,9606.ENSP00000372139,9606.ENSP00000378782,…	CD22,ST6GAL1,CD38,LTF,SLURP1,SCIN,HSP90B1,MZB1,LIME1,ADPGK,LGALS7B,KRT76,MAPT,ULBP2,S100A12,LCN2,GMDS,DEFA1,QPRT,IGLL5,FCGR3B,CD177	enrichment.Component	sub-network red
GO:0005737	Cytoplasm	39	11428	0.17	0.0131	9606.ENSP00000012049,9606.ENSP00000085219,9606.ENSP00000169298,9606.ENSP00000200457,9606.ENSP00000221972,9606.ENSP00000226279,9606.ENSP00000226760,9606.ENSP00000231751,9606.ENSP00000261739,9606.ENSP00000290607,9606.ENSP00000297029,9606.ENSP00000299767,9606.ENSP00000303920,9606.ENSP00000306565,9606.ENSP00000312250,9606.ENSP00000313571,9606.ENSP00000318822,9606.ENSP00000319673,9606.ENSP00000330101,…	QPCTL,CD22,ST6GAL1,TRIP6,CD79A,CD38,WFS1,LTF,ANKRD13A,STARD9,SCIN,HSP90B1,MZB1,ISG20,ADPGK,LGALS7B,BID,GPR89A,KRT76,TPST2,MAPT,PLCH1,MAP2,ULBP2,S100A12,PI4KB,TENT5C,LCN2,THEMIS2,SPIN1,GMDS,IRF4,DEFA1,QPRT,HLA-DPA1,FCGR3B,TPPP3,AATF,CD177	enrichment.Component	sub-network red
GO:0012505	Endomembrane system	23	4542	0.34	0.0131	9606.ENSP00000012049,9606.ENSP00000085219,9606.ENSP00000169298,9606.ENSP00000221972,9606.ENSP00000226279,9606.ENSP00000226760,9606.ENSP00000231751,9606.ENSP00000261739,9606.ENSP00000299767,9606.ENSP00000303920,9606.ENSP00000312250,9606.ENSP00000319673,9606.ENSP00000339813,9606.ENSP00000356320,9606.ENSP00000357726,9606.ENSP00000357869,9606.ENSP00000362108,9606.ENSP00000365019,9606.ENSP00000372139,…	QPCTL,CD22,ST6GAL1,CD79A,CD38,WFS1,LTF,ANKRD13A,HSP90B1,MZB1,ADPGK,GPR89A,TPST2,ULBP2,S100A12,PI4KB,LCN2,SPIN1,DEFA1,HLA-DPA1,FCGR3B,AATF,CD177	enrichment.Component	sub-network red
GO:0019815	B cell receptor complex	2	4	2.34	0.0131	9606.ENSP00000221972,9606.ENSP00000309521	CD79A,LIME1	enrichment.Component	sub-network red
GO:0070062	Extracellular exosome	15	2099	0.49	0.0131	9606.ENSP00000085219,9606.ENSP00000226279,9606.ENSP00000231751,9606.ENSP00000246515,9606.ENSP00000297029,9606.ENSP00000299767,9606.ENSP00000313571,9606.ENSP00000330101,9606.ENSP00000362108,9606.ENSP00000370194,9606.ENSP00000372139,9606.ENSP00000378782,9606.ENSP00000431254,9606.ENSP00000433642,9606.ENSP00000479536	CD22,CD38,LTF,SLURP1,SCIN,HSP90B1,LGALS7B,KRT76,LCN2,GMDS,DEFA1,QPRT,IGLL5,FCGR3B,CD177	enrichment.Component	sub-network red
GO:0031410	Cytoplasmic vesicle	15	2386	0.44	0.0265	9606.ENSP00000085219,9606.ENSP00000221972,9606.ENSP00000226279,9606.ENSP00000226760,9606.ENSP00000231751,9606.ENSP00000261739,9606.ENSP00000299767,9606.ENSP00000319673,9606.ENSP00000357726,9606.ENSP00000357869,9606.ENSP00000362108,9606.ENSP00000372139,9606.ENSP00000393566,9606.ENSP00000433642,9606.ENSP00000479536	CD22,CD79A,CD38,WFS1,LTF,ANKRD13A,HSP90B1,GPR89A,S100A12,PI4KB,LCN2,DEFA1,HLA-DPA1,FCGR3B,CD177	enrichment.Component	sub-network red
GO:0034663	Endoplasmic reticulum chaperone complex	2	11	1.9	0.048	9606.ENSP00000299767,9606.ENSP00000303920	HSP90B1,MZB1	enrichment.Component	sub-network red
GO:0001775	Cell activation	13	1075	0.72	0.0078	9606.ENSP00000085219,9606.ENSP00000221972,9606.ENSP00000231751,9606.ENSP00000246515,9606.ENSP00000319673,9606.ENSP00000340820,9606.ENSP00000356320,9606.ENSP00000357726,9606.ENSP00000362108,9606.ENSP00000370343,9606.ENSP00000372139,9606.ENSP00000433642,9606.ENSP00000479536	CD22,CD79A,LTF,SLURP1,GPR89A,MAPT,ULBP2,S100A12,LCN2,IRF4,DEFA1,FCGR3B,CD177	enrichment.Process	sub-network red
GO:0002376	Immune system process	19	2481	0.52	0.0078	9606.ENSP00000085219,9606.ENSP00000169298,9606.ENSP00000221972,9606.ENSP00000226279,9606.ENSP00000231751,9606.ENSP00000306565,9606.ENSP00000309521,9606.ENSP00000319673,9606.ENSP00000340820,9606.ENSP00000356320,9606.ENSP00000357726,9606.ENSP00000362108,9606.ENSP00000363031,9606.ENSP00000370343,9606.ENSP00000372139,9606.ENSP00000393566,9606.ENSP00000431254,9606.ENSP00000433642,9606.ENSP00000479536	CD22,ST6GAL1,CD79A,CD38,LTF,ISG20,LIME1,GPR89A,MAPT,ULBP2,S100A12,LCN2,THEMIS2,IRF4,DEFA1,HLA-DPA1,IGLL5,FCGR3B,CD177	enrichment.Process	sub-network red
GO:0045321	Leukocyte activation	12	929	0.75	0.0078	9606.ENSP00000085219,9606.ENSP00000221972,9606.ENSP00000231751,9606.ENSP00000319673,9606.ENSP00000340820,9606.ENSP00000356320,9606.ENSP00000357726,9606.ENSP00000362108,9606.ENSP00000370343,9606.ENSP00000372139,9606.ENSP00000433642,9606.ENSP00000479536	CD22,CD79A,LTF,GPR89A,MAPT,ULBP2,S100A12,LCN2,IRF4,DEFA1,FCGR3B,CD177	enrichment.Process	sub-network red
GO:0045087	Innate immune response	10	703	0.79	0.0108	9606.ENSP00000231751,9606.ENSP00000306565,9606.ENSP00000356320,9606.ENSP00000357726,9606.ENSP00000362108,9606.ENSP00000370343,9606.ENSP00000372139,9606.ENSP00000393566,9606.ENSP00000431254,9606.ENSP00000479536	LTF,ISG20,ULBP2,S100A12,LCN2,IRF4,DEFA1,HLA-DPA1,IGLL5,CD177	enrichment.Process	sub-network red
GO:0050853	B cell receptor signaling pathway	4	41	1.63	0.0108	9606.ENSP00000221972,9606.ENSP00000226279,9606.ENSP00000309521,9606.ENSP00000431254	CD79A,CD38,LIME1,IGLL5	enrichment.Process	sub-network red
GO:0050851	Antigen receptor-mediated signaling pathway	6	199	1.12	0.0151	9606.ENSP00000221972,9606.ENSP00000226279,9606.ENSP00000309521,9606.ENSP00000363031,9606.ENSP00000393566,9606.ENSP00000431254	CD79A,CD38,LIME1,THEMIS2,HLA-DPA1,IGLL5	enrichment.Process	sub-network red
GO:0006955	Immune response	14	1588	0.58	0.0152	9606.ENSP00000169298,9606.ENSP00000221972,9606.ENSP00000231751,9606.ENSP00000306565,9606.ENSP00000309521,9606.ENSP00000356320,9606.ENSP00000357726,9606.ENSP00000362108,9606.ENSP00000370343,9606.ENSP00000372139,9606.ENSP00000393566,9606.ENSP00000431254,9606.ENSP00000433642,9606.ENSP00000479536	ST6GAL1,CD79A,LTF,ISG20,LIME1,ULBP2,S100A12,LCN2,IRF4,DEFA1,HLA-DPA1,IGLL5,FCGR3B,CD177	enrichment.Process	sub-network red
GO:0002682	Regulation of immune system process	13	1514	0.57	0.0406	9606.ENSP00000085219,9606.ENSP00000221972,9606.ENSP00000226279,9606.ENSP00000231751,9606.ENSP00000297029,9606.ENSP00000303920,9606.ENSP00000309521,9606.ENSP00000363031,9606.ENSP00000370343,9606.ENSP00000393566,9606.ENSP00000431254,9606.ENSP00000433642,9606.ENSP00000479536	CD22,CD79A,CD38,LTF,SCIN,MZB1,LIME1,THEMIS2,IRF4,HLA-DPA1,IGLL5,FCGR3B,CD177	enrichment.Process	sub-network red
GO:0006952	Defense response	12	1296	0.6	0.0406	9606.ENSP00000231751,9606.ENSP00000306565,9606.ENSP00000340820,9606.ENSP00000356320,9606.ENSP00000357726,9606.ENSP00000362108,9606.ENSP00000363031,9606.ENSP00000370343,9606.ENSP00000372139,9606.ENSP00000393566,9606.ENSP00000431254,9606.ENSP00000479536	LTF,ISG20,MAPT,ULBP2,S100A12,LCN2,THEMIS2,IRF4,DEFA1,HLA-DPA1,IGLL5,CD177	enrichment.Process	sub-network red
GO:0032928	Regulation of superoxide anion generation	3	23	1.75	0.0406	9606.ENSP00000340820,9606.ENSP00000477848,9606.ENSP00000479536	MAPT,AATF,CD177	enrichment.Process	sub-network red
GO:0050776	Regulation of immune response	10	896	0.69	0.0406	9606.ENSP00000085219,9606.ENSP00000221972,9606.ENSP00000226279,9606.ENSP00000309521,9606.ENSP00000363031,9606.ENSP00000370343,9606.ENSP00000393566,9606.ENSP00000431254,9606.ENSP00000433642,9606.ENSP00000479536	CD22,CD79A,CD38,LIME1,THEMIS2,IRF4,HLA-DPA1,IGLL5,FCGR3B,CD177	enrichment.Process	sub-network red
GO:0006959	Humoral immune response	6	275	0.98	0.0413	9606.ENSP00000169298,9606.ENSP00000231751,9606.ENSP00000357726,9606.ENSP00000362108,9606.ENSP00000372139,9606.ENSP00000431254	ST6GAL1,LTF,S100A12,LCN2,DEFA1,IGLL5	enrichment.Process	sub-network red
GO:0002274	Myeloid leukocyte activation	8	585	0.77	0.0491	9606.ENSP00000231751,9606.ENSP00000340820,9606.ENSP00000357726,9606.ENSP00000362108,9606.ENSP00000370343,9606.ENSP00000372139,9606.ENSP00000433642,9606.ENSP00000479536	LTF,MAPT,S100A12,LCN2,IRF4,DEFA1,FCGR3B,CD177	enrichment.Process	sub-network red
