# Supplementary material for: Identification of nine signature proteins involved in periodontitis by integrated analysis of TMT proteomics and transcriptomics
Source: Front Immunol. 2022 Aug 9;13:963123. doi: 10.3389/fimmu.2022.963123 (PMC9397367; doi:10.3389/fimmu.2022.963123)
Supplement: Supplementary Table 3 — The resulting pooled dataset contained 424 periodontitis and 133 healthy samples obtained from the GSE10334 and GSE16134 datasets. [file DataSheet_3.zip › Table S3.csv]

geneNames	GSE10334_GSM261086	GSE10334_GSM261087	GSE10334_GSM261088	GSE10334_GSM261089	GSE10334_GSM261090	GSE10334_GSM261091	GSE10334_GSM261092	GSE10334_GSM261093	GSE10334_GSM261094	GSE10334_GSM261095	GSE10334_GSM261096	GSE10334_GSM261097	GSE10334_GSM261098	GSE10334_GSM261099	GSE10334_GSM261100	GSE10334_GSM261101	GSE10334_GSM261102	GSE10334_GSM261103	GSE10334_GSM261104	GSE10334_GSM261105	GSE10334_GSM261106	GSE10334_GSM261107	GSE10334_GSM261108	GSE10334_GSM261109	GSE10334_GSM261110	GSE10334_GSM261111	GSE10334_GSM261112	GSE10334_GSM261113	GSE10334_GSM261114	GSE10334_GSM261115	GSE10334_GSM261116	GSE10334_GSM261117	GSE10334_GSM261118	GSE10334_GSM261119	GSE10334_GSM261120	GSE10334_GSM261121	GSE10334_GSM261122	GSE10334_GSM261123	GSE10334_GSM261124	GSE10334_GSM261125	GSE10334_GSM261126	GSE10334_GSM261127	GSE10334_GSM261128	GSE10334_GSM261129	GSE10334_GSM261130	GSE10334_GSM261131	GSE10334_GSM261132	GSE10334_GSM261133	GSE10334_GSM261134
A1BG	6.4903	6.4082	6.0334	6.1643	5.9887	5.9321	6.0469	6.4834	6.0721	6.4979	5.9500	5.7528	5.6035	5.8776	5.8722	5.6969	5.5774	5.9660	5.6857	5.9255	5.9532	6.1065	6.2325	6.0176	5.9962	5.6592	6.0818	5.9362	5.8112	5.6462	5.6245	5.5787	5.8854	5.8849	6.3668	6.1054	5.8236	6.5920	6.3454	5.6313	5.7912	5.8468	6.0458	5.9681	6.5070	6.3870	5.9272	5.8635	5.7381
A1BG-AS1	4.7155	4.4888	4.8246	4.9111	5.2480	5.0041	4.6481	4.5722	5.0827	4.9084	4.4823	4.8263	4.2877	4.5943	4.8491	4.6968	4.5934	4.5377	4.6240	4.6569	4.5624	4.6678	4.7475	4.5235	4.7087	4.8720	4.2126	4.7891	4.8001	5.3849	5.1219	4.4990	5.0370	4.7593	4.5557	4.8218	4.4011	5.1327	5.0034	4.9376	4.8814	4.1530	5.3180	4.9370	4.8415	4.5047	4.7554	5.0067	4.1603
A1CF	4.6938	4.4720	4.3068	4.1430	4.2557	4.3372	4.5600	4.2618	4.3920	4.0206	4.4082	4.4686	4.4350	4.1556	4.2297	4.1886	4.0860	4.3224	4.3929	4.4810	4.1653	4.4189	4.2733	4.1862	4.2174	4.1753	4.3439	4.0549	4.0934	4.2196	4.2275	4.1482	4.1439	4.2611	4.5288	4.4489	4.4334	4.0206	4.0123	4.1344	4.1512	4.3948	3.9300	3.9133	4.3120	4.3452	4.2492	4.3762	4.3054
A2M	8.1455	8.0816	7.8480	7.5408	7.4990	6.7468	7.9673	8.2483	7.9914	7.5534	7.3687	7.7948	7.9246	7.3140	7.4266	7.8142	7.2056	7.8441	7.9935	7.6304	7.6418	7.8530	8.0025	7.2841	7.5935	7.7708	8.1085	7.3797	7.5734	7.6840	7.2013	6.9145	7.8812	7.6641	7.8995	8.0394	7.9421	7.8530	7.7681	7.2918	7.5187	7.0812	7.5125	7.6777	7.9999	8.3234	8.0068	7.9301	6.8318
A2M-AS1	4.2557	4.4502	4.2205	4.1769	3.8028	4.3241	4.5602	4.3401	4.5481	4.8354	4.6059	4.2696	4.4826	4.3893	4.2993	4.6742	4.0327	4.1799	4.3891	3.9820	4.2649	4.1059	4.2055	4.2236	5.2187	5.1393	4.9704	4.3324	3.5889	3.5434	4.2954	4.0029	4.4945	4.7754	4.5167	4.9376	4.6752	5.0571	4.5509	4.3124	4.5227	4.1059	4.4525	4.5019	3.9092	4.3671	4.8926	4.4578	3.7344
A2ML1	8.5327	6.9288	8.6528	7.9289	8.1843	9.6907	7.8180	8.5055	8.3853	8.6904	9.5062	8.5095	9.0623	9.3065	8.9878	9.0911	8.6246	8.9684	8.7372	9.0155	8.9484	7.5999	8.7883	9.3096	8.1157	8.0428	8.0977	8.8182	8.6220	9.0394	9.5822	9.3418	8.1610	8.3449	8.1115	8.3773	8.5862	7.1344	7.5665	8.7414	8.5898	8.6694	8.9415	8.9296	8.6904	8.7809	8.4063	7.5719	9.5212
A2MP1	3.9251	4.8651	4.2424	4.4825	4.4230	4.4376	5.0784	4.7807	4.3020	4.1757	4.6135	4.5473	4.8549	4.4344	4.1418	4.6338	4.3095	4.7109	4.6258	4.8850	4.6963	4.7932	5.2198	4.9794	4.6095	4.5225	4.7645	4.3233	4.3078	4.5940	4.1493	4.7202	4.4897	4.8084	4.5876	4.4669	4.4660	4.5451	4.3186	4.1480	3.9732	4.6958	4.1249	4.4738	4.4428	5.2545	4.7231	4.6106	4.7450
A4GALT	6.2953	6.4289	6.3098	7.2201	6.8870	6.7736	5.8725	6.4276	6.9550	6.2240	5.0876	6.4150	5.5808	6.1539	6.3632	6.1146	5.8067	5.8146	6.2475	5.4491	5.5850	6.3168	5.5493	5.5906	5.9735	6.4100	5.8288	5.8969	6.5148	6.7665	5.8510	5.6134	6.1236	6.3644	6.2745	6.4074	5.4325	6.7112	6.5027	6.6589	6.6009	5.1320	6.7293	6.9940	6.3362	5.5114	6.0549	6.0193	5.2702
A4GNT	3.7240	3.8393	3.8211	3.7270	3.8014	3.7095	3.7594	3.7023	3.8431	3.7632	4.0159	3.6754	3.8745	3.7560	3.6935	3.8281	3.6717	3.9240	3.8914	3.6488	3.6892	3.7904	3.9406	3.6686	3.9322	3.7540	3.6669	3.9086	3.6905	3.6355	3.5074	3.7209	3.7480	3.6304	4.2128	3.6552	3.7406	3.5891	3.7342	3.7136	3.4049	3.8237	3.9521	3.9106	3.5436	3.7475	3.7648	3.9628	3.6999
AA06	4.8279	5.2276	4.2465	4.7703	4.8994	5.1206	4.8336	4.9786	4.9850	4.8092	4.7696	4.8002	4.7183	4.8920	4.7791	4.5143	4.6282	4.9810	5.0132	4.9186	4.8673	5.0286	5.1826	4.6882	4.4645	4.4966	5.3950	4.7222	4.6953	4.6743	4.7795	4.5930	4.7345	4.7076	4.7275	5.0506	4.8639	4.8953	4.9381	4.5998	4.5465	4.6845	4.9514	4.7757	5.3028	5.4287	4.8469	4.8545	4.8664
AAAS	7.1516	7.0250	6.7395	8.1423	7.7734	7.6220	7.6200	7.6067	7.5982	7.3764	6.9722	7.6083	7.5776	7.5037	7.4569	7.7048	7.2353	7.4607	6.8010	7.3732	7.2899	7.5589	7.4022	7.1727	7.4355	7.6289	7.4691	7.2733	7.2774	7.2261	6.9388	7.1705	7.7025	7.2786	7.4070	7.1573	6.9599	7.5045	7.3185	6.9999	7.2459	7.2486	7.2764	7.2409	7.7503	7.7669	7.4333	7.5161	7.0381
AACS	9.1497	8.3825	9.1905	8.6525	8.5987	8.7359	8.5726	8.8266	8.7373	8.4142	8.8683	8.8895	8.9214	9.2001	8.7319	8.9656	9.0248	8.7038	8.6568	8.5496	8.7753	8.6560	8.4739	9.0072	8.9192	9.0166	8.7898	9.1799	8.8386	9.0699	9.3491	9.0060	8.3237	8.6697	9.2438	8.5489	9.4691	8.9203	8.7637	9.2591	9.3647	9.1028	8.9280	8.8460	8.5373	8.3897	8.3615	8.6637	8.8717
AACSP1	3.1341	3.4576	3.2364	3.3228	3.8053	3.7501	3.3546	3.3583	3.4999	3.4506	3.3033	3.3815	3.3669	3.4669	3.4292	3.3521	3.6196	3.1956	3.3617	3.3568	3.2599	3.2081	3.3815	3.5984	3.3939	3.3657	3.2792	3.4524	3.6348	3.3531	3.6043	3.5835	3.7396	3.3900	3.1985	3.6806	3.7871	3.4495	3.4625	3.3864	3.5373	3.6340	3.5325	3.2371	3.3491	3.3479	3.3259	3.4757	3.3201
AADAC	5.0624	4.9369	5.5994	5.7879	5.3819	6.4292	4.7361	5.3627	5.0526	5.5679	6.6359	5.1331	5.6657	5.6706	7.4361	6.2538	7.9214	5.2237	4.9635	6.6993	6.4006	5.3922	7.2928	8.4199	5.1264	4.8685	4.2630	5.1873	4.5733	4.4246	7.3748	7.0226	5.1464	4.6767	5.9366	4.7684	7.2707	4.6316	5.0000	5.7523	5.4182	7.7154	4.8869	4.8204	5.3821	4.8528	5.4057	5.1478	8.0582
AADACL2	4.9498	3.0575	6.1105	5.6583	4.9152	8.3853	3.1373	3.0898	3.8496	4.7847	5.6686	3.3518	4.4893	4.9533	7.2254	5.5546	6.9852	3.2643	3.5292	6.4917	5.9075	3.0780	6.4448	8.5821	2.9858	3.4208	3.1667	6.2360	3.1308	3.0828	5.1075	8.4932	4.5405	3.6744	5.3201	3.2053	7.4577	3.1433	4.3122	5.4270	6.2954	7.9210	4.1185	4.1581	3.1673	3.1565	4.1928	3.4855	8.5990
AADACP1	4.4856	3.8309	4.5032	3.2464	3.3484	3.6011	3.4447	3.4792	3.3760	3.3609	3.5981	3.3904	3.3140	3.3561	3.5549	3.2904	3.5773	3.5349	3.4962	3.2879	3.5269	3.5617	3.4198	3.5563	3.3121	3.6834	3.4601	3.3817	3.2687	3.3472	3.5339	3.6750	3.3270	3.2938	3.4545	3.2976	3.6795	3.4116	3.5993	3.7469	3.4477	3.4491	3.2499	3.3739	3.3255	3.3452	3.2700	3.2862	3.4628
AADAT	5.6403	5.4679	5.6948	5.6199	5.3834	6.2183	5.0200	5.3261	4.7235	5.2782	5.3945	5.8464	6.1109	5.9820	5.6000	5.1717	5.5355	5.4983	5.6130	5.0912	5.5749	5.2700	5.5164	5.2395	5.5992	5.2016	5.8573	5.6288	5.3505	5.1012	5.0894	5.6030	5.5218	5.5319	5.4396	5.3531	5.1815	5.1484	5.1506	6.0391	5.8429	5.5200	5.1577	4.9999	5.1354	5.2534	5.3406	5.4985	5.3425
AAED1	6.9756	7.2353	6.5299	6.9830	6.7089	6.0872	6.3651	6.2101	6.3221	6.6054	6.4248	6.6269	6.3529	6.2027	6.6487	6.4696	6.6744	6.2989	5.6033	6.5580	6.8499	6.2691	6.2426	6.1549	6.3853	6.4681	6.3202	6.3635	7.0053	5.9890	6.1727	5.4962	7.1594	6.9333	6.5605	7.0901	6.4554	6.8906	6.9220	6.1442	5.9920	6.4994	6.1049	6.5678	6.2928	6.9003	6.6149	6.1304	6.5244
AAGAB	6.3143	6.2309	6.2938	5.9099	5.9933	6.0845	6.0436	6.0103	5.9503	5.8396	6.1735	6.0092	5.9071	6.0071	5.7734	5.9478	6.1580	6.1657	5.9417	5.9979	5.7932	5.9964	5.8983	5.7828	5.8985	5.9393	5.9236	5.8299	6.1901	6.2791	6.1387	5.9712	5.7464	5.7314	6.1398	6.0984	6.3162	5.8495	5.7939	5.6673	6.0366	6.1054	5.8400	5.7377	5.6934	6.1125	5.8663	5.8312	5.8658
AAK1	5.9894	5.8976	5.8103	5.7870	5.7635	5.7030	6.0088	6.1726	5.8570	5.7262	5.9872	5.8865	5.9703	5.7443	5.8017	6.1948	5.6391	6.0643	6.0925	5.9563	5.9712	6.0321	6.1345	5.9533	5.9225	5.9997	6.1113	6.0022	5.7311	5.8045	5.8382	6.0779	6.0530	6.0983	6.4012	5.9878	5.8509	5.7158	5.8125	5.5761	5.6568	5.9831	5.7759	5.8009	6.1867	6.1925	6.1215	6.1423	5.9313
AAMDC	5.7493	5.3285	5.7440	5.4816	5.4961	5.6556	5.3901	5.2380	5.9321	5.7528	5.4782	5.5420	5.1558	5.5109	5.6287	5.5551	5.5839	5.6633	5.4467	5.5451	5.4789	5.2629	5.4518	5.7352	5.8122	5.8145	5.5566	5.7399	5.6745	5.7229	5.7648	5.6638	5.7951	5.5327	5.2105	5.5246	5.7302	5.7118	5.7556	5.8782	5.8704	5.4809	5.8050	5.8267	5.4704	5.1717	5.6220	5.5156	5.2745
AAMP	8.3806	8.1645	8.2237	8.5615	8.6176	8.4130	7.8046	8.0476	8.3792	8.2362	8.1125	8.1799	8.5212	8.3620	8.3897	7.8786	8.3737	8.2212	7.9500	8.1463	8.0658	8.2518	8.0752	7.8545	7.8865	7.8175	8.0070	7.8993	8.2762	8.6210	8.2672	7.7415	8.0170	7.7751	8.6377	7.5034	7.1064	7.7588	8.1281	7.8657	8.0438	8.4850	8.0580	8.2342	8.2886	8.1787	7.9849	8.0822	8.3038
AANAT	3.9770	3.8485	3.6654	4.0052	4.0211	3.5820	3.5549	3.6231	4.0215	3.8206	3.6068	3.6190	3.6137	3.5901	3.9603	3.4434	3.6242	3.4209	3.5058	3.7157	3.6726	3.5828	3.4586	3.6589	3.7206	3.4092	3.5707	3.2096	3.9824	3.7226	3.7179	3.5049	3.6559	3.3941	3.4977	3.5569	3.8011	3.9630	3.8650	3.6810	3.6356	3.5961	3.7545	4.1113	3.4632	3.4817	3.5543	3.5560	3.5575
AAR2	7.6078	7.4024	7.5752	7.4256	7.3524	7.4305	7.5139	7.4966	7.2821	7.2515	7.6237	7.4085	7.4648	7.2435	7.2629	7.3012	7.3753	7.5672	7.7000	7.5515	7.5152	7.7397	7.7775	7.6444	7.5148	7.4737	7.5314	7.4929	7.3776	7.2868	7.3273	7.6948	7.6376	7.4981	7.7397	7.3925	7.7123	7.1769	7.3051	7.2047	7.1389	7.4063	7.1286	7.1629	7.8060	7.7452	7.3145	7.7974	7.3917
AARS	9.2384	9.9450	8.7774	9.1629	8.6959	8.5523	9.4016	9.6582	9.4461	9.3937	8.5015	8.7853	8.9199	8.7408	8.8552	8.9146	8.7078	8.9008	9.1151	9.3014	9.2982	9.3102	9.1829	8.6541	9.0441	8.8910	9.1564	8.4098	8.7408	8.5531	8.5161	8.6462	9.0071	9.0059	8.6724	8.9199	8.5595	9.5395	9.1447	8.7552	8.8639	9.0393	9.0804	9.3206	9.2641	9.4461	9.1114	8.9700	8.5997
AARS2	6.5236	6.5374	6.7418	6.4849	6.7023	6.5878	6.4270	6.7615	6.3556	6.4912	6.3165	6.7214	6.4729	6.5428	6.3817	6.8086	6.5893	6.5197	6.4300	6.2087	6.4408	6.5743	6.7461	6.2500	6.6528	6.8701	6.4755	6.6436	6.2707	6.6401	6.5496	6.5401	6.5618	6.7216	6.5435	6.3544	6.1652	6.4815	6.1673	6.6221	6.5667	6.4610	6.5188	6.5682	6.1857	6.5296	6.4443	6.3063	6.2640
AASDH	6.4557	6.6587	6.2065	6.3355	6.3170	7.0212	5.9821	5.5818	6.0513	6.2980	6.3043	6.7378	6.5632	7.0021	6.9586	6.5614	6.4160	6.5901	6.4812	6.5183	6.6540	6.2063	6.7913	6.4396	6.8671	6.6191	6.8319	6.4832	6.3565	6.3353	6.3985	6.6581	6.4165	6.3226	6.3513	6.5035	7.0203	6.1213	6.0017	7.1333	6.5531	6.8532	6.3375	6.3892	6.0767	6.5358	6.2390	6.1206	6.9277
AASDHPPT	5.9724	6.6183	6.2284	6.1157	6.2150	6.3660	6.2988	5.5732	6.4632	6.4724	6.7692	6.4196	6.2185	6.4874	6.5233	6.1796	6.6133	6.5719	6.2504	6.5131	6.4982	6.4066	6.4637	6.6684	6.3952	6.1688	6.2144	6.4103	6.5150	6.6956	6.5426	6.4233	6.1375	6.3026	5.6751	6.1256	6.4810	6.3632	6.3133	6.4964	6.3708	6.3390	6.5540	6.5737	6.1812	6.1275	5.9212	6.0707	6.3578
AASS	4.5577	4.2409	4.1996	4.7770	4.5000	4.9118	4.3482	4.3345	4.9098	5.2418	5.1029	5.0347	5.1711	5.3279	5.0814	4.3736	4.8874	4.3820	4.6092	4.5754	4.4456	4.3262	4.6643	4.4034	5.7580	5.1694	4.9468	5.4020	5.0766	4.9595	4.9801	5.1401	4.4741	4.5457	4.1799	4.3728	4.8816	4.8267	5.4932	5.9197	5.5272	5.7942	4.9040	4.7159	4.5479	4.1152	4.9207	5.0278	4.3713
AATF	8.0065	7.4452	8.0634	7.7817	7.4870	7.6719	8.0225	8.4465	8.0125	8.2767	8.0867	7.7923	7.7049	7.6501	7.6702	8.0546	7.9294	7.9167	7.5540	7.8980	7.9628	7.9644	7.8028	8.0273	8.0204	7.9799	7.7410	7.7620	7.8187	7.7496	7.8834	7.7821	7.9647	7.7620	7.4303	7.8922	7.4919	8.0447	8.1058	7.8970	7.9010	7.5970	7.9211	7.8945	7.9804	7.6628	8.0012	8.0676	7.8477
AATK	6.4623	6.6051	6.3346	6.6191	6.6963	6.3863	6.6984	6.7866	6.6609	6.1178	6.2197	6.6078	6.1416	5.9907	6.3223	6.6696	6.1906	6.4281	6.5039	6.4948	6.4273	6.5978	6.4025	6.1047	6.2908	6.6246	6.3649	6.3678	6.6137	6.4037	6.2384	6.2754	6.5668	6.3057	6.9382	6.4554	6.5260	6.4720	6.4529	6.1308	6.1505	6.8439	6.2592	6.3325	6.8837	6.6229	6.6253	6.5353	6.7979
AB488780	6.7778	6.6564	6.5278	6.2671	6.1232	5.9256	6.6572	6.6574	6.1887	6.2275	6.3598	6.3665	6.8286	6.5890	6.5283	7.0602	6.2115	6.5582	6.7660	6.0599	6.5303	6.7366	6.8427	6.4774	6.8322	6.6079	6.9456	6.3872	6.3120	6.0723	6.2565	6.3970	6.8441	6.7143	6.6168	6.4223	6.7169	6.2229	6.1792	6.2388	6.4694	6.8038	6.3579	6.1310	7.4237	7.0275	6.7149	6.6066	6.8561
ABAT	5.1782	4.8882	5.2742	5.4101	4.9323	5.4036	5.1191	4.6668	5.2702	5.5194	4.6163	5.5583	5.8808	5.1634	4.7522	4.8082	4.9964	5.5619	5.5986	4.8220	4.9688	4.9623	4.6971	4.8527	6.0316	5.5426	6.1161	5.5023	5.6684	5.9938	5.8860	4.8915	4.4946	4.9372	4.8706	5.6358	5.4022	5.5951	5.3498	5.6496	5.5641	4.5991	5.4135	5.2910	4.8823	5.1583	5.2004	5.3855	4.9498
ABCA1	5.7611	6.2731	5.9033	6.1249	6.0857	5.9533	6.5483	6.3436	6.4367	6.1076	6.1716	6.1975	5.7778	5.9756	6.3801	6.3945	6.1203	6.3479	6.4780	6.2286	6.1612	6.2811	6.2433	6.1799	6.3841	6.2575	6.0958	6.3370	6.3801	6.5785	6.3936	5.9506	6.3796	6.1254	5.6643	6.3634	5.9533	6.5123	6.3324	6.3708	6.5047	5.5229	6.4449	6.1773	6.0410	5.6694	6.1090	6.1370	5.6930
ABCA11P	4.5032	5.2308	4.7956	5.1807	5.0057	5.5035	5.2288	4.3015	4.8511	4.8719	4.9670	4.9002	5.3839	5.0290	4.9771	4.6687	5.7828	4.9862	5.3246	4.6950	5.0214	4.9947	5.3418	4.8492	5.2271	5.2137	5.2422	5.2010	4.9638	4.3639	5.5068	5.2462	4.2772	4.8717	4.3375	4.5981	4.9605	4.6286	4.8861	5.4466	5.1253	4.8175	4.7537	4.7520	4.2962	4.6571	4.9570	4.8297	4.6350
ABCA12	6.3256	5.5737	7.0654	6.4887	6.5992	8.4689	4.9592	4.5016	5.4890	6.1738	8.0740	5.8218	6.4120	6.3242	7.0581	5.0115	7.9784	5.8127	5.6791	7.5539	7.1875	5.6656	7.3890	8.5328	5.1859	4.8450	4.6859	7.4618	7.3465	7.0219	7.4414	8.2629	6.4219	6.2385	5.4294	5.9164	7.4845	5.0799	5.4305	6.8328	6.9152	8.3398	7.4914	7.2740	5.4901	6.1872	4.7371	4.3399	8.4632
ABCA13	3.7139	3.7427	4.1450	3.6166	3.6822	3.9822	3.5181	3.0753	3.5207	3.4489	4.1881	3.6529	3.5358	3.0354	3.5743	3.1955	3.8977	3.8343	3.5721	3.6442	3.8107	3.1707	3.2746	3.2825	4.7073	4.9437	4.9454	5.3615	4.4446	3.6845	3.3584	3.4341	3.3335	3.6380	3.7536	3.7690	3.6215	4.1495	4.1868	4.5857	4.2712	3.2422	4.1716	3.9363	3.3266	3.6031	3.7333	3.6017	3.4190
ABCA17P	3.2819	3.0393	3.6127	3.2135	3.2437	3.3917	3.0957	3.1648	3.5265	3.3361	3.3365	3.3396	3.2287	3.4693	3.5276	3.3289	3.4304	3.1921	3.1989	3.2926	3.2527	3.1312	3.3324	3.5180	3.0975	3.3583	3.2530	3.3065	3.4069	3.5890	3.6432	3.3920	3.1753	3.3934	3.2459	3.2155	3.1909	3.5476	3.4250	3.5177	3.4085	3.1256	3.4949	3.3595	3.1518	3.3059	3.0980	3.0948	3.3528
ABCA2	4.9598	4.7727	5.0240	5.4088	5.8002	5.4824	4.9433	5.0993	5.2424	5.1665	4.6866	5.2103	5.1035	5.3196	5.2935	5.0823	5.1463	4.7975	5.1508	5.1793	5.0326	4.7566	4.8324	4.7394	4.8918	5.0132	4.9397	4.9253	4.9918	5.0434	5.2710	4.9509	5.0565	5.0468	5.2424	4.7855	4.7938	5.3152	5.2628	5.0932	5.3809	4.6963	5.2078	5.4014	4.9672	4.6458	4.9681	4.9571	4.7955
ABCA3	6.2947	6.3349	6.0554	6.3320	6.3521	6.0407	6.0150	6.1744	6.1843	6.1393	5.4251	6.3159	5.7285	6.3213	6.6704	6.5667	6.3411	5.5964	5.6749	5.7087	5.8781	5.8837	6.0774	6.1034	6.2446	6.1801	5.3347	5.6850	6.0223	6.3624	6.4863	6.1675	6.0870	6.0261	5.8960	6.0907	6.2373	6.4625	6.0380	6.1106	6.1788	5.8255	6.4276	6.1591	5.7519	5.7917	6.1124	5.9907	5.8275
ABCA4	4.3813	4.8266	4.6330	4.5445	4.6459	4.5903	4.4873	4.7462	4.3136	4.5358	4.8150	4.6065	4.5472	4.9496	4.6745	4.7776	4.7045	4.8929	4.6191	4.7969	4.6525	4.7851	4.5817	4.7380	4.4946	4.3823	4.8021	4.4871	4.4477	4.7750	4.7909	4.6855	4.6265	4.7189	5.0452	4.6758	4.6144	4.2487	4.4925	4.4043	4.4375	4.8057	4.5486	4.6139	4.7079	5.0596	4.6396	4.7882	4.8150
ABCA5	5.6079	5.9173	5.8536	5.5897	5.4206	5.9503	5.9337	5.3879	5.5865	6.0299	5.9922	5.7131	5.6207	5.8638	5.6878	5.5090	6.3885	5.9218	5.8132	6.3835	6.6108	5.5681	6.2783	7.2791	6.6998	6.0898	5.8871	6.4910	5.8045	5.7640	6.3717	6.3265	5.6291	5.6399	4.9757	5.5221	7.0302	6.5702	5.9591	6.6556	6.5432	5.8984	6.4713	6.4564	5.4399	5.1398	5.9598	5.5590	6.2121
ABCA6	3.9412	4.0947	3.8889	4.3848	4.0278	3.7259	4.3871	4.1613	3.9300	4.4101	4.2124	3.9753	4.0576	3.3575	4.0689	3.8924	4.1396	3.8879	3.6539	4.1960	3.7643	3.6733	3.6985	3.6301	4.7742	4.6284	4.9591	4.3995	4.1836	3.7993	4.0552	3.6995	4.0354	3.8068	3.4628	4.1370	4.3032	4.3584	4.4859	4.4398	4.6535	3.4678	4.2857	4.0263	3.5216	3.5987	4.1204	4.1642	3.4984
ABCA7	6.3504	5.8383	6.7459	6.7137	6.4885	6.1921	6.1265	6.5843	7.0438	6.6687	6.1129	6.4862	6.2197	6.2247	6.5587	6.4715	6.4053	5.6233	5.6534	5.8564	6.0691	5.9737	5.7652	6.3043	6.6310	7.0592	6.2475	6.4633	6.5247	6.6327	6.8160	6.1863	6.4176	6.1877	6.5777	5.8489	6.0531	6.2769	6.6802	6.7198	6.5722	5.6113	6.5889	6.6641	6.2137	5.7930	6.3633	6.1060	5.8541
ABCA8	4.7826	4.3512	4.5352	4.9744	4.5016	4.6304	4.3736	4.5237	4.4374	4.7407	3.8170	4.1974	4.8464	4.2600	5.3922	4.7506	5.1608	3.8068	4.1754	4.4540	4.4872	3.8911	4.6391	4.5501	4.4107	4.2909	4.4753	3.9859	4.1100	4.3413	4.4818	4.5137	4.4191	4.5299	4.5162	4.6349	4.9840	4.2885	4.4699	4.8567	4.8954	4.5416	4.0357	4.4709	4.3135	4.3635	4.7803	4.4832	4.3649
ABCA9	3.8803	3.9367	3.7953	4.1490	3.8151	3.8490	3.8487	3.7481	3.8453	4.1382	3.8362	3.8598	3.8909	3.8451	4.0669	3.7502	3.9932	3.8601	3.7536	3.7901	3.7457	3.7127	3.7673	3.6600	4.0880	3.8368	4.0297	3.6182	3.8944	3.9020	3.9586	3.6846	3.7516	3.8376	3.7513	3.9236	3.7816	4.0904	4.1354	4.0991	4.0866	3.7224	3.9646	4.1131	3.6321	3.7688	3.9443	3.9082	3.7092
ABCB1	5.4199	4.9806	5.3496	5.0167	4.7737	4.8442	5.2823	5.2679	4.9642	4.9975	4.9999	5.2508	5.2672	4.8380	4.5946	4.5517	5.0061	4.9173	5.1731	4.9992	4.8681	4.9057	5.2128	4.4409	5.5797	5.2465	5.5516	4.6561	5.1345	5.0700	4.9548	4.7359	5.3389	5.1577	4.3596	5.0600	5.3175	5.5821	5.5737	5.2838	5.2892	4.4118	4.9764	4.7778	4.8174	4.3399	5.4163	5.1298	4.0084
ABCB10	6.8103	7.1943	7.3920	6.4506	6.8326	7.2307	6.7578	5.3888	6.4387	6.8064	7.3582	7.0097	6.9438	7.3019	7.0477	5.7390	7.6929	6.8264	6.4854	7.0157	6.9772	6.1651	6.5289	7.2851	6.9229	6.6553	7.0889	7.2975	7.4696	7.3799	7.9570	7.5446	6.5567	6.5167	6.1767	6.6843	8.1426	7.2452	6.5699	7.0889	7.1124	7.0294	7.0049	6.5363	6.0137	5.9584	6.4434	6.6256	7.0245
ABCB11	3.6005	3.7592	3.8585	3.9553	3.8168	3.9050	3.8655	3.9431	3.8782	3.9426	3.7371	3.8996	3.8053	3.8111	3.7298	3.6305	3.7743	3.7795	3.7288	3.6810	3.8218	3.7706	3.7520	3.7590	3.9414	3.9070	3.7801	3.8117	3.7298	3.8632	3.7046	3.6064	3.7116	3.7867	3.6907	3.8601	3.8585	3.8592	3.8629	3.7280	3.7412	3.8579	3.8200	3.8135	4.0055	3.7670	3.8063	4.0334	3.8888
ABCB4	4.3803	4.2580	4.5759	4.0233	3.9778	4.0735	4.0434	4.2396	4.0477	4.3912	4.2616	4.0294	4.2992	3.9535	3.9708	4.1788	4.0174	4.2011	4.2522	4.2554	4.2159	3.9923	4.0089	4.4399	3.7701	4.3591	4.1673	4.1137	4.1587	3.9117	3.9760	4.0201	4.1277	3.9537	4.3651	4.4648	4.0503	4.4940	4.3736	3.9447	4.0678	4.0511	4.3470	4.2111	4.0795	4.0725	4.5292	4.3983	4.2787
ABCB5	3.7691	3.6693	3.7701	3.6405	3.7501	3.6565	3.8477	3.9046	3.7470	3.6460	3.8919	3.6644	3.7864	3.8088	3.6731	3.7659	3.7137	3.8190	3.9419	3.9872	3.8301	3.8234	3.8639	3.8206	3.6611	3.6906	3.8155	3.8218	3.6898	3.6642	3.6603	3.8341	3.7810	3.8748	3.9641	3.7722	3.7367	3.6576	3.5461	3.7171	3.6344	3.8243	3.5668	3.7123	3.8475	3.8776	3.7535	3.6931	3.9422
ABCB6	6.1023	5.5077	6.3062	6.4555	6.3380	6.1252	5.8372	5.9820	6.2147	6.2529	5.2962	6.1148	5.4745	6.0612	6.1479	6.1766	6.0732	5.9186	6.0706	6.1023	6.2771	6.1444	5.9503	6.2448	5.7760	6.0789	5.4499	6.1039	5.9289	6.3688	6.2160	5.9423	6.1483	5.9488	5.5222	5.9486	6.0431	6.2410	6.2266	6.2001	6.3085	5.7208	6.3821	6.2527	5.9567	5.5975	5.9814	5.8250	5.5378
ABCB7	6.4832	6.4587	7.1429	6.6894	7.0050	7.0637	6.5276	6.0417	7.1706	7.0818	6.8730	6.7955	6.7739	6.8862	6.8436	6.4646	6.9863	6.9245	6.4417	6.4564	6.6000	6.6117	6.7402	6.9831	6.7955	7.1121	6.8014	6.8411	6.7210	6.6984	6.8856	6.8884	6.8315	6.7694	5.8228	6.4036	6.4828	6.8038	6.9537	7.2745	6.8505	6.7744	6.8760	6.6837	6.4086	6.2414	6.6312	6.6062	6.6781
ABCB8	5.4949	5.1290	5.3543	5.1903	5.6192	5.6226	4.6374	4.8748	5.2653	5.2338	5.1734	5.4557	5.3525	5.6602	5.2434	5.0591	5.3201	5.0687	4.7907	5.0514	4.7345	5.0937	4.6011	4.9729	4.8541	4.8943	4.8448	5.1435	5.0219	5.3536	5.3276	5.2412	5.1156	4.7454	5.6727	4.5788	4.9795	5.0160	5.3440	5.3382	5.1721	5.6406	5.1419	5.2694	4.9763	5.1226	5.1387	5.3311	5.4816
ABCB9	5.1977	5.1279	5.2397	5.5221	5.4851	5.4840	5.4917	5.7227	5.5597	5.3990	5.1011	5.4052	5.0101	5.2432	5.5166	5.8648	5.2356	5.3840	5.6205	5.3984	5.2753	5.6240	5.5481	5.4847	5.4740	5.8621	5.1667	5.7039	5.6398	5.4656	5.3913	5.7365	5.7545	5.6620	5.3113	5.9202	5.7259	5.3939	5.4889	5.4479	5.4733	5.0332	5.4351	5.4789	5.5474	5.0037	5.5385	5.7722	5.1132
ABCC1	8.0560	7.8027	8.1772	8.0656	8.1667	8.8132	7.6210	7.5296	7.6667	7.6725	7.7889	7.8322	8.1338	8.0236	8.1107	7.5710	8.3259	8.1118	7.7747	7.9725	7.7950	7.7840	7.4849	7.9575	7.3743	7.5601	7.2134	7.7723	8.2278	8.2178	8.4571	8.0050	7.8803	7.7998	8.3196	8.1183	8.5196	7.8459	7.7936	7.4663	7.5332	8.0044	8.0809	8.3686	7.9415	8.1355	8.0258	7.8656	8.7672
ABCC10	7.3634	7.4999	7.4480	7.1848	7.0922	7.2342	7.5382	7.3190	7.2172	7.0403	7.0178	7.2250	7.1376	7.2237	6.9520	7.2755	7.1001	7.4020	7.4920	7.3032	7.1959	7.3559	7.3119	7.2922	7.4181	7.5796	7.3326	7.2604	7.0863	7.3760	7.2207	7.3522	7.0117	7.0117	7.7823	7.4616	7.7000	7.4238	6.9440	7.2791	7.4743	6.8797	7.0277	6.9476	6.9594	7.1376	7.4516	7.4461	6.9904
ABCC11	4.6975	4.5396	4.6778	4.6718	4.5380	4.4703	4.9139	4.9441	4.4632	4.3327	4.7317	4.6162	4.7560	4.7101	4.6510	4.7661	4.4924	5.0167	4.8005	4.7782	4.7899	5.0343	4.7015	4.7461	4.4593	4.4540	4.6021	4.7576	4.4182	4.6160	4.4446	4.6648	4.6972	4.5616	4.8460	4.6534	4.7888	4.2618	4.4154	4.1393	4.2370	4.4610	4.3858	4.4506	5.0996	4.9777	4.5079	4.6986	4.5982
ABCC12	3.6549	3.9074	3.8957	3.6968	3.7925	3.7627	3.6466	4.0505	3.7764	3.6879	3.9130	3.8451	3.8333	3.8013	3.9004	4.0992	3.5704	3.8489	3.8662	3.8495	3.7666	3.7340	3.9333	3.7939	3.8902	3.9435	3.7984	3.9229	3.6541	3.6289	3.6070	3.8084	3.8082	3.9032	4.1917	4.0583	3.9348	3.8573	3.7322	3.9158	3.5706	3.9390	3.7358	3.7417	4.3611	3.9017	3.7910	3.6727	3.9297
ABCC13	3.5822	3.5292	3.6308	3.7182	3.7952	3.6750	3.6877	3.7413	3.6201	3.5086	3.7132	3.5807	3.7539	3.6537	3.6142	3.9760	3.6250	3.7961	3.7555	3.7941	3.6636	3.8627	3.8596	3.6852	3.6436	3.5500	3.6663	3.7546	3.6852	3.6417	3.6523	3.7890	3.6722	3.8464	3.9553	3.8102	3.6232	3.4698	3.4827	3.5240	3.7191	3.7199	3.5982	3.5744	3.8284	3.6910	3.5737	3.7881	3.7566
ABCC2	4.1020	3.9295	4.0627	3.8536	3.7957	3.9886	4.0710	4.0337	4.0788	4.0219	4.3603	4.1615	4.2960	3.9445	4.0896	3.9611	3.7173	4.0642	4.0660	4.1361	4.1083	4.2251	4.1692	4.0830	3.7473	4.0775	3.9110	4.0010	3.7621	4.1008	4.1310	3.8433	4.1505	4.2234	4.6328	3.9884	3.7657	3.9159	4.3398	4.0072	3.6859	4.5716	4.2443	4.0475	4.3219	4.2903	4.0786	4.4119	4.2745
ABCC3	6.7080	6.5146	6.7101	6.5064	6.6810	6.3551	6.7469	6.7362	6.7633	6.2394	6.5641	6.6769	6.6423	6.4050	6.3172	6.5902	6.2123	6.5346	6.7858	6.5359	6.4956	6.8653	6.6799	6.4641	6.3449	6.6997	6.5734	6.3999	6.5341	6.5803	6.3200	6.4614	6.9319	6.8675	6.9125	6.7320	6.4912	6.5826	6.6881	6.4805	6.3643	6.8636	6.3843	6.3227	6.9371	6.9951	6.6720	6.7577	6.4332
ABCC4	4.3564	5.0194	4.5220	4.7472	4.9004	4.6934	4.8130	4.4338	4.7266	4.9251	4.7712	4.9215	4.6757	4.8384	4.8726	4.4415	5.0058	4.6034	4.4874	4.8000	4.7696	4.8424	4.7512	4.7437	4.7613	4.5549	4.6824	4.6150	4.9600	4.6000	4.4772	4.6927	4.8436	4.6635	4.3637	4.6632	4.4923	4.9142	4.9602	4.8809	4.6888	5.0194	4.6974	4.6055	4.6677	4.8097	4.6286	4.6279	4.8663
ABCC5	7.2311	7.0912	7.2832	6.9865	6.8224	6.9332	7.0221	6.5759	6.8910	6.5368	6.8179	7.1379	7.0588	7.0906	6.4812	6.5670	6.6644	6.9430	6.8336	6.7237	6.8201	6.8942	6.7384	6.8042	6.9639	6.7545	6.9497	6.9592	6.6799	6.7988	6.9198	6.6934	5.9588	6.6214	6.6352	6.4686	7.1498	6.7071	6.5518	7.0134	7.3071	7.0372	6.6211	6.6602	6.5012	6.7818	7.0595	6.9131	6.7746
ABCC6P1	3.2239	3.2719	3.2256	3.2421	3.3400	3.1393	3.2028	3.3258	3.1105	3.3192	3.2507	3.1157	3.2407	3.1508	3.0245	3.1828	3.0888	3.3357	3.3360	3.4441	3.2171	3.3058	3.1886	3.2062	3.2049	3.1389	3.3707	3.1263	3.2696	3.1818	3.1736	3.1997	3.1298	3.1400	3.1400	3.1836	3.2510	3.3680	3.0339	3.3058	3.0599	3.4462	3.1149	3.2675	3.5871	3.3817	3.3924	3.3125	3.5309
ABCC8	4.9889	5.3483	4.9204	5.0101	5.1641	4.9654	5.1105	5.4520	4.9376	5.1366	5.0303	4.9053	5.2112	5.5000	5.1246	4.9188	4.8815	5.0367	5.3513	5.4429	5.0615	5.2515	5.1379	5.3327	4.9392	4.9436	4.9325	5.2077	4.9257	5.0847	5.4808	5.3293	5.3262	5.1026	5.4084	5.0729	5.1020	4.9706	4.9652	5.0153	4.9563	5.6082	5.0144	5.2652	5.4406	5.4316	4.9450	5.1733	5.3500
ABCC9	3.8658	3.9015	3.7990	4.0334	4.0950	3.9025	3.9261	3.8555	3.9380	3.8991	3.8529	3.9131	3.9154	3.7911	3.9774	4.0314	4.0190	3.9591	3.8873	4.0527	3.8921	3.9292	3.8835	3.8090	4.0657	3.8350	3.9716	3.8679	3.9858	3.9599	3.8334	3.9881	3.9653	3.9191	3.9347	3.8193	3.9820	3.8394	3.9962	3.8592	3.9349	3.9307	3.9751	3.9131	4.1355	4.0801	3.8454	3.8036	3.7242
ABCD1	5.5425	5.5138	5.5011	5.9028	6.0703	5.7961	5.6638	6.4269	5.9428	5.4895	5.8463	5.7450	6.2126	5.7732	5.7692	6.0803	5.6700	5.8851	5.4651	5.6927	6.0053	6.2065	5.9440	5.9114	5.4968	5.7112	6.0874	5.0352	5.6201	5.3359	5.3922	5.5749	6.0698	6.0639	6.3098	5.5360	5.4045	5.3612	5.6916	5.1155	4.9394	5.3191	5.6401	5.4863	5.9884	6.4612	5.9145	5.8558	6.2263
ABCD2	2.9015	3.4921	2.8578	3.0850	2.9758	2.7673	3.1577	3.0917	2.9080	2.9272	3.0559	2.8074	3.1569	2.8873	2.9232	2.9988	2.8061	3.0897	3.0859	3.0779	3.0026	3.1110	3.2150	3.0115	3.1276	2.8956	3.1464	3.0352	2.8660	2.9462	3.0733	3.1645	3.0050	2.9931	3.1076	2.9095	2.9176	3.2769	3.3516	2.8061	2.9903	2.9587	2.9095	3.0357	2.9520	3.2067	2.8933	2.9647	2.8696
ABCD3	6.7195	7.5062	7.1503	7.9037	8.1039	8.4351	7.3763	6.1614	8.0124	8.0503	7.5530	7.8174	8.0035	8.3720	7.8967	6.6719	8.2886	7.8788	7.9084	7.5711	7.4068	7.3952	7.6909	8.1646	7.8208	7.0088	7.2266	8.2005	7.9027	7.9157	8.2136	8.2731	7.8056	7.8562	6.9939	7.2505	7.5493	7.5364	7.6388	8.3769	8.2758	8.1461	7.8788	7.9229	7.9647	7.3155	7.0366	7.6988	8.1838
ABCD4	5.9011	5.9218	6.0507	5.8638	5.8105	5.9792	6.1226	6.3300	5.8192	5.6202	5.9819	6.0490	6.2571	5.9831	5.6247	5.9348	6.0014	6.1946	6.0119	5.7462	5.6688	6.2864	5.9979	5.9131	5.9004	6.0817	6.0596	5.9838	5.7848	5.8651	5.7481	5.9008	6.0173	5.7658	5.8199	5.8794	6.3549	5.7313	5.6034	5.5708	5.7839	5.8194	5.6271	5.5989	5.9238	5.9022	5.9925	6.0785	5.6593
ABCE1	8.2334	8.5217	8.3830	7.9807	8.4115	8.2741	8.0591	7.5992	8.0470	8.2239	8.7568	8.1275	8.1202	8.2061	8.4674	7.8776	8.9640	8.5795	8.1390	8.6570	8.6074	7.9086	8.1570	8.3651	7.9367	7.8623	7.9559	8.0488	8.4698	8.5276	8.6197	8.2322	8.1856	8.0877	6.7534	7.9846	8.5268	8.2664	8.2914	8.1520	8.1209	8.7697	8.2003	8.2761	8.2368	7.8876	7.7136	7.9739	8.4698
ABCF1	8.6201	8.0848	8.5590	8.1120	8.2697	8.0871	8.2157	8.4871	8.1546	8.0569	8.6013	8.4263	8.3651	8.3175	8.4654	8.5495	8.4197	8.2938	8.3408	8.4894	8.6237	8.3366	8.2356	8.4978	7.9740	8.3918	8.2230	8.3560	8.4235	8.2544	8.1540	8.5309	8.2088	8.2125	8.3755	8.2031	7.8785	7.9331	8.1891	8.1264	8.0667	8.6210	8.1935	8.2349	8.2398	8.2679	8.3380	8.3115	8.5044
ABCF2	6.2111	6.0124	6.3270	6.0938	6.3065	6.2212	6.0163	6.2081	6.1578	6.1251	6.4520	6.1597	6.2153	6.1279	6.3216	5.9999	6.4292	6.1569	6.0837	6.4108	6.3104	6.1633	5.9332	6.0864	6.1726	6.2059	5.9639	6.1612	6.1539	6.3126	6.3129	6.4253	6.0864	6.0889	6.1791	6.0137	5.9463	6.0392	6.1791	6.2949	6.1960	6.6029	6.3122	6.1804	6.1079	6.1123	5.9979	6.1631	6.4158
ABCF3	6.8099	6.9640	6.8157	7.3337	7.1935	7.0489	6.9379	7.2174	7.2419	7.2254	7.0090	6.9707	6.8834	7.2315	7.1186	6.8576	6.9818	6.8661	6.8579	7.0260	6.8994	6.9287	6.6882	6.9548	6.9496	7.0669	6.9570	7.0453	7.0531	6.7728	7.0642	6.7957	6.6894	6.8149	7.1012	6.6939	5.7131	6.6447	6.9015	6.8587	6.8394	7.0984	6.9830	7.2673	7.1480	6.9244	6.8392	6.7366	7.2207
ABCG1	5.7308	5.5002	6.1385	5.8465	5.4486	6.2266	5.8845	5.8469	5.9118	5.9373	6.0947	5.8438	5.7821	6.0686	5.7157	5.5779	5.8747	5.6893	5.8124	5.8277	5.8458	5.3880	5.8379	6.1335	6.0786	6.0205	5.9127	5.9932	5.5713	5.4222	6.0815	5.9989	5.7218	5.5839	5.9727	6.0234	5.9025	5.7462	5.5489	6.3114	6.1433	5.5353	6.2891	6.2129	5.5676	5.8803	5.9096	5.6255	6.5666
ABCG2	6.1389	5.4313	5.8298	5.6834	5.5054	5.8015	5.5351	5.4602	5.8108	5.8912	5.7203	5.6571	5.8629	5.1870	5.2771	5.2168	6.5777	5.2723	5.8063	5.3911	5.5056	5.6551	5.2419	6.1544	5.8598	5.4818	5.9140	5.2253	5.5094	5.6866	6.0312	5.4604	5.3161	5.3851	5.4847	5.5546	6.3251	5.7207	6.2701	6.1915	6.0532	5.5465	5.5600	5.8254	5.8598	5.7771	5.7273	5.3509	6.1994
ABCG4	6.1757	6.1207	6.2128	5.8888	6.2681	7.1308	6.0524	6.0521	5.8879	6.1221	6.3386	5.9248	6.1291	6.3203	6.1683	6.6648	6.2285	6.5183	6.3467	6.3603	6.3056	6.2156	6.3813	6.7460	5.6234	5.8473	5.8698	6.6377	5.9056	6.0484	6.4366	5.9889	6.4509	5.8771	6.4471	6.2194	6.4985	6.1880	6.0124	6.1467	6.1736	6.0543	6.4738	6.5534	6.3901	6.4629	6.0427	5.9608	6.7856
ABCG5	4.0500	4.2033	4.2123	4.1812	3.7714	4.1935	3.7518	3.9142	3.7254	3.8080	3.8451	3.8460	4.0242	3.9607	4.2489	4.3528	4.1454	3.8982	3.7716	4.0262	4.1974	4.0014	3.7837	4.0495	3.7926	3.9761	3.8880	3.9771	4.0311	4.0998	4.1861	4.2749	4.2456	3.9469	4.0063	3.8276	4.3616	3.7953	3.7535	3.9852	3.8446	3.8816	3.8955	3.9089	3.7430	4.0443	3.8648	3.9861	3.6474
ABCG8	4.8484	4.7295	4.5449	4.2854	4.6537	4.5371	4.1424	4.5545	4.8813	4.6064	4.6121	4.5619	4.3002	4.5282	4.5975	4.3126	4.2754	4.2645	4.3239	4.4911	4.3142	4.6185	4.3405	4.3853	4.3629	4.1929	4.6274	4.4223	4.5753	4.4512	4.4092	4.6148	4.4811	4.1455	4.4534	4.4066	4.5516	4.6817	4.6515	4.4797	4.6291	4.6682	4.6499	4.7213	4.8115	4.3753	4.2897	4.4317	4.8091
ABHD1	4.5617	4.6371	4.5345	4.7069	4.4330	4.4442	4.8488	5.0815	4.8236	4.6670	4.6777	4.7575	4.7209	4.5027	4.4853	4.7761	4.4228	4.7882	4.7308	4.9509	4.8084	4.8011	4.8590	4.7452	4.5277	4.6529	4.8046	4.6242	4.8330	4.3867	4.4207	4.7201	4.9531	4.8889	4.8820	4.6572	4.7101	4.7231	4.6079	4.5489	4.6681	4.4214	4.5533	4.7751	5.1352	5.1465	4.7273	4.9529	4.6204
ABHD10	6.4524	7.4906	6.4855	7.0016	6.7914	6.8266	6.5210	6.2794	6.9737	7.2848	6.5302	6.6831	6.9023	6.7862	6.5608	6.1592	6.6670	7.2170	6.8328	6.8052	6.6435	6.7982	6.7588	6.3151	6.7215	6.3146	6.6980	6.4106	6.6718	6.6521	6.6706	6.0192	6.0187	5.9695	5.6969	6.0381	6.4370	6.9056	6.8071	6.6758	6.6884	6.4717	6.7724	6.8509	6.4799	6.6967	6.7217	6.7583	6.5891
ABHD11	5.8037	6.0706	5.6969	5.8748	5.9555	5.9579	5.9525	6.1124	5.9887	5.6895	5.9129	5.8609	5.9719	5.8379	5.7354	5.8370	5.7004	6.1604	6.1225	6.1875	5.9409	6.1408	5.9181	6.0235	5.6088	5.7584	5.9861	5.8996	5.6756	5.7017	5.6547	5.9375	5.8945	6.0772	6.2174	5.7759	5.5625	5.5034	5.7558	5.8237	5.8118	6.1822	5.8233	5.8333	6.0718	6.2125	5.9593	6.0370	6.1667
ABHD12	7.1225	6.7486	7.0434	7.5518	7.6088	8.1310	6.8899	6.9551	7.3415	7.4015	7.1704	7.5071	7.4817	7.6888	7.1664	6.9302	6.9741	7.4990	7.3111	7.1048	7.2740	7.3376	7.4821	7.5136	7.2978	7.4739	7.4514	7.6315	7.0921	7.3664	7.5545	7.6140	7.2039	7.2194	7.8508	7.3080	6.8252	7.0069	7.1032	7.8283	7.6866	7.4366	7.5744	7.5293	7.0648	6.8773	7.1344	7.0455	7.4761
ABHD13	4.0321	4.1763	4.5732	4.5859	4.1187	4.8096	4.2637	3.9525	4.2421	4.9675	5.0336	4.4730	4.5053	4.5055	4.5467	3.8660	5.3696	4.4152	4.2217	4.0893	4.2213	4.0837	4.2713	4.5797	4.4931	4.4094	4.5201	4.2632	5.1604	4.6580	4.5893	4.6786	4.2263	4.2815	3.5954	4.5223	4.6306	4.8511	4.6370	5.0753	4.7237	4.1388	4.8181	4.6156	3.7810	4.0217	4.0887	3.8698	4.6631
ABHD14B	7.6258	6.8824	7.7369	9.0259	8.8036	8.3038	7.0744	7.9287	7.3052	6.9746	7.2967	8.6522	8.6466	8.1224	8.5690	8.4750	7.5742	7.3334	7.0121	6.9143	7.0956	7.4935	7.2149	6.7430	7.3013	7.8093	7.6731	7.2874	7.8649	7.4894	7.5825	7.2861	7.5378	7.9624	7.6205	7.2476	6.3319	7.2784	7.3475	7.0609	7.1834	7.3802	6.8566	7.1333	7.4845	8.1297	7.7560	7.3390	7.4431
ABHD15	5.6834	5.5297	5.5804	6.1655	6.0095	5.9129	5.8599	5.5672	5.9956	5.7282	5.6447	5.7315	5.9026	5.5845	6.2047	5.9233	5.7630	5.5702	5.7475	5.5127	5.1782	4.9899	5.3141	5.4926	5.5621	5.8358	5.8117	5.7589	5.5704	5.5826	5.9363	5.4657	5.3803	5.5147	5.8986	5.7197	5.4501	6.0836	5.7732	6.0684	5.9618	5.3284	5.8954	5.7882	5.7925	5.5772	5.6724	5.8777	5.2732
ABHD16A	6.1934	6.0861	6.1854	6.5482	6.4350	6.5197	5.9522	6.1236	6.5956	6.3744	5.5179	6.3326	5.6916	6.1744	6.2809	6.1520	6.0902	5.9158	5.4717	5.8454	6.1172	5.7680	5.7511	5.9258	6.0209	6.3452	5.7699	6.3821	6.4153	6.4259	6.4437	6.1921	6.2242	6.2085	6.0629	6.2082	6.5631	6.3647	6.3804	6.3802	6.5492	5.6733	6.5769	6.5066	5.8122	5.5706	6.1187	6.0065	5.8786
ABHD16B	4.5459	4.4048	4.0674	3.9767	4.2744	4.5235	3.6623	3.9380	4.4275	4.1642	3.7766	4.1776	3.8088	4.1644	4.5179	3.9698	4.1654	3.7948	3.8956	4.2232	4.0643	3.9112	4.0280	4.0727	3.8260	3.8949	3.5857	3.9584	4.1396	4.2450	4.3043	3.7782	4.0372	3.6099	4.1977	3.8337	4.1000	4.6418	4.5797	4.4093	4.6218	4.4072	4.5074	4.2922	4.0375	4.1164	3.9749	3.7839	4.3582
ABHD17A	8.8307	7.8445	9.0135	9.2780	9.3041	9.3900	8.6354	9.0633	9.0683	8.9359	9.0195	9.4955	9.5447	9.3636	9.4918	9.6229	9.0848	8.7585	8.6286	8.6741	8.6952	8.6924	8.6712	8.8188	8.6138	9.1261	9.1171	9.0421	8.8950	8.9134	8.6555	9.4826	9.2528	9.3041	9.9286	8.0446	8.1692	8.5387	8.9956	9.0620	8.7274	9.4224	8.9768	9.1038	8.9134	9.4189	9.2367	9.2073	9.9133
ABHD17B	6.0962	5.6286	5.5490	5.8652	5.8724	6.3922	5.7501	5.4314	5.8456	5.9064	6.2170	5.7810	5.9160	6.2545	6.1050	5.2944	5.9920	5.9562	5.9193	6.3986	6.2298	5.6841	6.0759	6.1620	5.7916	5.4291	5.6736	6.0275	6.1462	6.2513	6.0442	6.4124	5.8993	5.5229	5.6777	5.7334	6.3035	5.6919	6.0328	6.1507	6.0909	6.1378	6.2252	6.1424	5.8299	5.8532	5.6776	5.6541	6.8006
ABHD17C	7.6332	7.9916	8.4275	8.7874	9.1609	9.2034	8.3307	7.8410	8.2746	8.4312	8.7874	8.7372	8.7975	8.6260	8.5453	7.9464	8.5750	8.5143	8.1695	8.6093	8.2638	8.8092	8.2760	8.8322	7.7634	8.1456	7.7928	8.4498	9.7176	9.3867	9.0802	8.7688	8.8970	8.8256	9.1704	8.1750	8.5909	7.9943	7.9112	8.2409	8.2684	8.9157	8.2435	8.4659	8.7060	8.6208	8.2102	8.4721	9.0764
ABHD2	6.0706	6.5955	5.9985	6.1921	6.2867	6.3435	6.2898	6.2161	6.2374	6.4230	6.3514	6.6846	6.4136	6.4819	6.5984	6.4593	6.1235	6.5311	6.2983	6.3147	6.2398	6.5120	6.2740	6.3379	6.4326	6.2113	6.3514	6.3439	6.4630	6.2047	5.8474	6.4027	6.8433	6.6776	6.7022	6.5607	6.1094	6.0949	6.2634	6.4525	6.0764	6.4161	6.3439	6.2161	6.9224	6.7189	6.3075	6.4003	6.3521
ABHD3	8.0457	9.4899	8.2660	8.2520	7.5112	7.6244	8.9824	8.4238	8.1959	8.2347	8.0499	8.0070	8.1293	7.8349	8.3160	8.1841	8.1559	8.3004	8.6707	8.0268	8.2260	8.3093	7.8700	7.8007	8.4573	8.0694	8.5523	8.1115	8.2906	8.0572	8.1500	8.5232	8.4684	8.7595	7.3525	8.3292	8.2886	8.6460	8.1178	7.9409	7.9302	6.9626	8.3078	8.3302	8.2060	8.2254	7.8758	8.2183	7.2393
ABHD4	6.9471	6.6877	6.8304	6.9576	6.7495	7.0782	6.7169	6.8288	6.7356	6.4087	6.6537	7.0970	7.0339	6.9775	6.8406	6.7101	6.6045	6.7841	7.0054	6.8444	6.9530	6.8317	7.0896	6.9344	6.7359	6.5472	6.8833	6.7640	6.6170	6.8013	6.9330	6.8270	6.7350	6.9633	7.0890	6.8006	6.6364	6.3933	6.5218	6.6003	6.7049	7.1498	6.6684	6.9061	6.9630	7.2459	6.7584	6.7474	7.4045
ABHD5	6.1259	6.0020	6.3484	6.0154	6.2076	7.0086	6.0152	5.7782	6.3348	6.5292	6.7772	6.2285	6.3682	6.6321	6.8221	6.2776	6.9633	6.4472	6.3850	6.6050	6.4348	6.0371	6.6686	7.1355	6.4533	6.1773	6.1720	7.0010	6.4137	6.3728	7.0319	7.1635	6.0676	6.2553	5.8822	6.5007	7.1498	6.4140	6.5316	7.1558	6.9875	7.2800	7.1296	6.9810	6.3187	5.7265	6.0584	6.2297	7.5273
ABHD6	5.4201	5.2049	5.4877	5.9959	6.1584	6.4520	5.7119	5.3383	6.1334	6.0657	5.6783	5.9847	5.9096	6.1401	6.0590	5.5373	6.0972	5.6365	5.5911	5.6557	5.6987	5.4976	5.2824	6.1005	5.6172	5.8595	5.7004	6.3160	5.9683	5.8616	6.2604	6.2199	5.7662	5.7066	5.8844	5.8120	5.8424	5.6731	5.8982	6.4620	6.1137	6.2404	6.1189	6.2707	5.2252	5.5746	5.6934	5.8128	6.1586
ABHD8	5.0762	4.9161	4.7377	5.3497	5.1488	5.0401	4.7805	4.9727	5.4420	5.5439	5.0008	5.2517	4.7768	4.5938	5.1872	4.9648	4.9119	4.7806	4.8268	4.5917	4.8768	5.0534	4.7315	5.0042	5.1279	4.3874	4.8564	4.6923	4.7557	4.7051	4.6904	4.8652	4.8158	4.5989	5.1362	4.5425	4.5719	5.2740	5.5497	5.2268	5.1605	4.5821	5.1730	5.2698	5.0522	5.2744	4.8764	5.0913	5.0879
ABI1	7.1029	7.3698	7.1662	7.4179	7.3082	7.5159	7.1868	6.7113	7.0169	7.2379	7.4987	7.4643	7.5179	7.6298	7.5006	6.8977	7.6075	7.5725	7.4784	7.3891	7.4172	7.2330	7.3540	7.5232	7.4133	6.9757	7.2609	7.6075	7.7259	7.6848	7.7015	7.6057	7.3246	7.3725	7.0324	7.2226	7.7052	7.1204	7.1359	7.4095	7.2902	7.3729	7.2909	7.3109	7.4553	7.0485	7.1524	7.2244	7.6452
ABI2	6.5113	6.6572	6.3443	6.4070	6.1063	6.1950	6.7111	6.6955	6.1440	6.1917	6.4468	6.4491	6.6372	6.4919	6.4823	6.7974	6.3943	6.4478	6.5254	6.7950	6.7165	6.6601	6.6388	6.6988	6.6593	6.5451	6.6916	6.4779	6.4816	6.3634	6.2197	6.4776	6.6980	6.5320	6.5971	6.8125	6.9217	6.4866	6.3526	6.3990	6.3372	6.6629	6.2245	6.2712	6.7108	6.6804	6.6773	6.7709	6.7821
ABI3	6.8787	7.0760	6.7231	6.9611	6.6878	6.5748	7.1295	7.4531	7.1981	6.6811	6.8115	6.5512	6.8432	6.3735	6.7684	7.0057	6.5437	7.0214	7.0951	6.9284	6.7448	7.3668	7.1713	6.8172	6.5496	6.6342	7.0099	6.3373	6.9154	6.7637	6.0411	6.6466	7.0748	6.6176	7.4125	6.6018	6.0307	6.7022	6.8100	6.4401	6.5043	6.8781	6.6099	6.6138	7.2383	7.5163	7.1266	6.9729	6.7925
ABI3BP	4.9447	4.7137	5.2385	4.5379	4.6599	4.6261	4.2320	4.3867	4.5917	5.1030	4.6674	5.1560	4.9069	5.0250	4.7354	4.5031	5.0700	4.5287	4.3796	4.6290	4.5902	3.7894	4.7089	4.7369	4.9193	5.2806	4.5693	4.7665	4.7746	4.9243	4.7109	4.8651	4.9721	4.9208	4.7612	4.7756	4.9625	4.7738	4.6643	4.9964	4.8373	4.6740	4.2567	4.3224	4.3065	4.1903	5.1394	4.6929	4.3358
ABL1	7.9787	7.5494	7.4675	8.3284	8.1434	7.9297	7.7528	8.1380	7.8459	7.3258	7.3251	7.6550	7.7496	7.5460	7.7337	7.6919	7.5829	7.1235	7.4217	7.4264	7.4421	7.7088	7.6258	7.3092	7.4173	7.5952	7.7324	7.5626	7.7165	7.8554	7.5073	7.4698	7.7909	7.6726	8.7289	7.9166	7.5841	7.8093	8.0208	7.6314	7.6692	7.3601	7.7284	7.7207	7.3352	7.4468	7.9171	7.5176	7.2700
ABL2	6.5946	6.7568	6.4192	5.8774	5.9149	5.9112	6.6856	6.8476	6.5712	6.4798	6.7172	6.2399	6.1386	6.1787	5.9635	6.3107	6.3200	6.2040	6.2323	6.3384	6.4055	6.3927	6.2849	6.4180	6.3135	6.3777	6.2615	6.5842	6.4351	6.1047	6.2808	6.7452	7.0594	6.9351	7.3329	6.7540	6.3668	6.7282	7.1112	6.2643	6.1339	6.3853	6.4471	6.3437	6.6408	6.6513	6.4756	6.5009	6.3386
ABLIM1	9.7503	9.0077	9.7978	9.3752	9.6297	10.0059	8.6071	9.0682	9.3663	9.2702	9.9214	9.9187	9.7696	10.3378	9.9112	9.9660	9.3450	9.6611	9.3397	9.5865	9.5995	8.7541	9.3502	9.6185	9.1732	9.2389	9.2435	9.6611	9.5252	9.8401	9.9112	10.7936	9.6273	9.8251	9.7020	9.0498	9.4588	8.2993	9.0219	9.5931	9.3027	10.2551	9.4411	9.5673	10.0314	9.8277	9.3874	9.1000	10.7042
ABLIM2	5.4799	5.4199	5.8391	5.8066	6.0876	6.0274	5.7565	5.8439	5.7529	5.5325	5.7816	5.7699	5.7986	6.0610	5.9762	6.0400	5.9705	5.9035	6.0624	5.9620	5.8991	5.8733	5.9002	6.0419	5.6650	5.6594	5.4805	5.7880	5.7130	6.1020	6.1269	6.0191	5.9762	5.8319	6.1464	5.8472	5.9782	5.4841	5.5809	5.7349	5.6681	5.8213	5.5709	5.6511	6.0111	5.7558	5.7403	5.9887	5.8100
ABLIM3	7.0761	6.5123	6.7561	6.3039	5.9302	6.2254	6.3236	6.5992	6.5208	6.7403	5.8953	6.0018	6.1212	6.3364	6.2927	6.5812	6.3185	6.7504	6.9406	6.4624	6.2531	6.3502	5.9522	6.1375	6.5012	6.5261	6.6459	6.6696	6.3037	6.2237	7.0220	6.0005	6.5705	6.5157	6.5510	6.4829	6.2620	6.3259	6.1512	5.7914	5.6699	5.8547	6.5205	6.6870	6.5968	6.7538	6.9083	6.5564	6.2205
ABO	5.4707	5.3706	5.1957	5.7095	5.5973	5.6046	5.1241	5.4172	5.2905	5.2634	4.8431	5.6986	5.3030	5.7083	5.7085	5.2019	5.6105	5.0462	5.3510	4.9406	5.2338	5.5794	5.3113	5.2505	5.1882	5.3036	5.0336	5.4925	5.6436	6.1050	5.7638	5.2095	5.7239	5.3295	5.1994	5.4224	5.2905	5.4015	5.1703	5.2386	5.7404	5.3290	5.5182	5.5850	5.3777	5.2099	4.9816	5.0738	5.3185
ABR	7.5613	7.1938	7.4290	7.7006	7.9466	7.8223	7.1043	7.3159	7.6516	7.6508	7.3468	7.5859	7.9284	8.0680	7.9919	7.5625	7.9059	7.5201	7.4602	7.1547	7.4219	7.2017	7.3894	7.6434	7.4368	7.6080	7.0848	7.7869	8.0230	8.2003	8.0542	7.9930	7.3563	7.6552	7.8862	6.9477	7.1211	7.2277	7.5371	7.8073	7.7916	7.7292	7.6085	7.7023	7.4537	7.2910	7.5701	7.2351	7.9600
ABRA	3.1798	3.0304	3.0289	3.1556	3.1595	3.1522	3.1768	3.2699	3.3161	3.1314	3.2541	3.0958	3.2915	3.1846	3.1206	3.0680	3.0963	3.2336	3.2485	3.1460	3.1812	3.2925	3.2348	3.2605	2.8912	3.0624	3.1771	3.0313	3.1330	3.0360	3.2492	3.2339	3.1649	3.0954	3.1463	3.2012	3.1667	3.3587	3.2153	3.2482	3.2463	3.3320	3.4054	3.2479	3.2316	3.2712	3.2339	3.2892	3.2274
ABRACL	7.8434	8.4590	7.9567	8.1285	8.3285	7.5854	8.2248	7.8533	7.9834	8.3221	7.6407	8.6260	8.3888	8.4015	8.1622	8.1466	8.1660	8.6145	8.7371	7.9931	8.2399	8.3292	7.8017	8.0829	8.2181	8.2742	8.4366	8.3277	8.3300	8.5126	7.9418	8.0878	8.1876	8.1602	7.8190	8.7097	8.4190	8.1400	8.0015	8.4559	8.3895	7.7547	8.2454	7.8858	8.1786	8.2208	8.2670	8.6599	7.1064
ABT1	7.3133	7.2867	7.3316	7.5544	7.6618	7.5683	7.5895	7.2841	8.0585	7.7181	7.6655	7.2022	7.5706	7.5161	7.3473	7.5627	7.6711	7.9764	7.7173	7.9794	7.6455	7.6434	7.6739	7.5564	7.5335	7.2151	7.5447	7.4885	7.6511	7.7584	7.4924	7.4533	7.4445	7.4616	7.6474	7.1548	6.9247	7.4631	7.6825	7.6221	7.5347	7.7492	7.6258	7.7761	7.6382	7.8365	7.4896	7.7869	7.5481
ABTB1	5.2066	5.3633	5.0625	5.3773	5.3166	5.1407	5.1727	5.2999	5.4900	5.1420	5.1564	5.3019	5.2325	5.1750	5.3234	5.4565	5.1730	5.1447	5.2733	5.1120	5.0280	5.3460	5.2175	4.9394	4.8978	5.1878	5.1900	5.0351	5.4066	5.2021	5.1562	5.0368	5.4257	5.1286	5.4275	5.1579	4.9664	5.2676	5.4632	5.0781	5.1326	5.0548	5.2369	5.4532	5.2612	5.2921	5.3865	5.1273	5.1060
ABTB2	5.7018	5.6092	5.8599	5.7281	5.7503	5.7683	5.2494	5.5486	5.6343	5.4601	5.5235	5.8853	5.4401	5.7966	5.7571	5.3401	5.5732	5.6994	5.5148	5.5369	5.3981	5.4200	5.3630	5.6870	5.1718	5.3625	5.2362	5.6068	5.7349	6.0131	5.9761	5.6446	5.4175	5.4777	5.9121	5.5413	5.7948	5.4948	5.5129	5.6757	5.6092	5.6074	5.9778	5.7085	5.6114	5.6133	5.5972	5.3866	6.0892
AC000111.3	2.8373	2.8131	2.7754	2.7793	2.7651	2.7481	2.6607	2.6607	2.6868	2.8009	2.7146	2.7090	2.8206	2.7127	2.8475	2.8117	2.6709	2.7481	2.8496	2.8559	2.7507	2.6935	2.7270	2.5971	2.7270	2.6795	2.7629	2.7775	2.8117	2.6868	2.6306	2.7915	2.6795	2.7671	2.7481	2.7714	2.7604	2.7651	2.6306	2.5971	2.6607	2.7430	2.6901	2.7830	2.7555	2.6607	2.7040	2.8091	2.7166
AC002059.10	4.4795	4.6924	5.0073	5.1455	4.9467	4.8529	5.8084	5.6266	4.6467	4.5549	5.1382	5.3174	5.6810	5.1170	4.9221	5.1848	4.8415	5.4379	5.5738	5.4840	5.5137	6.2924	5.5152	5.9097	5.8602	6.2013	5.9075	5.4043	4.9732	5.0178	5.0715	5.1112	5.4259	5.7227	5.7602	6.1540	5.4506	4.9018	4.5842	4.7469	4.4953	4.8160	4.5428	4.7998	5.4006	5.9528	5.2221	6.1160	4.8173
AC002064.5	4.2025	4.4617	4.0075	4.1503	4.0404	4.1925	4.2843	5.0026	4.0003	4.0115	4.6991	3.8645	4.2960	4.2903	4.1666	4.6876	4.2044	4.2764	4.3366	4.8219	4.5581	4.5782	4.5465	4.7370	3.9644	4.0154	4.3117	4.4037	4.0584	4.0456	3.8506	4.5557	5.1844	4.5735	4.7938	4.2245	4.4464	3.6843	3.9050	3.8277	3.7203	4.3101	3.6726	3.8793	4.5474	4.8555	4.0802	4.2311	4.6982
AC003973.4	3.3897	3.1291	3.5539	3.1860	3.3121	3.4048	3.2740	3.2965	3.2926	3.1331	3.3988	3.1733	3.3270	3.3778	3.3142	3.3805	3.1892	3.2676	3.2119	3.1549	3.1892	3.1356	3.4085	3.2654	2.9485	3.1867	3.1966	3.3711	3.4363	3.5542	3.6036	3.5221	3.5020	3.1889	3.7240	3.4200	3.6651	2.8974	3.1353	3.0866	3.2147	3.3625	3.2624	3.1748	3.3323	3.3473	3.4298	3.5220	3.5440
AC003989.4	5.3305	5.8997	5.5683	5.8424	5.8347	5.5748	6.2443	5.6069	5.6841	5.4734	5.8136	5.2671	5.8299	5.5856	5.2112	5.4547	5.4430	6.0664	5.8622	5.8398	5.8609	5.9016	5.8000	5.7998	5.5697	5.6198	6.0044	5.3251	5.6793	5.7684	5.6451	5.6344	5.5930	5.7906	5.6031	5.7942	5.2149	5.5472	5.8456	5.6188	5.7342	5.3997	5.4598	5.7626	6.2260	6.3694	5.7690	5.9724	5.7669
AC004692.5	7.9156	7.5682	7.6414	7.1734	7.5153	7.2813	7.6699	8.1598	7.6488	7.6207	8.2928	7.2953	7.8133	7.7156	7.5282	7.8979	7.5947	8.0088	8.2347	8.0790	8.1178	8.1645	8.0558	8.5907	7.9880	7.6399	7.8159	7.6173	7.5259	7.9415	7.2643	7.9311	7.7428	7.7645	8.6631	7.9088	7.9068	7.1902	7.3672	7.6414	7.4936	8.5952	7.6853	7.4493	8.1327	7.9288	8.0676	8.0932	8.2589
AC004941.5	7.0373	6.4025	6.7975	6.8745	7.4976	7.3311	6.2166	6.1075	6.7653	6.8263	7.1799	7.5154	7.3074	7.6465	7.8417	7.5767	6.9184	7.4445	7.2686	7.1840	7.5642	6.8128	7.1961	7.5172	7.2889	7.2686	6.8748	7.3534	6.9224	7.4839	7.4017	7.4583	7.4690	7.4195	6.6116	7.2850	7.0487	6.1900	6.7433	7.1582	6.8668	7.2222	6.9305	6.7136	7.0442	6.7276	6.5014	6.3480	7.3168
AC005162.4	5.4372	5.8532	5.1674	5.3914	5.3611	5.5271	5.5849	5.9028	5.5890	5.4276	5.5804	5.3149	5.9377	5.7160	5.3825	5.5405	5.4334	5.6972	6.0005	5.5675	5.8484	6.2266	6.1127	5.4513	5.3823	5.4493	6.1698	5.3787	5.3168	5.8168	5.1831	5.4478	6.0350	5.9412	6.1817	5.8061	5.5957	5.1766	5.0993	4.6810	5.0422	5.4175	5.1077	5.1718	6.1204	6.5472	5.8016	5.7460	6.3133
AC005224.2	4.1043	4.1831	3.9571	3.9674	3.8609	4.0388	4.0971	4.0716	3.7340	3.9604	4.3769	3.9910	4.2746	3.7900	4.2412	4.4015	4.1258	4.3380	4.1408	4.1210	4.4468	4.3052	4.0043	4.5411	4.2645	4.3726	4.4522	4.8002	4.5256	4.1976	4.3844	5.2561	4.6874	4.5067	4.6247	4.1348	4.4782	4.0267	4.2024	4.0877	3.9008	3.8410	3.9983	3.9266	4.1210	4.2476	4.1240	4.0005	4.2284
AC005256.1	5.9259	6.1686	6.0019	6.4873	6.4907	6.3614	6.4568	6.5781	6.8906	6.5764	5.4335	6.1415	5.8546	5.9288	6.1132	6.3319	5.9584	6.0088	6.0430	6.7063	6.0831	6.7947	6.5087	5.9110	5.9196	5.9366	5.9150	6.1712	5.9461	6.8153	6.3419	6.3197	6.3131	6.0932	5.9397	6.3184	6.2578	6.6043	6.4804	5.9626	6.3859	5.9831	6.6424	6.6720	6.5863	5.9935	6.2723	6.4069	5.5774
AC005306.3	6.1010	5.8178	6.2869	6.3792	5.8452	6.0124	5.5113	5.7531	6.4997	6.3164	4.8048	5.5124	4.8903	5.7666	5.6452	5.7939	5.6917	5.5535	5.3602	5.6446	5.3152	5.3956	5.8433	5.3676	5.7994	5.9777	5.4603	5.8371	5.6886	5.9350	6.0659	5.2914	5.2692	5.8580	5.0433	5.8605	5.5191	6.4222	6.4058	6.3055	6.2927	5.4601	6.1816	6.2757	5.6931	5.2095	6.3010	6.2908	5.1752
AC005498.3	3.6137	3.6634	3.9893	3.6499	3.9617	3.6928	3.5269	3.4159	3.6460	3.7506	3.5221	3.4887	3.4119	3.8413	3.8999	3.4101	3.7054	3.3917	3.5263	3.4310	3.4875	3.3874	3.6727	3.4346	3.4621	3.5675	3.4940	3.7608	3.5816	4.1282	3.5709	3.6257	3.5602	3.5181	3.5650	3.6203	3.3989	3.7158	3.8257	3.8366	3.6830	3.6158	3.5797	3.7548	3.4781	3.4879	3.6558	3.6814	3.4164
AC005523.2	4.7471	4.1073	4.8245	5.1991	5.4582	5.9272	5.7925	5.6866	5.3914	5.2560	5.6836	5.2596	5.5194	5.5042	5.6777	5.0327	5.2174	6.0816	6.1338	6.4984	6.2217	6.1849	6.3112	6.2448	4.9639	4.9463	5.5401	5.2082	4.8088	4.9085	4.9364	4.9658	4.9445	5.3734	5.9817	6.8989	7.9542	5.8367	5.1261	6.4507	6.4125	6.0766	6.2872	6.0816	5.0756	5.3550	4.5495	5.0089	6.2685
AC005523.3	5.4479	5.3483	5.3662	5.6937	5.5418	5.4698	5.0995	5.2192	5.7154	5.5964	4.9855	5.1746	4.8583	5.2152	5.0896	5.1258	5.0474	5.1378	5.0665	5.2132	5.1663	5.2405	5.2079	4.5648	5.2004	4.9681	4.6574	4.9228	5.4037	5.6918	5.2711	5.1372	5.1871	4.9738	5.1831	5.0437	5.1728	5.4811	5.5701	5.5557	5.5124	5.6505	5.3475	5.7750	5.4545	5.6670	5.5066	5.4449	5.3023
AC005537.2	3.6662	3.5446	3.9052	3.6822	3.6838	3.6545	3.5993	3.7398	3.5580	3.4857	3.7705	4.1668	4.1085	3.8823	3.8687	4.3195	3.8330	3.8664	4.1306	3.7052	3.7810	3.5924	3.7396	3.9024	3.8015	3.6735	3.7250	3.8457	3.6262	3.6064	3.6864	3.7694	3.8276	4.0124	3.8633	3.8577	3.6462	3.5526	3.6404	3.8164	3.7630	3.6827	3.6184	3.8539	3.8080	3.8690	3.6623	3.7881	3.7283
AC005592.3	3.7240	3.6393	3.7179	3.6739	3.7537	3.8010	3.8688	3.8044	3.6597	3.5794	4.0364	3.7990	3.7214	4.1096	3.5227	3.8884	3.6262	4.3197	4.1715	4.4850	4.2279	3.7759	4.3885	4.2818	3.4095	3.7911	3.8645	3.6559	3.7891	3.5614	3.9053	4.0138	4.1334	4.1032	4.1658	3.6823	3.5196	3.6697	3.5080	3.4627	3.5800	3.9828	3.5461	3.6470	4.0439	3.9778	4.0004	3.9457	3.9728
AC005606.14	3.6528	3.5255	3.6088	3.2642	3.3063	3.3364	3.5853	3.4597	3.5412	3.5155	3.3210	3.3191	3.1558	3.5312	3.2894	3.4228	3.2431	3.3405	3.4422	3.4322	3.5930	3.3930	3.2312	3.2910	3.5120	3.4097	3.2894	3.1857	3.3981	3.3091	3.1523	3.5065	3.2925	3.0576	3.4952	3.2152	3.6665	3.5655	3.4640	3.5615	3.4036	3.5018	3.2894	3.4364	3.3948	3.4149	3.4249	3.2608	3.3399
AC005785.2	4.4871	4.8485	4.4676	4.6231	4.4599	4.7374	4.9445	4.8625	4.7630	4.3212	5.0563	4.9229	4.6358	4.4844	4.3368	4.2830	4.7159	4.7187	4.9169	4.6383	4.7510	4.9915	4.7912	4.6907	4.4306	4.7779	5.0169	4.9085	4.7119	4.9503	4.4472	4.7534	4.5206	4.9343	5.1343	4.4778	4.9901	4.5993	4.3947	4.2139	4.4599	5.1296	4.2277	4.6302	5.0197	4.7971	4.8759	4.8427	4.6761
AC005838.2	4.5044	3.8197	3.8931	3.7508	3.9557	3.9172	4.3902	4.1927	3.8917	3.7524	4.1098	4.2765	4.1786	3.7772	3.6606	4.2117	3.8631	4.3511	4.0467	4.2533	4.1659	4.5472	3.8264	4.1526	4.0255	4.2550	4.3852	4.1950	3.6156	3.8204	3.5846	3.9405	3.9938	4.2087	4.5162	4.3271	4.1945	3.9802	3.6925	3.9414	4.0942	3.9029	4.0017	4.1996	4.3100	4.5952	3.7925	4.3499	3.8897
AC006026.13	4.3055	4.0813	4.2016	4.4941	4.4393	5.0106	4.1669	4.1821	4.1331	4.2789	4.0317	4.3691	3.8985	4.0972	4.3950	4.5199	4.4253	4.1659	4.2008	4.2017	4.4016	4.2489	4.1929	4.5307	4.1862	4.1070	4.2103	4.1452	4.2219	4.0885	4.2311	4.2508	4.2548	4.2212	4.2207	4.1895	4.2865	4.3955	4.1664	4.5293	4.5479	4.6914	4.4472	4.1816	4.1419	4.0820	4.1377	3.9935	4.3867
AC006129.2	3.7086	4.3214	3.5139	4.1113	3.5478	3.4648	3.7977	3.6099	3.4147	3.8944	3.3479	3.6736	3.7465	3.4842	3.5134	3.6177	3.3913	3.8701	3.7320	3.4344	3.4317	3.9801	3.6050	3.5893	3.9096	3.5930	3.7665	3.5060	3.5386	3.3511	3.3614	3.3573	3.5657	3.6011	3.3760	3.6780	3.6308	3.6998	3.7500	3.7193	3.3590	3.4894	3.5890	3.8860	3.4939	3.8656	3.6428	3.7963	3.4672
AC006538.1	3.6264	3.8551	3.8148	4.1219	3.9049	3.8323	3.6425	3.7972	4.5642	4.0891	3.7038	3.6205	3.5650	3.5669	3.9524	3.5194	3.7306	3.7982	3.6409	3.8852	3.7471	3.8123	3.4851	3.5441	4.0836	3.6175	3.4888	3.7511	3.7696	3.9761	3.8133	3.5983	3.8459	3.6251	3.5316	3.7031	3.6185	4.0514	4.0514	3.7233	3.9517	3.4179	4.2532	4.2508	4.1224	3.5382	3.7405	3.8934	3.7261
AC007292.3	6.4307	6.5960	6.1089	5.7493	5.7966	6.0966	6.3308	6.8288	5.9545	6.0352	6.2838	6.2792	6.2871	5.8570	5.9929	6.9005	5.9778	6.2092	6.2738	5.9840	5.9731	6.5335	6.6185	6.9853	6.1674	6.3776	6.1957	6.8882	6.0181	5.8779	5.7744	6.2864	6.7967	6.9373	6.9618	6.5494	6.4570	6.1694	6.2933	6.1979	6.4417	6.3452	6.4197	6.3124	6.4387	5.8653	6.8139	6.6884	6.7373
AC007349.5	3.3468	3.1890	3.2918	3.4061	3.1071	3.3755	2.9700	3.2380	3.1929	3.2471	3.0402	3.0035	3.1024	3.3730	3.2661	3.2840	3.2786	3.2206	3.2881	3.2303	3.1893	3.2616	3.1556	3.0296	3.2023	3.2729	3.0241	3.2386	3.3269	3.2352	3.2120	3.0507	3.1456	3.3173	3.0991	3.2367	3.0397	3.2872	3.0936	3.2074	3.2648	3.1087	3.2596	3.0466	3.2383	3.0828	3.0665	3.0245	2.8810
AC007362.3	4.1410	4.1426	4.1370	4.1085	4.2980	4.1285	4.0126	3.9861	4.2649	4.3011	3.9832	4.1174	3.8533	4.2186	4.1698	4.0085	4.1237	3.9498	4.0342	4.0650	4.0591	4.0768	4.0806	4.2582	4.0285	3.8797	3.8352	4.1355	4.0683	4.1747	4.2474	4.1345	4.1360	3.9856	4.1090	4.0806	4.1229	4.3261	4.2420	4.0820	4.2755	3.9062	4.2022	4.1631	4.1358	3.9422	4.1516	4.0501	4.0072
AC007365.3	5.7922	5.8186	5.4285	5.6099	5.6479	5.8265	6.0522	5.6979	5.6822	5.5168	5.3093	5.1327	5.4975	5.6147	5.6771	5.7407	5.6178	5.3985	5.3138	5.4032	5.7503	5.7324	5.3308	5.5624	5.4888	5.3708	5.6319	5.4136	5.3570	5.6114	5.7747	5.7111	5.6502	5.6558	5.7727	5.6125	5.4336	5.6256	5.7385	5.5229	5.5974	5.8017	5.6556	5.7081	5.7439	5.7977	5.2083	5.5183	5.6657
AC007389.3	5.7397	5.5431	5.7141	5.7906	5.8524	5.4744	6.3838	6.8569	5.3173	5.1271	6.2069	5.6863	6.2706	5.7568	5.6381	6.7144	5.5821	6.4887	6.6179	6.3201	6.3220	7.2469	6.3863	6.5128	5.3464	5.5810	5.8561	5.8529	5.5885	5.6031	5.3694	6.5067	6.5774	6.6573	6.4278	6.0668	6.1380	4.9200	5.0441	5.2050	4.9760	6.4606	5.0605	4.8346	6.9309	6.6616	6.0170	6.4384	6.6468
AC007401.2	4.2214	4.3886	4.4385	4.3309	4.3650	4.4843	4.9407	4.5709	4.1971	4.2845	4.3619	4.2107	4.5002	4.1277	4.3932	4.4957	4.5687	4.3138	4.4818	4.2133	4.3246	4.4584	4.5944	4.3951	4.5611	4.6817	4.2926	4.3681	4.4118	4.4446	4.4490	4.4598	4.6085	4.4102	4.4500	4.3441	4.6627	4.3733	4.4836	4.5693	4.4522	4.5023	4.2276	4.4513	4.2580	4.5599	4.5877	4.4847	4.2664
AC007680.2	4.0450	3.6229	3.9003	3.7209	3.8229	3.6502	3.7675	3.7113	3.7390	3.7152	3.7455	3.7543	3.8052	3.9647	4.0773	3.7612	4.0006	3.6882	3.7110	3.8703	3.6076	3.7612	3.7873	3.6937	3.6837	3.6304	3.5829	4.1218	3.7702	4.0843	3.7182	3.7099	3.7546	3.9386	3.9772	3.6414	3.7011	3.7260	3.8570	3.6988	3.6178	3.8469	3.6690	3.7328	4.2526	3.6960	3.8535	3.8471	3.6421
AC007787.2	5.9668	5.8755	6.0568	5.7910	6.0418	5.6101	5.9076	5.6164	5.4789	5.3526	6.2092	5.8695	6.3372	6.0453	5.8605	5.9211	5.6206	5.9360	5.8105	6.1759	5.4843	5.8530	6.0427	5.9901	5.7169	5.2098	5.8944	5.8656	5.5842	5.9324	5.6742	5.9317	6.0194	5.8545	6.3183	5.8665	5.9140	5.0892	5.4901	5.4877	5.4513	6.7364	5.6707	5.7016	6.4075	6.2128	5.4620	5.8854	6.5461
AC008088.4	4.0251	4.3840	4.4330	4.3529	4.3116	4.2173	4.3032	4.0070	4.6547	4.1382	4.2210	4.4358	4.5984	4.1686	4.3462	4.0580	4.0917	4.2975	4.1703	4.5313	4.0936	4.2496	4.5116	4.4769	4.3630	4.1570	4.2601	4.3455	4.2434	4.5982	4.4829	4.1176	4.1677	4.1059	3.9595	3.8614	4.1964	4.2983	4.1513	3.8471	4.4827	4.3522	4.3843	4.2743	4.6345	4.3125	4.2056	4.3855	4.5432
AC008746.12	4.8728	4.6083	4.7114	4.9053	4.5902	5.0205	4.4042	4.6060	4.7684	4.3962	4.5562	4.6123	4.6098	4.6031	4.4904	4.5462	4.5290	4.5958	4.2780	4.5778	4.6320	4.0432	4.4236	4.4429	4.4373	4.4772	4.2749	4.6004	4.3621	4.4229	4.4888	4.4868	4.2695	4.8623	5.0753	4.4259	4.4977	4.6480	4.5866	4.7101	4.5082	4.7171	4.6576	4.6406	4.5555	4.7649	4.5384	4.6111	4.4470
AC008753.4	4.5647	4.8742	4.6811	5.0961	4.8530	4.7827	4.6768	4.5714	5.0808	5.3152	4.1533	4.9544	3.6544	4.3799	4.8416	4.4201	4.8814	4.5324	4.1472	4.4837	4.3082	4.6844	4.0785	4.4944	4.5356	4.6703	3.7824	4.5615	5.0224	5.1961	5.0579	4.5651	5.0328	4.6404	4.1178	4.4627	4.8613	5.0337	5.0506	5.1299	5.2140	4.1472	4.7362	5.0048	4.7439	4.0943	4.8073	4.7755	4.2932
AC009120.6	6.4765	6.2684	6.2636	6.1301	6.4222	6.5017	6.1983	6.0114	6.0887	6.0328	6.3581	5.9149	6.2382	6.2235	6.5307	6.4342	6.6360	6.2666	5.9619	6.4982	6.2319	5.9881	6.4193	6.6274	6.5225	6.6057	6.2491	6.2109	5.7189	6.4171	6.3278	6.4778	5.8960	5.9057	5.9655	6.0643	6.7358	6.1896	5.8855	6.2921	6.2880	6.2696	6.1438	6.1687	6.0112	6.5078	6.2400	6.2102	6.6130
AC009133.15	4.4743	4.2269	4.7642	4.6459	4.5818	4.4296	4.5822	4.5169	4.4734	4.7035	4.4250	4.4834	4.7755	4.0470	4.3027	4.2416	4.4984	4.5278	4.5007	4.2688	4.5679	5.0333	4.6149	4.5752	4.2155	4.9099	4.8028	4.3322	4.2609	4.0659	4.0711	4.5896	4.3515	4.2324	5.2420	4.7530	4.5919	4.5073	4.5280	4.7764	4.4790	4.8992	4.6196	4.7778	4.6404	5.5444	4.6057	4.3228	4.7028
AC009502.4	6.0592	6.3967	5.6960	5.9395	5.8387	5.6587	6.0356	6.8551	5.4208	5.4757	6.2965	5.9113	6.5577	5.8721	5.7300	6.3831	5.6678	6.4140	6.7092	6.7001	6.1058	6.4629	6.6126	6.5704	5.9454	5.7351	6.3487	6.1543	5.7665	6.0277	5.7043	6.1373	6.5054	6.5542	6.6382	5.8449	6.3521	5.5126	5.4328	5.4499	5.2953	6.2909	5.2104	5.3191	6.6988	7.0249	6.1128	6.4806	6.3899
AC010145.4	5.3077	5.0357	5.1119	5.5401	5.0793	5.2069	5.4328	5.7183	4.7882	5.0105	5.2215	5.2567	5.5217	5.0151	5.2021	5.5907	5.0931	5.5129	5.6862	5.0004	5.4585	5.8499	5.4542	5.7176	5.0697	5.7049	5.2910	5.2664	5.0586	4.9669	5.4593	5.6888	5.5196	5.7034	5.5057	5.6625	5.2288	4.6255	5.0178	4.8610	4.6863	5.1041	4.9891	4.9667	5.7448	5.7778	5.2523	5.5061	5.5260
AC010524.4	5.5953	4.8900	5.3473	5.0777	4.8989	4.8060	5.9540	6.5088	5.3849	5.0449	6.0087	4.8396	5.3514	5.0356	5.1363	6.4668	4.8411	5.8189	5.7339	5.9240	5.7648	5.9860	5.9192	5.5418	5.2385	5.6416	5.6559	5.5780	4.8958	5.2563	4.8535	5.9107	5.9542	6.3547	6.1149	5.9745	5.7603	4.7837	4.7133	4.5405	4.7501	5.5586	4.3400	4.7875	6.4503	6.1709	5.6993	5.8075	5.6971
AC012065.7	5.5882	5.4741	5.8873	5.3133	5.4932	5.8113	5.5792	5.5247	4.7661	5.4976	5.5882	5.5529	5.8043	5.9529	5.5557	5.8525	5.4873	5.4388	5.8024	5.3720	5.7420	5.4851	6.0499	6.5631	5.7792	5.7332	5.7636	5.5528	5.2889	5.4009	5.3846	6.0957	5.6967	5.6893	6.1347	5.5784	5.6206	5.2743	5.2782	5.2609	5.3184	5.7281	5.3265	5.4191	5.7105	5.5109	5.7397	5.7295	5.6961
AC012360.6	4.1908	4.2406	4.1013	4.2878	4.5251	4.4748	4.6657	4.6396	4.2738	3.9481	4.9059	4.4459	4.7427	4.2769	4.4446	4.4891	4.3415	4.7905	5.0150	4.9622	4.6335	4.5292	5.2492	4.7172	4.3907	4.1478	4.6947	4.5463	4.5562	4.8743	4.4162	4.7750	4.8274	4.7761	4.6613	4.7877	4.4202	3.7673	3.9463	4.1733	3.9872	5.1015	4.3309	4.4806	4.4185	5.1407	3.9938	4.4899	4.8413
AC012499.1	3.5892	3.6673	3.7497	4.0460	3.6394	3.6077	3.9688	4.1509	3.6954	3.7039	3.9381	3.7750	3.8690	3.7326	3.6618	3.5460	3.7350	3.7815	3.7636	3.6892	3.7191	3.8812	3.8501	3.6779	3.7568	3.7550	4.2587	3.5739	3.8097	3.6252	3.6827	3.8299	3.7586	3.7284	4.1477	3.6201	3.5751	3.7255	3.8869	3.5845	3.6824	3.8316	3.7191	3.7465	4.0987	3.9847	3.7162	3.8532	4.1830
AC012531.25	4.1262	4.3700	4.2825	4.3302	4.2200	4.4769	4.8163	4.9078	4.3451	4.0238	4.4683	4.2310	4.5407	4.2963	4.1692	4.4573	4.1225	4.4525	4.5574	4.4920	4.7882	4.7621	4.7200	4.8106	4.2557	4.4585	4.7760	4.8277	4.6667	4.5136	4.4751	4.9617	5.0344	4.7176	4.8430	4.5570	4.3342	4.0181	3.9878	3.8603	3.9035	4.2066	3.9218	4.2919	5.0397	5.1917	4.4463	4.1963	4.3951
AC013463.2	3.7991	3.6447	3.8910	3.9958	3.9496	3.9025	3.6706	3.9340	4.2386	3.7307	3.8152	4.2508	3.7109	4.0178	3.9815	3.8004	3.8301	3.7630	3.7759	3.9807	3.9781	3.6833	3.7275	3.7652	3.6376	3.7929	3.6308	3.8821	4.1062	3.9770	3.9251	3.7122	4.0705	3.9439	3.7612	3.9631	3.8996	3.9507	3.7415	4.0999	4.1273	4.1714	3.9723	3.9875	3.8722	3.5290	3.6625	3.8587	3.7321
AC013733.4	3.4343	3.4297	3.3918	3.2402	3.3189	3.1976	3.2884	3.3646	3.3573	3.2802	3.3116	3.1721	3.3230	3.2855	3.2318	3.3319	3.0961	3.4465	3.3888	3.3595	3.2281	3.3900	3.3736	3.3208	3.3035	3.2635	3.2343	3.2606	3.3263	3.2699	3.1003	3.3933	3.3260	3.2370	3.5513	3.4549	3.1872	3.1830	3.2167	3.3451	3.4169	3.2991	3.2751	3.2223	3.3787	3.2890	3.3852	3.2757	3.5886
AC016831.7	4.2557	3.9824	3.8465	3.9837	4.0601	3.9653	4.6089	4.1873	4.0899	4.0382	4.1947	4.2402	4.0453	4.1367	3.9289	4.5919	3.7953	4.1799	4.2483	4.7443	4.2984	4.4739	4.2308	3.9463	3.8438	3.9376	4.3053	4.1723	4.0498	4.0393	4.0558	4.6624	5.3473	5.4871	4.6208	4.2081	4.0051	4.2950	4.0389	4.0767	4.1382	4.2919	4.1332	4.1409	4.5231	4.6213	4.0596	4.2663	3.8663
AC016999.2	4.1588	3.9738	4.0983	4.2598	3.8466	3.8645	4.1090	4.3067	4.0232	4.5560	4.1631	4.0600	4.2999	4.0500	4.1854	4.0908	3.8979	4.0796	4.1628	3.9045	3.9818	4.4026	4.4162	3.9612	3.7016	4.1066	3.9809	4.1742	4.2210	4.0418	4.0440	4.1746	4.1444	4.1498	4.2696	4.1412	4.1918	4.1770	4.1407	4.3065	4.2788	4.4267	3.7999	4.2987	4.2153	4.2397	4.1759	4.3269	4.2551
AC017002.2	5.4461	6.0567	4.8390	5.2662	5.2442	5.3099	5.8071	5.7456	5.3343	5.4048	4.8915	5.6637	4.7686	5.0565	5.5288	5.8727	5.0456	5.4047	5.2280	5.1556	5.5517	5.6395	5.4815	5.3014	5.3912	5.4517	5.6751	5.5133	5.2781	5.1484	5.3306	5.3763	7.7785	6.7931	7.0321	5.8908	5.2215	5.1001	5.9525	5.2788	4.9528	4.9422	4.8254	4.8666	5.4511	5.6095	5.1984	5.5208	5.1590
AC017104.6	7.0509	6.8371	6.9160	6.6856	7.1691	7.0417	7.1289	7.2416	6.5179	6.5505	7.2271	6.9351	7.2933	7.1197	6.8651	7.3644	6.6871	7.2026	7.3144	7.2722	7.0865	7.2214	7.1746	7.1090	6.6929	6.7527	7.1312	7.2013	6.7725	7.3656	7.0548	6.9218	7.1907	7.2302	7.3381	7.1028	6.8533	6.4450	6.5266	6.2219	6.5965	7.3937	6.7257	6.5533	7.3471	7.2882	7.1946	7.2871	7.1360
AC018755.16	6.5247	6.3827	6.5700	7.0317	6.9875	6.7085	6.3115	6.4461	6.3444	6.2770	6.6857	6.3586	6.4533	6.5041	6.9805	7.1429	6.7381	6.1541	6.2910	6.3550	6.1220	6.5978	6.6762	6.6601	6.5649	6.4628	6.3222	6.6120	6.5843	6.7302	7.0430	6.8799	6.8686	6.4511	7.1029	6.3297	5.9080	6.2694	6.5863	6.2968	6.2852	6.7686	6.2793	6.6618	6.5416	6.4670	6.4619	6.4412	6.6055
AC018755.17	3.4880	3.1132	3.4695	3.3625	3.4123	3.4921	3.3427	3.3898	3.3780	3.2861	3.2755	3.3738	3.1529	3.4781	3.4373	3.4952	3.2988	3.4005	3.4649	3.2339	3.3308	3.2079	3.4575	3.1057	3.1982	3.5572	3.4141	3.5377	3.3607	3.4297	3.4388	3.3580	3.3683	3.4587	3.2880	3.3172	3.1941	3.2427	3.1506	3.3993	3.3538	3.4941	3.5488	3.0511	3.4297	3.4786	3.2536	3.2146	3.3051
AC018766.6	4.5182	4.3713	4.8053	4.5246	4.7448	4.2933	4.6281	4.4505	4.4368	4.1860	5.0705	4.6854	5.0037	4.7581	4.3107	4.3309	4.5318	4.7417	4.3479	4.7961	4.4676	5.1076	4.8007	4.6166	4.3309	4.3146	4.1917	4.4544	4.5288	4.3944	4.2812	4.4951	4.8147	4.1442	4.9552	4.2510	4.3178	4.3693	4.2645	4.5287	4.4943	5.4272	4.4408	4.5211	4.5569	4.9121	4.3284	4.5211	4.4908
AC018816.3	6.0480	6.1944	5.9730	5.6672	5.7798	6.0040	6.4170	6.4073	5.3648	5.6578	6.3034	5.8939	6.3210	5.8647	6.1029	5.9324	5.8433	6.3682	6.2047	6.3261	6.2189	6.4182	6.5410	6.2931	5.9355	6.0632	6.4002	6.2425	5.9384	5.9346	5.9494	6.0478	6.3550	6.3044	6.3941	6.2194	6.3657	5.7598	5.3945	5.8230	5.4954	6.5494	5.5413	5.4125	6.3547	6.4622	5.8350	6.3966	6.4783
AC024560.2	4.5541	4.4701	4.9080	4.9842	4.6030	5.0379	4.6311	4.4975	4.8792	4.4136	5.0687	4.7284	4.7647	4.7535	4.6290	4.6414	4.1845	4.5929	4.6703	4.5480	4.3363	4.6938	4.7442	4.7329	4.4238	4.3840	4.6356	4.5660	4.5005	4.3579	4.8118	4.8345	4.8156	4.7309	4.5856	4.9333	4.4930	4.4564	4.5706	4.7997	4.5864	4.5685	4.0562	4.1168	4.7524	5.0538	4.4331	4.6579	4.8080
AC025442.3	5.5545	5.4005	5.3398	5.3356	5.3320	5.2025	5.2938	5.2986	5.3380	5.3940	5.0484	5.2106	5.0845	4.9070	5.2268	5.2077	5.1990	5.3238	5.4610	5.7665	5.1476	5.5931	5.4000	5.2418	5.0372	5.1311	4.9722	5.2261	5.2099	5.3306	5.1856	5.0942	5.1217	5.2657	5.2323	5.5661	5.5263	5.3126	5.0512	5.0088	5.3111	5.3588	5.2770	5.1892	5.9509	5.3277	5.4107	5.2875	5.0604
AC064852.4	3.5510	3.0870	3.3307	3.3634	3.5685	3.3495	3.2805	3.2212	3.1993	3.5904	3.3585	3.3334	3.1011	3.3098	3.4177	3.1414	3.3543	3.4088	3.2726	3.1782	3.3591	3.1733	3.2461	3.1383	3.0589	3.2573	3.1740	3.3927	3.1394	3.4030	3.5918	3.4296	3.6207	3.3250	3.2182	3.1952	3.3765	3.2380	3.3822	3.5023	3.2274	3.0437	3.4431	3.2608	3.3412	3.0769	3.1892	3.3291	3.1945
AC067956.1	3.5167	3.2520	3.1278	3.2777	3.2167	3.4112	3.1561	3.3101	3.1704	3.2439	3.1794	3.3860	3.0664	3.1057	3.2737	3.2394	3.2189	3.4112	3.2728	3.5620	3.2329	3.2873	3.2656	3.4688	3.1711	3.4599	3.3584	3.5548	3.0720	3.2829	3.4754	3.3593	3.3944	3.5053	3.2718	3.1773	3.1973	3.4474	3.2271	3.0409	3.3107	3.0939	2.9537	3.3717	3.3024	3.0867	3.1925	2.9805	2.9732
AC068039.4	5.9615	5.6795	5.7741	4.5451	5.1209	5.2092	5.7540	5.9511	5.0715	5.4102	5.9339	5.8215	5.8218	5.6847	5.1574	6.2779	5.1294	5.7852	6.0832	5.7830	5.6398	5.0130	5.6086	5.9856	5.6946	6.1311	5.6455	6.1974	5.2908	5.2194	5.1508	6.3900	6.5335	6.3024	6.1657	6.5584	6.3565	5.5326	5.4446	5.8151	5.7364	6.1920	5.9995	5.5444	5.8513	5.5606	6.0860	5.9795	6.0154
AC068138.1	4.6187	4.6180	4.7361	4.5312	4.3764	4.5262	4.6307	4.6550	3.9431	4.2661	4.7535	4.2086	5.0684	5.0889	4.4395	4.4183	4.3614	4.5258	4.6457	4.7320	4.7084	4.8629	4.6936	5.0278	4.7302	4.4823	4.6596	4.4381	4.4274	4.4202	4.1288	5.1318	4.7291	4.7387	5.4926	4.8456	5.1363	4.0378	3.9663	3.5753	3.9284	4.9296	3.8213	3.9993	4.8263	5.1535	4.5755	5.0260	4.8360
AC068831.3	4.3506	4.2682	4.3816	4.7448	4.7013	4.7762	4.1075	4.2270	4.7934	4.6119	4.1449	4.7380	4.2922	4.0873	4.5129	4.1996	4.0958	4.3145	4.0803	4.2701	3.9429	4.5003	4.0631	4.2444	4.3383	4.5762	4.1394	4.1633	4.7706	4.5839	4.9343	4.2774	4.4056	3.8291	4.3654	4.1536	4.0951	4.6280	4.5764	4.6739	4.7113	4.3649	4.5889	4.4776	4.3061	4.1399	4.2889	4.3748	4.2279
AC073283.7	5.3709	5.3392	5.4418	5.4380	5.5484	5.5730	5.5313	5.7686	5.1372	5.3492	5.7997	5.1692	5.5263	5.4008	5.4981	5.7749	5.6891	5.6155	5.7879	5.7470	5.6488	5.5002	5.8918	5.5956	5.5488	5.8161	5.5153	5.6355	5.3788	5.4590	4.9993	5.5828	5.4600	5.5427	6.4373	5.6168	5.4746	5.3340	5.5104	5.2610	5.5307	5.9176	5.5195	5.4056	5.6063	5.6285	5.4278	5.5776	5.6252
AC073321.4	4.7454	4.8096	4.9814	4.5783	5.1562	4.6646	4.8975	4.7574	4.6845	4.7316	4.7144	4.8092	4.8871	4.8739	4.8190	4.6373	4.6833	4.7333	4.9017	5.1463	5.1632	4.8607	4.9560	5.1629	4.6561	4.8049	5.0457	4.9455	4.7187	4.9289	4.5780	5.2120	4.5194	5.0176	5.4742	4.7945	5.1483	4.7099	4.8039	4.6968	4.8766	5.0653	4.5244	4.8579	4.9778	5.1312	5.0677	5.1029	5.0925
AC074212.6	5.1362	5.5443	5.5448	5.6492	5.7625	5.5005	5.2514	5.1963	5.8720	5.6637	4.7655	5.3445	4.8825	5.3318	5.4912	5.4026	5.2879	5.1407	5.0960	5.0813	5.1639	5.1484	5.1546	5.0764	4.9169	5.3188	4.8327	5.2983	5.3021	5.5631	5.5086	5.2730	5.4150	5.1212	5.0510	5.2189	5.3072	5.4724	5.6338	5.2500	5.3985	5.0782	5.6452	5.3861	5.2764	5.0171	5.0942	5.4693	5.1893
AC079305.10	5.1645	4.6783	5.2065	5.4157	5.2784	6.8347	4.9206	4.7675	5.2966	5.2268	5.2864	4.9740	5.1591	5.8097	5.4587	4.8602	5.2327	5.2533	5.0402	4.7458	4.9260	4.9720	5.0640	5.3190	5.0770	4.8394	4.9379	5.4358	5.5083	5.2145	6.4416	6.0257	4.9541	5.2869	5.9001	5.0288	5.6722	4.9182	4.8904	5.4738	5.2845	5.6840	5.3719	5.7176	4.5666	5.1505	4.7054	4.8631	5.5858
AC079741.2	3.4489	3.4562	3.4818	3.0898	3.1917	3.0570	3.2444	3.5412	3.3199	3.1239	3.1239	3.2753	3.4249	3.2157	3.1779	3.5576	3.1180	3.1816	3.3009	3.4279	3.3070	3.3631	3.1466	3.3352	3.4672	3.2689	3.2889	3.3503	3.2277	3.0273	3.1847	3.1967	3.2805	3.3499	3.3251	3.3346	3.3174	3.2750	3.1599	3.1583	3.1831	3.3417	3.4062	3.1484	3.2676	3.2277	3.3551	3.2305	3.1035
AC079767.4	4.0128	3.4755	3.6283	3.6163	3.8418	3.4989	3.6908	3.8222	3.6520	4.4573	3.6224	3.6525	3.5631	3.4469	3.5280	4.2743	3.4885	4.0037	3.7603	3.8131	3.5205	3.6271	3.5917	3.6269	4.2203	4.3238	4.2535	3.5687	3.5821	3.3652	3.7470	3.6488	3.7396	3.4225	3.8928	4.1260	3.4867	4.1837	4.0555	3.4138	3.5834	3.5144	3.6689	3.6575	3.8585	3.7505	3.9650	4.1828	3.6467
AC079807.4	3.7415	3.6015	3.5050	3.2641	3.2322	3.2048	3.4448	3.5858	3.5946	3.0395	3.6748	3.3760	3.3856	3.4720	3.4433	3.6006	3.2728	3.5574	3.3345	3.5745	3.4281	3.4158	3.5642	3.3559	3.3613	3.5920	3.5739	3.3234	3.3339	3.3722	2.9646	3.8067	3.3413	3.1089	3.8178	3.2431	3.3234	3.1836	3.2859	3.0853	3.4448	3.3710	3.0406	3.6101	3.5015	3.3809	3.3865	3.5891	3.8010
AC083843.1	4.7934	5.0867	4.9431	5.0104	5.1684	5.3925	4.8697	4.7442	4.7879	5.1379	5.3081	5.2351	5.1808	5.0214	5.0741	4.9802	5.2454	5.1172	4.7458	4.8461	4.9894	4.9361	4.8926	5.0193	5.0278	4.9447	5.2182	4.9077	5.0675	4.8648	4.9738	5.1349	4.9710	4.9053	4.9681	4.9152	4.8796	5.1077	4.8900	5.3497	5.0435	5.1893	5.0623	4.9285	4.7680	4.9930	4.8423	4.9238	5.4313
AC083949.1	3.8007	3.7066	3.5484	3.9150	3.7733	3.7709	4.5385	4.0531	3.9129	4.0162	4.0215	4.1039	3.8004	4.1063	3.8863	4.0117	4.1644	4.1629	4.2201	4.0399	4.2187	3.9597	4.2178	4.1995	4.7560	4.8558	4.0741	4.5676	3.9734	3.7974	3.7446	4.2409	3.9895	4.0842	4.0170	4.9279	5.2290	4.5161	3.8672	4.7266	4.6190	3.6943	4.2977	4.2915	3.8685	3.9926	3.8278	4.0384	4.0852
AC084219.3	4.1252	4.0706	3.7828	3.9805	4.3456	3.7777	4.2729	4.1588	4.3334	4.3372	3.9810	3.7170	3.7732	3.8936	4.0832	3.7609	3.8644	3.9529	4.0146	3.8263	4.2663	4.2316	4.2765	4.1039	3.8698	3.9045	3.9746	4.0081	4.0000	4.3188	4.0097	3.9609	3.8333	4.2061	4.0720	3.8781	4.0204	3.8720	4.1465	4.0415	4.0939	4.0000	4.2824	4.0592	4.5023	4.4420	4.0395	4.1416	4.1189
AC087501.1	3.3779	3.3753	3.0886	2.9967	3.1420	3.1242	3.0716	3.0399	2.9281	3.1279	2.6205	2.9576	2.9774	3.3227	3.4641	3.2425	3.7007	2.8767	3.1331	2.8516	2.9113	3.0031	2.9797	3.1098	2.9046	3.2141	2.9378	3.0763	3.0809	3.1295	3.2454	2.9410	3.0786	3.0316	2.8598	3.0449	3.0423	3.0484	2.9677	2.8817	3.0587	2.8767	3.2790	3.2519	2.9831	2.9712	2.9576	3.0993	3.0945
AC090627.1	3.2167	3.2841	2.9605	3.2568	3.3068	3.1458	3.2922	3.2817	3.3619	3.2160	3.3054	3.2663	3.2231	3.3682	3.3396	3.2004	3.1807	3.3659	3.3126	3.2667	3.1389	3.1115	3.2231	3.1411	3.3216	3.2206	3.1449	3.1948	3.0270	3.2738	3.0704	3.1936	3.2253	3.2528	3.2000	3.2412	3.2227	3.2297	3.3315	3.2919	3.3699	3.0689	3.5346	3.2099	3.3175	3.2667	3.3140	3.2535	2.9822
AC091133.1	6.9605	6.5219	6.9622	6.1778	5.9206	6.0460	6.0094	6.2310	5.8773	6.0762	6.0621	5.6599	5.5345	5.7884	5.7629	6.4476	6.2768	6.0938	5.7894	5.7860	5.7952	6.0548	5.9299	6.3731	6.3319	6.3446	6.1419	6.3994	6.6873	6.1088	6.9213	6.1309	6.0069	6.1285	5.3805	6.2504	6.5125	6.6559	6.4834	6.2408	6.3377	5.7083	6.3702	6.1139	6.1581	5.5695	6.4567	5.9735	6.2627
AC091633.3	3.0802	2.7373	2.8103	2.7835	2.9045	2.8339	2.9823	2.9801	2.9589	2.9010	2.7653	3.0389	2.8460	2.8481	2.7891	3.0284	2.8854	2.9619	3.0425	2.8037	2.9980	2.9727	3.0002	2.8187	3.2220	3.0650	2.8250	2.8798	2.9703	2.9258	3.1475	2.8449	2.9744	2.7907	2.8350	2.9087	2.9823	2.8316	2.9679	3.0507	2.8440	2.8668	2.7193	3.1108	2.8964	2.7193	2.8271	2.7695	2.7552
AC092192.1	3.3844	3.0893	3.2363	3.4328	3.2440	3.2164	3.1256	3.3295	3.2182	3.3546	3.2369	3.4579	3.2235	3.8505	3.2028	3.1243	3.4559	3.1739	3.2641	3.2232	3.2486	3.0309	3.0765	3.1397	3.2417	3.3084	3.2119	3.2143	3.0884	3.1206	3.1374	3.1933	3.0865	3.0874	3.3415	3.2677	3.1850	3.3846	3.2040	3.0723	3.1346	3.1052	2.8427	2.9333	3.2716	3.2356	3.3277	3.3939	3.2207
AC092620.2	4.1990	3.9579	4.6810	3.5450	3.5529	3.9307	3.7965	3.8566	4.0059	4.2230	5.0520	3.9606	4.5273	3.9463	3.6560	4.1447	3.9532	4.2917	4.1091	3.8197	3.9732	3.7420	3.9520	4.3826	4.1942	4.7088	4.2270	4.0303	3.9996	4.1005	4.3053	4.8520	4.6414	4.0984	4.0789	4.8097	4.3399	4.2278	4.1734	4.6081	4.4085	4.3852	4.4296	4.0667	3.8591	3.7944	4.5082	4.1172	4.1125
AC092660.1	4.8989	4.6368	5.5654	4.8198	4.8099	4.9729	5.6109	4.9441	4.7820	4.3601	5.4974	5.0545	5.7483	5.0531	4.8058	5.5212	4.7939	5.6105	5.5315	5.5974	5.7158	5.8058	5.6893	5.5179	4.7191	5.3842	5.4888	5.1515	4.9373	4.8922	4.9663	5.5970	5.4212	5.5347	5.9519	4.8440	5.6078	4.3476	4.7524	4.6787	4.5893	5.2448	4.9643	4.6121	5.2829	5.4505	4.9764	5.8931	5.6653
AC092667.2	3.6523	3.1108	3.4469	3.4321	3.0546	3.2117	3.3258	3.2144	3.2880	2.9179	3.4444	3.1053	3.4184	3.2400	3.2761	3.2211	3.2674	3.3209	3.2470	3.2389	3.2918	3.3420	3.2640	3.4330	3.3596	3.5117	3.3852	3.1552	3.2175	3.3886	3.4506	3.4196	3.3535	3.2502	3.6561	3.2643	3.2169	3.3976	3.1303	3.5808	3.3340	3.4908	3.3786	3.1659	3.2598	3.4835	3.3970	3.1579	3.3318
AC100830.4	4.8415	4.6109	4.2935	4.7447	4.5605	4.6019	5.2341	4.9962	4.5399	4.3938	5.0039	4.7199	5.3635	4.5152	4.4024	4.4461	4.4756	4.4993	5.0947	4.8329	5.0065	5.0888	5.1268	4.9557	4.7230	4.4726	5.2533	4.7813	4.6572	4.6059	4.9784	4.5093	4.8399	5.3221	4.7537	4.7456	4.4219	5.0010	5.0292	4.8060	5.0115	4.7192	5.0700	4.9594	4.6600	5.0154	4.9568	5.1886	4.7105
AC104667.3	5.4104	5.6824	5.2163	5.0007	5.4438	5.2286	4.8294	5.2295	5.2520	5.4000	5.1766	5.2626	5.4210	5.4457	5.3050	5.0945	4.8844	5.1996	5.5165	5.4597	5.1641	5.3351	5.1739	5.4472	5.4846	4.9573	5.3013	5.2987	5.2060	5.6512	5.4172	5.3317	5.2087	5.0682	5.6119	5.1546	5.1770	5.1880	5.2589	5.0455	5.3526	5.7503	5.2560	5.3978	5.3826	5.3117	5.2845	5.2366	5.5357
AC106801.1	5.6153	6.3011	5.9802	6.1837	6.0422	6.0472	6.3998	7.0178	5.9142	5.5493	6.4099	6.0881	6.3396	5.9297	6.0519	6.4028	5.9262	6.6862	6.6380	6.7004	6.5955	6.6903	6.4276	6.5226	6.1309	5.9905	6.5319	6.1439	5.9977	6.2955	5.8381	6.1504	6.5731	6.5405	6.8206	6.5448	6.7163	5.6240	5.5476	5.3546	5.6835	6.1720	5.3356	5.7480	7.0057	6.6927	6.4653	6.4450	6.5259
AC108056.1	3.5175	3.7276	3.7009	3.5386	3.7135	3.3491	3.5925	3.6668	3.5909	2.9649	3.7020	3.5836	3.5825	3.5287	3.4674	3.6818	3.3526	3.8802	3.7167	3.6300	3.6711	3.9739	3.9089	3.4787	3.6546	3.6888	3.7205	3.7849	3.4323	3.6316	3.3921	3.4903	3.5609	4.0501	3.8683	3.7132	3.3609	3.3274	3.4730	3.3436	3.6558	3.6844	3.5817	3.3632	3.8097	3.9140	3.6321	3.7338	3.6513
AC112198.1	5.0139	4.9420	4.8055	5.3382	5.2401	5.2871	5.0533	5.1419	5.0709	4.8560	5.0183	4.8236	4.9107	5.3111	5.0275	5.6418	5.2323	5.0776	5.0249	5.2032	5.1413	5.1482	5.1038	4.9996	5.1049	5.4249	4.8909	5.1592	5.1572	5.3111	5.1015	5.3275	5.5680	5.6443	5.1400	5.1879	5.0722	4.7520	5.1247	5.2753	4.9639	5.3988	4.9382	4.9059	4.8821	4.9633	5.0081	4.9682	5.0536
AC114730.11	3.4545	3.3474	3.4979	3.6089	3.5103	3.4934	3.4200	3.4129	3.5640	3.5706	3.3667	3.5382	3.2836	3.3810	3.5105	3.4919	3.4360	3.4135	3.2588	3.5040	3.3442	3.4385	3.1805	3.3376	3.4058	3.5514	3.4575	3.3758	3.4111	3.3715	3.4178	3.5576	3.2337	3.3618	3.4498	3.6012	3.5272	3.6144	3.5091	3.6826	3.5674	3.2694	3.5661	3.6024	3.4868	3.5971	3.3541	3.2915	3.5063
AC114752.3	3.5536	3.6534	3.3186	3.3161	3.4828	3.4329	3.5542	3.6597	3.4187	3.2859	3.5367	3.8408	3.7763	3.6285	3.4586	3.6221	3.4653	3.6288	3.5790	3.4504	3.3512	3.7028	3.6673	3.4326	3.5963	3.2816	3.3270	3.2392	3.3161	3.3505	3.2152	3.6121	3.5140	3.3544	3.3715	3.6507	3.3686	3.3515	3.4036	3.3287	3.3989	3.7721	3.5247	3.4267	3.8644	3.9503	3.4476	3.7604	3.7098
AC124997.1	2.8953	3.0533	3.0247	3.0435	3.2029	3.0208	3.0228	2.8466	3.1617	3.1462	2.9324	3.1010	2.8774	3.0675	3.1903	2.9472	3.0242	3.1021	2.9395	3.0458	2.8931	3.0404	3.0435	2.8596	2.8414	2.9740	2.8431	3.1409	2.9355	3.1485	3.1051	3.0993	3.0616	3.2466	2.9758	3.0129	2.9407	3.1342	3.2252	3.0861	3.1713	2.8290	3.1777	3.3178	2.9747	2.8974	2.9570	2.9022	2.8662
AC136289.1	3.1339	3.2049	3.1806	3.2097	3.3667	3.5321	3.1414	3.1525	3.4249	3.2461	3.0813	3.3456	3.2758	3.2452	3.2603	3.5074	3.6198	3.1806	3.2258	3.2300	3.1347	3.4025	3.1111	3.6882	3.4296	3.2124	3.0457	3.1691	3.5292	3.8084	3.7937	3.4948	3.3848	3.2114	3.0028	3.2007	3.3309	3.1799	3.3788	3.4033	3.3364	2.9294	3.2721	3.2075	3.3186	3.2173	3.2333	3.3094	2.9977
AC139100.3	3.3731	3.5122	3.4662	4.0483	3.8335	3.6785	4.2450	4.1157	3.7628	3.4427	3.4777	3.7436	3.9786	3.8239	3.7100	3.6575	3.6165	4.0764	3.9692	4.0558	4.0034	4.2057	3.9217	3.7339	4.0812	3.6411	4.0100	3.9548	3.8425	3.5994	3.7359	4.1611	3.7070	3.9867	3.8726	3.9091	3.7768	3.6705	3.5610	3.4826	3.6688	3.5850	3.5017	3.5539	4.0836	4.3274	4.0991	4.0855	3.6131
AC141928.1	5.7738	5.8018	5.6376	5.6409	5.8941	5.7110	5.5874	5.6349	5.7197	5.4493	5.7286	5.7885	5.6653	5.8314	5.5462	5.6656	5.6738	5.8194	5.7998	5.7811	5.7071	5.5492	5.6749	5.7447	5.6330	5.6423	5.5013	5.7692	5.6064	5.8430	5.7932	6.0588	5.9496	5.5693	5.5974	5.5432	5.6929	5.3681	5.4008	5.5254	5.4726	5.8912	5.5760	5.7053	5.7360	6.0065	5.6860	5.5635	5.7456
AC144652.1	4.7184	4.4130	4.4042	4.7103	4.5692	4.6662	4.2989	4.5822	4.8331	4.7863	4.3009	4.4107	4.8072	4.5515	4.5592	4.6187	4.4354	4.5339	4.4724	4.6000	4.4434	4.5267	4.4446	4.5986	4.6366	4.7538	4.3597	4.3137	4.5361	4.5331	4.4973	4.6735	4.5940	4.5717	4.6669	4.4680	4.4487	4.7119	4.7032	4.6373	4.7265	4.7393	4.7119	4.8139	4.5788	4.8633	4.4436	4.8877	4.5825
AC145343.2	5.2448	5.4423	4.9201	5.2735	5.0411	5.4030	5.0341	4.9722	5.1798	4.9108	5.0357	4.9489	5.1505	4.8027	5.1374	4.9850	4.9580	5.2079	5.1667	5.2464	5.0558	4.9612	4.7263	5.2149	5.1073	5.0155	5.2283	5.1143	5.0292	5.2987	5.2765	5.3587	5.3169	5.3200	4.8576	5.2369	5.2611	5.1721	5.1233	5.0785	5.1967	4.7905	5.2165	5.2237	5.8156	4.9617	5.0368	5.0478	4.9457
ACAA1	8.9440	8.5619	8.8862	8.6999	8.9385	8.7565	8.3635	8.4569	8.7534	8.6091	8.6421	8.6170	8.5305	8.5047	8.6291	8.8328	8.5874	8.5062	8.5908	8.3558	8.5359	8.3439	8.3862	8.5297	8.3820	8.7363	8.5305	8.6871	8.6309	8.9616	9.1074	8.6135	8.6351	8.6351	8.5337	8.5023	8.5989	8.4149	8.5047	8.7421	8.6489	8.2976	8.7945	8.7917	8.6729	8.5677	8.4318	8.3273	8.4702
ACAA2	6.8767	7.0222	6.7734	7.1431	7.0995	7.2114	6.9755	6.8048	7.1041	6.6008	6.8535	6.8298	6.6288	6.9113	6.5704	6.6467	6.3331	7.1149	7.1172	6.9411	6.9433	7.1729	7.0159	6.8151	6.7988	6.7417	6.4666	6.8369	6.8170	6.9507	7.0277	6.6167	6.9000	6.7783	6.4440	6.7590	6.4905	6.9264	6.6552	6.9951	7.1396	7.0004	6.8316	6.8708	7.4038	7.1849	6.9603	7.0073	6.6784
ACACA	6.8967	6.6060	7.0526	6.9086	7.0218	6.8171	6.8896	6.8786	6.9005	6.7346	7.4029	6.9108	7.1200	7.0188	6.9108	7.2058	7.5039	6.9637	6.8109	7.1102	7.2531	6.7388	6.8739	7.1819	6.8574	6.9183	6.7958	7.0112	6.9930	7.3204	7.3644	7.0609	6.7914	7.0320	7.2110	6.8934	7.3244	6.6636	6.6721	7.2461	7.0421	7.4869	6.9496	7.0670	7.1039	7.0466	6.6548	6.8330	7.4352
ACACB	6.1004	6.0024	5.8290	5.7760	5.6011	5.5217	5.8110	5.9396	5.7284	5.7203	5.6167	5.7222	5.8250	5.7275	5.6028	5.8490	5.6059	5.5501	5.6320	5.6831	5.7099	5.5725	5.8456	5.5215	5.7183	5.6719	5.8610	5.4998	5.5334	5.6464	5.6556	5.5477	5.5424	5.7932	5.8307	5.6846	5.9547	5.9017	5.7286	5.5564	5.7767	5.5053	5.5518	5.5956	5.7384	5.7754	5.8915	5.7248	5.6378
ACAD10	4.4931	4.5274	4.6861	4.8256	4.7845	4.8497	4.5230	4.5856	4.8235	4.6448	4.6876	4.6914	4.5879	4.6572	4.9819	4.9241	4.6863	4.4892	4.5210	4.6303	4.6561	4.4980	4.7517	4.4473	4.5035	4.6847	4.7693	4.7003	4.8141	4.8314	4.7292	4.6342	4.6430	4.4972	4.6391	4.3888	4.5632	4.8589	4.7704	4.8305	4.7836	4.7760	4.7787	4.6683	4.6910	4.5745	4.5798	4.6654	4.9324
ACAD8	6.8201	6.9782	7.2408	7.3646	7.1592	7.7248	5.8765	6.1094	6.5296	6.6748	6.4557	6.7559	6.9110	6.8014	6.7212	4.9409	6.7286	5.2790	5.3083	5.7783	6.2038	7.0957	6.6686	7.0492	6.8082	6.1268	6.1915	5.6916	6.8555	6.4741	6.8769	6.0209	5.5229	5.8727	6.1071	5.4733	4.9412	6.0166	6.4723	6.8131	6.5237	6.1862	6.7312	6.6709	5.5828	6.3682	6.1074	6.3600	6.8520
ACAD9	7.4287	6.8780	7.5944	7.5106	7.6795	7.7454	7.4298	7.6110	7.5680	7.6340	7.6687	7.5772	7.3581	7.4105	7.4908	7.4253	7.6814	7.7751	7.2338	7.4795	7.5804	7.4798	7.3170	7.4810	7.6481	7.6058	7.5776	7.6514	7.5720	7.7933	7.6413	7.5133	7.2884	7.2606	7.7818	7.6696	7.3477	7.0009	7.2869	7.7755	7.6625	7.7012	7.4035	7.6292	7.6981	7.2774	7.6757	7.6816	7.3865
ACADL	3.7664	3.5173	3.9604	3.7108	3.7492	3.7913	3.6431	3.8349	3.5044	3.7723	4.1688	3.8636	4.0874	4.0036	3.9713	3.7975	4.1331	3.7427	3.6252	3.9283	3.6989	3.6339	3.8018	3.7546	3.6475	3.6198	3.6942	3.8332	3.6309	3.7518	3.9917	4.0490	3.6980	3.5851	3.5796	3.4159	3.9460	3.7390	3.8051	4.1562	4.2525	3.7119	3.6626	3.6072	3.7103	3.7903	3.7071	3.8268	3.9969
ACADM	8.2825	9.3417	8.2938	8.3600	8.0586	7.8615	8.5904	8.4009	8.2216	8.5982	7.9898	8.4445	8.7901	8.4437	8.2381	7.7316	8.2419	8.4468	8.9098	8.2154	8.2209	8.5229	8.4794	8.2305	8.6964	8.4486	9.2999	8.1125	8.9710	8.6788	8.1429	8.3054	8.4147	8.6486	6.9666	8.4147	8.3548	8.7871	8.4570	8.3352	8.5434	8.0244	8.3927	8.2172	7.9494	8.3289	8.1173	8.2030	7.6440
ACADS	6.5586	6.9344	6.5805	6.6524	7.1267	6.5823	6.5367	6.8938	7.0854	6.6787	6.2367	6.6156	5.8743	6.4314	6.6317	6.7621	6.3813	6.6196	6.7667	6.5528	6.6483	6.9543	6.5128	6.4231	6.4324	6.3333	6.2054	6.3553	6.5854	6.8763	6.8253	6.4723	6.6250	6.4632	6.9849	6.4681	6.3883	6.8226	6.6924	6.4918	6.6561	5.8786	6.7948	6.5473	6.9942	6.8191	6.6702	6.8530	5.6864
ACADSB	6.3061	5.8263	6.0899	6.3013	6.2386	7.1777	5.8412	5.5270	5.8451	6.5581	6.2920	6.1950	6.6555	6.8329	6.3173	6.0293	6.7237	5.8580	6.0736	5.6537	5.9972	6.2096	6.3006	6.6810	6.4379	6.0084	6.5777	6.3580	6.1609	6.3312	6.5792	6.2276	5.3482	5.7386	4.9133	6.1857	6.2555	6.1328	5.9082	6.9783	6.6845	6.2703	5.9948	5.6899	5.4749	5.5822	5.7513	5.7791	6.2261
ACADVL	10.3220	8.9682	10.3085	10.3357	10.3559	10.1572	9.8165	10.1635	9.9717	9.7436	9.6632	10.0951	10.3391	9.7607	9.9848	9.9975	9.7784	10.0183	9.7718	9.5819	9.6863	9.7990	9.6460	9.9490	9.8345	10.4309	10.1515	9.9166	9.7004	9.7587	10.0457	9.7675	9.7478	9.9284	10.1726	9.9692	9.3561	9.4559	9.8504	10.0871	10.1635	10.0076	10.0429	10.2064	9.8551	10.3425	10.1877	10.1726	9.8186
ACAN	5.7995	5.6654	5.3312	5.4340	5.5931	4.8813	5.8328	5.6627	5.7534	5.4260	5.4981	5.5207	5.7806	5.3619	5.2027	5.6845	4.9657	5.8598	5.8866	5.8208	5.5081	5.5723	5.7016	5.4441	5.4410	5.5212	5.5047	5.4196	5.2629	5.5940	5.4719	5.5358	5.8232	5.7679	6.1189	5.6486	5.4077	5.3744	5.5057	5.3017	5.3623	5.8076	5.4006	5.3160	6.1575	5.9505	5.6644	5.8821	5.3697
ACAP1	5.8867	5.9621	5.8105	6.4840	5.9470	5.7648	5.6617	6.4209	6.3445	6.5342	5.3311	5.9205	5.4646	5.4223	5.9225	6.0257	5.5690	5.6470	5.4850	5.6644	5.7288	5.7284	5.4167	5.4418	5.8905	6.2814	5.6264	5.6194	6.1804	5.7517	6.0339	5.5647	5.8804	5.8699	5.5039	5.8526	5.3976	6.3261	6.5355	5.7256	6.1032	5.2734	6.0388	6.2557	5.8765	5.6582	6.4199	6.2825	5.1130
ACAP2	5.6304	5.9381	5.8936	5.5230	5.5955	6.2232	5.7102	5.2644	5.6127	5.9672	6.0377	6.0580	5.9392	6.1942	5.8695	5.7200	6.1823	6.0810	5.8936	5.7667	5.8239	5.6030	5.6993	6.2289	5.8643	5.8000	5.8213	6.2000	6.3880	6.2513	6.2495	5.8605	5.6483	5.6532	5.4272	5.8954	6.3086	5.7434	5.7458	6.0786	5.9771	5.8051	5.9622	5.9708	5.7147	5.8151	5.6034	5.7378	6.1985
ACAP3	6.7742	5.7705	6.7180	7.1327	7.1583	7.4016	5.9308	6.8379	6.4433	6.3246	6.7226	7.1890	7.4142	7.5045	7.6744	7.4398	7.0591	6.3246	6.0391	6.4333	6.3783	6.1215	6.3757	6.4761	5.9789	6.6570	6.2529	6.7784	6.4506	6.6376	6.9787	7.0922	6.4882	6.8422	7.2980	5.9567	5.8924	6.0772	6.3345	6.4413	6.1141	7.0098	6.5894	6.6206	6.6077	6.5951	6.7075	6.3501	7.7020
ACAT1	5.3202	5.4913	5.3627	5.1420	5.1062	5.3538	5.2864	5.2369	5.4072	5.5142	5.4420	5.2980	5.1697	5.5488	5.4155	5.1369	5.4435	5.2985	5.1400	5.3894	5.4000	4.9944	5.2654	5.2517	5.2681	5.2679	5.0652	5.2487	5.5210	5.2128	5.5236	5.1697	5.0677	5.0874	4.8973	5.0776	5.4470	5.4183	5.5119	5.4420	5.2800	5.4831	5.4052	5.4714	5.1258	4.9433	5.1998	5.2326	5.1604
ACAT2	8.1700	7.6608	8.5516	7.6114	8.2154	8.4819	7.7260	7.4851	7.6277	8.1898	8.5598	8.0737	8.4083	8.6347	7.9560	7.7577	8.9385	8.2789	8.2281	8.4261	8.2769	8.2288	8.3727	9.4726	7.7167	7.8160	7.7942	8.1712	8.0362	8.4727	8.7212	8.4531	8.0658	8.3214	8.0589	7.7038	8.3807	7.5178	7.9482	8.2684	8.2901	8.8997	7.6245	7.7354	8.0373	7.7570	7.5659	7.5622	8.1854
ACBD3	8.2543	8.6145	8.2360	8.3885	8.5442	8.5034	8.3124	7.8123	8.3355	8.2739	8.2605	8.6309	8.2304	8.5985	8.7949	8.3868	8.2801	8.2402	8.1943	8.6381	8.6465	8.5511	8.7885	8.8325	8.6676	8.3471	8.5381	8.7146	8.7246	8.3944	8.3529	8.4922	8.5265	8.1876	7.9233	8.9616	9.0470	8.2174	8.2656	8.6522	8.2311	8.6631	8.1271	8.2381	8.6127	8.5331	8.0130	8.2677	8.5621
ACBD4	6.4735	6.6779	6.1465	6.9655	6.2847	6.5067	6.6531	6.9706	6.6200	6.5680	6.1743	6.5152	6.3455	6.0693	6.2757	6.5200	5.8362	6.5334	6.7823	6.5795	6.5277	7.0781	6.6969	6.2341	6.1853	6.4149	6.8139	6.0999	6.4872	6.5587	6.1898	6.0281	6.5000	6.6015	6.1798	6.8155	6.5612	6.6934	6.5565	6.2332	6.6623	6.4731	6.3705	6.6228	6.9129	7.2528	6.9917	7.0052	5.7672
ACBD5	6.2813	6.6132	6.3055	6.5368	6.5786	6.7989	6.5366	6.1858	6.3321	6.6309	6.3680	6.5205	6.5647	6.8561	6.6358	5.8690	6.5148	6.5652	6.3465	6.7019	6.3858	6.0096	6.6119	6.9681	6.3625	6.4162	6.4343	6.5029	6.6895	6.5735	6.7299	6.4118	6.0076	6.2623	5.3096	6.3521	6.5952	6.5779	6.4026	6.6939	6.5488	6.5627	6.5640	6.5256	5.8106	6.0562	6.0807	6.3101	6.6144
ACBD6	6.7358	6.0968	7.1685	6.4478	6.9093	7.0363	6.3865	6.6143	6.7387	6.8966	6.5478	6.8328	6.6365	6.9260	6.5555	6.8982	6.7453	6.6344	6.3371	6.5718	6.7124	6.6249	6.5578	6.5231	6.5324	7.1227	6.5565	6.7577	6.3853	6.6707	6.6347	7.0472	6.5522	6.6427	6.2665	6.6394	6.7192	6.6733	6.8215	6.8708	6.7039	7.1880	6.6394	6.6403	6.3868	6.4107	6.6880	6.4806	6.4692
ACCS	6.7465	6.1891	6.7587	6.2960	6.3356	6.1982	6.3066	6.7491	6.1899	6.0921	6.2134	6.5011	5.9802	6.6437	6.3483	6.2395	6.2524	6.1168	5.8755	5.9762	6.1668	6.1313	6.3397	5.9614	6.4394	6.6317	6.6103	6.4912	6.3061	6.3255	6.5240	6.1817	5.8815	6.2912	6.5279	5.9393	6.2945	6.3431	6.3848	6.5703	6.4782	6.1952	6.0854	6.0259	6.2439	5.7471	6.7427	6.4833	6.2272
ACD	7.2644	6.5683	7.3037	7.0560	7.0864	6.7450	7.2654	7.3614	6.9731	7.0473	7.1983	7.2150	7.3556	6.2227	7.1547	7.3276	7.3478	6.7554	6.9939	7.3005	7.1815	6.7925	6.8801	6.7119	6.8436	6.9915	6.9006	6.4882	7.1495	7.2306	6.7731	7.3016	7.0702	7.1954	7.6480	7.2443	7.1297	7.0852	7.2716	7.2228	7.2370	6.9904	6.9904	7.2104	6.5601	7.5155	7.0787	7.2134	7.4854
ACE	4.7878	4.8316	4.7204	5.2647	5.3651	4.9832	4.5179	4.5629	4.6216	4.7521	4.2865	4.8799	4.7441	4.8101	4.7348	4.4508	4.4914	4.2350	4.3726	4.1939	4.3609	4.4200	4.3988	4.1418	4.2092	4.3217	4.6559	4.2481	4.3039	4.6411	4.2293	4.1640	4.7895	4.7533	4.7994	4.5182	4.4468	4.6454	4.6817	4.7242	4.7174	4.4389	4.8833	4.8520	4.7917	4.7707	4.5728	4.4620	4.6764
ACE2	4.4091	3.5301	4.5436	4.2025	4.0512	4.4380	4.2025	4.0003	3.9898	4.2408	4.1015	4.0971	4.4288	4.1284	4.6892	4.0982	4.5864	4.0158	4.2133	4.2311	4.1605	4.0742	4.2456	4.9337	4.3195	4.2188	4.1521	4.2433	4.2638	4.6111	4.3652	4.0222	4.2778	3.9909	4.2039	4.1006	4.5876	3.8935	4.1824	4.7392	4.7756	4.6841	4.0773	4.3830	4.1827	4.1277	4.1521	4.0496	5.2635
ACER1	5.3659	5.2729	5.8134	5.5626	6.0450	7.3740	5.4512	5.8061	5.6672	5.7866	5.8918	5.2441	5.8853	6.3449	6.3241	6.2697	6.3919	6.1830	5.9592	6.2916	6.1011	5.8149	6.1288	7.2123	5.3494	5.5192	5.2492	6.4751	5.6554	5.7192	6.9754	7.2801	6.1351	5.9185	6.7134	5.9033	6.1084	5.4533	5.5258	5.9492	5.9507	6.2797	6.0644	6.2268	5.9211	5.9094	5.8027	5.7734	7.1101
ACER3	6.2410	6.4361	6.3606	6.0671	6.3942	6.1349	6.8967	6.2855	6.3828	6.1193	6.5638	6.5985	6.2319	5.8912	6.1141	6.2769	6.2605	6.5009	6.2899	6.1757	6.4111	6.6038	6.0560	6.3334	6.8112	6.7985	6.6012	6.7966	6.7235	6.6172	6.3514	6.2974	6.9073	6.7831	5.9831	6.8175	6.3315	6.9113	6.7996	6.6422	6.6033	6.1386	6.6453	6.4413	6.7516	6.5846	6.5166	6.8374	5.6445
ACHE	4.6340	4.6308	4.7036	4.8047	4.9146	4.6843	4.4921	4.7401	4.7365	4.8490	4.5327	4.6257	4.4859	4.7085	4.6642	4.5538	4.6990	4.5427	4.5143	4.5094	4.4483	4.5294	4.5879	4.4458	4.5515	4.5357	4.3727	4.6208	4.8960	4.9279	4.8596	4.8032	4.7368	4.5777	4.5666	4.3502	4.4845	4.9538	4.8558	4.7682	4.7996	4.6352	4.8680	4.8608	4.7675	4.4852	4.4970	4.7633	4.8164
ACIN1	6.9023	6.9442	7.2696	8.0238	7.8812	7.7542	7.1133	7.5263	7.2679	7.0106	6.6615	7.4547	7.4979	7.5967	7.7399	7.5346	7.4469	6.9053	6.9617	7.0791	7.1781	7.2224	7.1367	6.8423	7.0503	7.4735	7.1828	6.9256	7.3178	7.3856	7.6676	6.9681	7.1885	7.1038	6.4867	6.5856	6.1957	6.8066	7.1288	6.8315	6.9861	7.0260	7.0794	7.2990	7.0215	7.0301	7.5463	7.1504	7.0813
ACKR1	8.9085	8.0887	8.6046	8.6455	8.8400	7.7019	8.6144	9.1547	8.9484	8.6062	7.8345	8.8723	8.9464	8.0871	8.9867	8.6772	8.4044	8.5703	8.4310	8.2250	8.5114	8.9243	8.6763	7.6221	8.5719	8.5912	8.5057	7.6406	8.2827	8.4429	7.7726	7.3468	9.3496	8.6413	9.7793	8.7189	7.6125	8.6046	9.2889	8.1478	8.2512	8.0346	8.1930	8.2174	9.0591	9.0602	8.9515	8.9379	6.2880
ACKR2	5.1611	5.4486	5.0232	4.7625	4.7478	4.9859	5.2878	5.3152	4.7970	4.6947	5.4037	4.7216	5.2612	5.0196	4.9533	5.0170	4.9207	5.1907	5.2736	5.3119	5.0399	5.3652	5.3656	5.1624	5.0011	4.9642	5.1598	5.1297	4.7783	5.0307	5.1407	5.2296	5.1209	5.2136	5.6410	4.9721	4.9988	4.5909	4.8184	4.6821	4.7269	5.1939	4.5168	4.8345	5.2458	5.4880	5.1814	5.0084	5.4229
ACKR3	6.1718	5.8378	6.3357	5.4098	5.5466	5.4805	5.5540	5.2949	5.5296	5.7776	5.4344	5.2907	5.1761	5.3697	5.6617	5.3871	6.3004	5.7776	5.6165	5.5675	5.7735	5.5019	5.4694	6.0912	5.7940	5.9491	5.3584	5.9687	6.4810	6.3610	6.0683	6.1536	6.6229	6.2112	6.4002	5.9959	6.3880	6.3799	6.2485	5.9225	5.6623	5.5735	5.9877	5.9049	5.1721	5.3980	5.3482	5.4985	5.7899
ACKR4	3.6992	3.4376	3.8754	3.5456	3.7285	3.4339	3.3210	3.2487	3.4903	3.2871	3.8114	3.6132	3.6535	4.0004	3.6239	3.2924	4.5520	3.2998	3.2568	3.5125	3.5189	3.3644	3.8392	4.5621	3.3229	3.4938	3.3035	3.6021	3.6326	3.4981	3.6154	3.5820	3.2398	3.5666	3.3955	3.5268	3.9137	3.8411	3.4247	4.6022	4.0938	4.7497	3.4617	3.4081	3.3432	3.1853	3.5268	3.1545	4.1319
ACLY	7.6199	8.1442	7.5341	8.0668	8.1283	7.8238	7.6368	7.5718	8.2548	8.1807	7.7516	7.7317	7.9558	7.7782	7.8053	7.2828	7.9765	8.0106	7.8614	7.9568	7.9164	7.7750	7.6384	8.0881	7.8030	7.3963	7.6759	7.5722	8.1460	8.1729	8.0969	7.4767	7.7376	7.5862	7.6980	7.5438	7.4450	7.8465	8.1759	7.8644	7.9453	7.9573	8.1407	8.2224	7.9822	7.9389	7.8057	7.9394	7.6027
ACMSD	3.4105	3.7790	3.7401	3.4447	3.5176	3.4103	3.4037	3.7015	3.4755	3.1191	3.5660	3.6537	3.5466	3.4626	3.4660	3.4386	3.4250	3.4042	3.4106	3.3930	3.5238	3.4511	3.4369	3.5772	3.2832	3.3529	3.3807	3.3052	3.4799	3.6328	3.3737	3.3997	3.3837	3.8124	3.8575	3.3532	3.4018	3.4643	3.4893	3.3281	3.3604	3.5126	3.3398	3.4446	3.5539	3.6117	3.5747	3.6224	3.5950
ACN9	5.6203	6.1156	5.9618	5.8786	6.1346	6.6052	5.9416	5.9545	6.0374	6.4484	6.6587	6.1515	6.1138	6.5757	6.4538	5.9677	7.2162	6.3560	6.5391	6.5408	6.6567	6.2961	6.6298	6.9888	6.2237	6.2942	6.3729	6.9942	6.3544	6.1540	6.3821	6.7456	6.2859	6.4123	6.1344	6.2240	6.7158	6.2644	6.0812	6.4138	6.4204	6.1296	5.9385	5.8811	5.9519	5.8079	5.6746	5.8908	5.8402
ACO1	6.3219	6.3351	6.2761	5.9103	6.0347	6.0073	6.2647	6.3680	6.2130	5.7578	6.1293	6.0451	5.9187	6.1523	5.9043	6.0093	5.9832	6.4219	6.5451	6.2225	6.2800	6.4600	6.3873	6.2619	6.2785	6.4810	6.4424	6.4352	6.1605	6.4857	6.2904	6.1655	6.2369	6.1427	6.0951	6.0147	5.8696	6.0196	6.0962	5.9059	5.9401	6.0949	6.1000	6.0397	6.1338	6.4127	6.2436	6.3034	5.9165
ACO2	7.2840	7.3971	7.2543	7.5810	7.2881	7.1858	7.4865	7.8793	7.4233	7.4053	7.6376	7.3449	7.6580	7.4664	7.2214	7.4481	7.3344	7.6609	7.6526	7.5826	7.6451	7.7722	7.6623	7.3821	7.4492	7.0049	7.4241	7.3111	7.2204	7.2755	7.3385	7.4358	7.3529	7.5986	7.9623	7.1403	6.6781	7.1391	7.2447	6.8224	6.9805	7.5172	7.0931	7.4932	7.5918	7.9416	7.4518	7.4906	7.6313
ACOT11	5.2326	4.9545	5.1628	5.3842	5.7813	5.6686	5.3355	5.5409	5.7418	5.4767	5.4381	5.5389	5.4896	5.3950	5.4030	5.1831	5.3059	5.4245	5.3028	5.3363	5.4080	5.3387	5.0564	5.5618	5.3868	5.7602	5.1774	5.8367	5.8008	6.1618	5.5971	5.6290	5.3857	5.5912	5.9831	5.3393	5.3015	5.2565	5.4626	5.9268	5.8056	5.6135	5.6386	5.8091	5.2405	5.3903	5.3572	5.3587	4.9378
ACOT12	2.9298	2.9116	3.3469	3.0264	2.8452	2.7033	3.0873	3.0779	2.7715	2.9116	3.0305	2.9586	2.8342	2.8011	2.9258	2.9427	2.8962	3.0556	3.0022	2.8900	3.0006	2.9742	3.1128	3.1256	3.2488	3.0159	2.9499	2.9159	2.8091	2.9252	2.9523	2.9781	2.9523	3.1231	2.9883	2.9574	3.0709	2.8091	2.8543	2.6313	2.9075	3.1015	2.9252	2.8342	2.9700	3.1500	3.0232	2.8985	3.0322
ACOT13	6.7958	6.8636	6.7715	6.9835	6.7911	7.0466	7.2155	7.0490	7.5671	7.5746	7.0752	7.0595	7.0344	7.1057	7.1227	7.1395	7.3187	7.1686	6.8236	7.0128	7.2099	7.0398	7.0552	7.4908	7.0431	6.9255	6.9179	6.9290	6.8153	6.7047	6.8810	7.2474	6.9752	7.0162	6.2124	7.2594	7.3195	7.5507	7.3055	7.4571	7.5222	7.3599	7.5893	7.5434	6.9858	6.9497	6.8113	6.6711	6.9906
ACOT4	4.6519	4.2676	4.8592	4.8051	4.7763	5.0448	4.9475	4.6592	4.3889	4.5850	4.9210	4.8366	4.7230	4.6425	4.8641	4.6631	5.1042	5.3087	4.6044	4.5091	4.7657	4.9134	4.4772	5.0310	4.8170	4.5162	4.7450	4.9274	4.7689	4.5530	4.8708	4.9380	4.8683	4.6178	4.8042	4.7531	4.6011	4.5885	4.2927	4.6434	4.4613	4.8348	4.6233	4.6309	4.9766	4.6717	4.7811	5.2158	4.9746
ACOT6	3.3347	3.1995	3.1874	3.6122	3.8026	3.6642	3.5911	3.5289	3.4855	3.6453	3.3334	3.4899	3.2170	3.3983	3.6897	3.3653	3.4032	3.4938	3.3033	3.5244	3.4159	3.3011	3.3257	3.7295	3.5538	3.4799	3.3177	3.8283	3.6878	3.4577	3.4967	3.3409	3.6793	3.1636	3.3455	3.4076	3.7395	4.1167	3.8192	3.6062	3.5910	3.3780	3.6198	3.6934	3.5366	3.2573	3.4557	3.3644	3.4493
ACOT7	6.7051	6.4428	7.0599	6.9365	7.1869	6.9825	6.9535	6.4863	7.5291	7.3533	7.1964	6.8524	6.8637	7.0966	7.1553	6.6877	7.3052	7.0130	6.7451	7.1171	7.2020	7.0091	6.6726	7.0764	6.8041	7.2525	6.6576	7.2521	7.1628	7.4574	7.0538	7.1404	7.1845	7.2222	7.8693	6.4942	6.0205	6.5346	7.0488	7.1879	7.3308	7.2330	7.2950	7.4373	7.2052	7.0221	6.7259	7.1928	7.1579
ACOT8	5.9871	5.6388	5.8201	5.8913	5.8800	6.0073	5.7427	5.7859	5.6375	5.9377	6.2653	5.7903	6.1087	5.8595	5.9063	5.6735	5.6137	5.7312	5.6057	5.6409	5.6930	5.6573	5.6998	5.9140	5.7693	5.7569	5.6601	6.1619	5.4414	5.9063	5.6612	5.9112	5.6683	5.6726	6.1182	5.4912	5.6047	5.7827	5.6642	5.9898	5.9623	5.9138	5.9541	6.1357	5.7905	5.4341	5.5961	5.6775	6.3784
ACOT9	7.9088	7.9103	7.6562	7.3804	7.4031	6.9471	7.8076	7.5368	7.8590	7.6063	7.7399	7.4491	7.2950	6.9307	7.1962	7.4088	7.4457	7.6598	7.6500	7.2462	7.5974	7.5084	7.3470	7.3046	7.3841	7.1635	7.5168	7.1720	7.2773	7.4160	6.8231	7.0246	7.5783	7.7889	7.1804	7.8899	7.5405	8.1867	7.8971	7.4046	7.4656	7.0396	7.7023	7.7258	7.5559	7.9597	7.8315	7.5079	7.1875
ACOX1	5.8880	6.0778	6.2707	6.2190	6.3076	6.2041	6.0833	5.6477	6.1337	6.1704	5.9200	6.1167	6.1199	6.0442	6.2732	5.8971	6.0896	6.3202	6.2209	5.9844	5.9465	6.0785	5.9185	6.2041	6.1459	5.8871	5.9088	6.2574	6.3067	6.5348	6.2632	6.0371	6.0308	6.0249	5.9910	6.2264	6.3474	5.9790	5.9435	6.3747	6.2950	6.1027	6.3564	6.4563	5.8977	5.8979	5.9609	5.9454	6.2823
ACOX2	5.7223	5.3571	5.5950	5.8004	6.0326	5.4259	5.2390	5.3142	5.2770	5.2469	5.0320	5.4561	5.7563	4.9792	5.6470	5.1518	5.8345	5.1256	4.8369	5.1331	4.9967	4.9792	5.4136	5.0531	5.8086	5.4151	5.7244	4.9787	5.1448	5.1360	5.2512	5.4535	4.8025	5.1418	5.3964	4.9582	5.4056	5.1660	5.0191	5.4607	5.1920	5.5668	5.1128	5.0935	4.9492	5.1492	5.3868	5.2163	5.8325
ACOX3	7.0979	6.2878	7.4922	6.6252	7.0041	7.5268	6.6516	6.7714	6.9671	6.8718	7.1615	6.9389	7.4422	7.4089	7.4117	7.1282	7.4929	7.2988	6.8076	6.6675	6.8921	6.9076	6.9369	7.3641	6.5994	6.8510	6.7890	7.2322	6.6887	7.0134	7.0937	7.3080	6.4402	7.0337	7.9951	6.9984	7.1875	6.1557	6.4832	7.4256	7.4132	7.7683	6.9915	7.0025	6.7120	6.7673	6.6478	6.6537	7.6576
ACOXL	3.8548	4.2797	3.6824	3.9809	3.8945	3.7460	4.1247	4.0678	4.1710	4.2531	3.6843	3.7905	3.6380	3.7565	3.7501	3.8247	3.5596	3.5861	3.7631	3.7462	3.7778	3.8181	3.8325	3.4978	3.6172	3.7490	3.8539	3.7272	3.9003	3.8566	3.7151	3.6443	3.9578	3.6521	3.5564	3.8885	3.7625	4.6950	4.2687	3.9100	3.8987	3.7694	4.1600	4.0222	3.8548	3.8656	3.7133	3.7710	3.6055
ACP1	6.8869	7.6124	6.9447	7.2317	7.3903	7.1927	7.1776	6.5710	7.2749	7.2533	7.2344	7.0806	6.9459	7.1470	7.1855	6.6654	7.3947	7.3553	7.2416	7.4788	7.4522	7.1653	7.0853	7.2813	7.2523	6.9721	6.8310	7.1878	7.1881	7.4204	7.2434	7.3700	7.1204	7.0819	6.6399	7.0523	7.2968	7.3872	7.1292	7.3504	7.3917	7.3549	7.4227	7.3118	7.2992	7.1139	6.8054	6.9051	7.1197
ACP2	8.0629	8.4594	8.1508	8.5649	8.2643	7.7277	8.1104	8.3575	7.9112	8.0681	7.3828	8.3371	7.9631	7.9882	7.8437	7.9577	7.7478	7.8811	7.9370	7.4955	7.7006	8.4020	7.6311	7.2210	7.6037	7.6367	8.0052	7.3355	8.0343	8.2100	7.7318	7.9370	8.1311	8.0461	8.1960	7.9339	7.2506	8.0779	8.1027	7.4175	7.8250	6.8336	7.4977	7.8063	8.3135	8.5427	8.3729	8.4851	7.3489
ACP5	7.7184	7.4885	7.7969	7.3603	7.3618	7.8725	7.5014	7.4175	7.8955	7.9834	8.0860	7.6140	7.3585	7.6166	7.7205	7.5990	8.0607	7.4718	7.3147	7.7946	7.7522	7.5836	7.3607	7.8171	7.0614	7.3479	7.0784	7.6018	7.7413	7.3020	7.7567	7.6905	7.5335	7.4740	8.2906	7.7899	7.5529	7.6356	7.4904	7.4540	7.3947	7.6385	7.7608	7.6673	7.3544	7.5526	7.9980	7.9237	8.2022
ACP6	5.8474	5.4236	5.8032	5.6265	5.7335	5.9176	5.8607	5.7324	5.7524	5.4866	5.7147	5.7387	6.0924	5.7522	5.5945	5.7532	5.7806	5.6583	5.5719	5.6185	5.4904	5.5925	5.6235	5.8824	5.8622	5.9013	5.9271	5.6396	5.6479	5.5666	5.6142	5.7574	5.3182	5.4527	5.3490	5.6075	6.0200	5.3954	5.2545	5.9072	5.8911	5.8148	5.6129	5.4324	5.6183	5.6368	5.7528	5.8733	5.8408
ACPP	5.3433	4.9619	6.0276	5.3817	5.8350	7.0300	4.9539	4.9391	5.4048	5.4467	5.6037	5.1950	5.4816	5.8130	5.7570	5.4237	5.9127	5.7814	5.3454	5.2013	5.4939	5.2349	5.6218	6.5475	5.2813	5.5966	5.2271	5.8705	5.7840	6.1054	6.3592	6.2547	5.5395	5.6264	5.3191	5.3246	5.9591	5.1660	5.0531	6.2951	5.8593	5.6158	5.4888	5.6190	5.3957	5.4335	4.8862	4.6522	6.0437
ACPT	6.0517	6.2178	6.2638	5.8341	5.9231	5.6445	5.8917	5.8963	6.1877	5.8689	6.3735	5.9024	6.1289	6.2527	5.9958	5.8061	5.8474	6.0583	6.0781	5.8368	6.2324	5.9818	5.9056	6.3230	5.5462	5.9229	5.9260	6.2106	5.5632	6.4066	6.3155	6.1318	6.2452	5.8211	6.8964	5.8916	5.8382	5.9026	5.6642	5.8301	5.9283	6.7941	5.9262	5.8948	5.7612	6.1762	6.0148	5.8820	6.5399
ACR	6.2384	6.0488	6.0221	6.4301	5.9200	6.0011	6.5158	6.6548	6.1343	5.9978	6.3026	6.0689	6.1793	6.1358	5.9109	6.4499	5.8612	6.3071	6.3543	6.6486	6.1509	6.6351	6.5467	6.4186	5.9155	5.9411	6.6239	6.0137	5.9457	5.8596	5.7598	6.2315	6.1662	6.1802	6.3353	6.1832	5.9950	5.6272	5.8653	5.7722	5.6406	6.0045	6.1420	6.1282	6.6626	7.4285	6.0971	6.1097	6.0756
ACRBP	4.7242	4.7725	4.8554	4.8815	4.9684	5.0002	4.9404	4.8091	5.1599	4.9003	4.6000	4.9112	4.5952	5.0166	5.0403	4.7324	4.8795	4.7009	4.7804	4.6176	4.6095	4.7371	4.6932	4.8025	4.4069	4.7483	4.4752	4.7732	5.0428	5.2193	5.1060	4.9613	4.7770	5.0141	4.5262	4.6494	4.5566	4.8946	5.0428	4.8754	4.9627	4.9659	4.9688	5.0582	4.9868	4.7025	4.7560	4.4819	4.5054
ACRC	6.2560	5.9243	5.8676	4.7156	4.8794	5.1204	4.6585	4.8547	4.5158	4.7379	5.8634	4.7123	4.6118	4.8457	4.6503	4.1615	5.0861	3.9417	4.5103	4.5433	4.6053	4.3415	4.4671	4.8623	4.9847	5.2298	4.9463	5.4755	5.6254	5.0237	5.6683	4.9264	4.4946	4.3153	4.2917	4.7066	4.5149	5.5558	5.2110	4.8958	4.9024	4.5317	5.2498	4.8646	4.4867	4.6742	5.0102	4.4303	5.2615
ACRV1	4.9839	5.0179	4.9004	4.8778	4.8134	4.9013	5.1885	5.2074	4.5870	4.5921	5.0012	4.8384	5.4292	4.9770	4.8159	5.1410	4.8839	5.1956	5.2261	5.1279	5.1128	5.3211	5.2063	4.9841	4.9464	4.8746	5.4100	5.0641	4.8452	4.8358	4.8275	4.9962	5.0187	5.1153	5.4729	5.1432	4.9020	4.6136	4.6442	4.5809	4.4584	5.2020	4.6109	4.7641	5.2595	5.5730	4.9912	5.1405	5.3698
ACSBG1	4.2090	3.9005	4.2230	4.1934	4.3194	4.8221	3.8435	3.7683	4.2176	4.2059	4.3602	3.9672	3.9810	3.9000	4.3383	4.1419	4.3556	3.8798	4.0283	4.1062	4.0046	3.9800	4.0987	4.7180	3.7627	4.0320	3.9895	4.0627	3.9402	4.0235	4.2574	4.5929	3.9722	3.9364	3.9983	4.1275	4.7291	4.0957	4.0187	4.1838	4.2565	4.3041	4.1548	4.1529	3.9833	4.0320	3.9381	3.8422	4.9209
ACSBG2	5.1776	5.1953	5.1173	4.7733	4.5775	4.7873	5.1409	5.2599	4.6354	4.8433	5.4796	4.9463	5.3394	4.7008	4.9235	5.2881	4.8898	5.1626	5.4827	5.2643	5.1606	5.2464	5.3169	5.2240	5.1425	5.3829	5.2178	4.8573	4.8424	4.8907	4.6975	5.2019	5.0319	4.7472	5.6658	5.0869	5.0421	4.6777	4.5603	4.6334	4.6463	4.9695	4.7842	4.6307	5.3598	5.6111	4.9859	5.3986	5.2925
ACSF2	6.4138	6.2305	6.4095	6.8673	6.2847	6.8790	5.8658	6.2453	6.2708	6.6324	6.2921	6.4778	6.7666	6.4123	6.8832	7.1060	6.1928	6.5171	6.6896	6.6263	6.6068	6.2724	6.3152	6.2614	6.5297	6.4859	6.3712	6.4825	6.4934	6.3277	6.8387	6.4263	6.4182	6.4389	6.3426	6.5677	6.5053	6.2629	6.3412	6.8314	6.4391	6.4377	6.1517	6.2873	6.3510	6.5034	6.6894	6.1657	6.6901
ACSF3	5.3173	5.3883	5.3096	5.4763	5.6667	5.4153	5.5159	5.5741	5.6349	5.4357	5.4092	5.5467	5.5394	5.3974	5.4421	5.3763	5.4443	5.4386	5.4323	5.5077	5.3735	5.1358	5.4529	5.3485	5.4687	5.4601	5.4419	5.2023	5.4268	5.5366	5.4728	5.6014	5.5299	5.6405	5.6131	5.2924	5.4285	5.4896	5.5646	5.3055	5.2700	5.5380	5.5086	5.5271	5.5902	5.8381	5.5264	5.4235	5.7048
ACSL1	8.1541	8.2684	8.4017	8.3469	8.6396	8.8701	8.4141	7.6855	8.3334	8.3994	8.6700	8.3905	8.6539	8.4991	8.1839	8.4835	8.9641	8.6379	8.4017	8.4606	8.4364	8.5865	8.4216	9.2788	8.0873	8.0833	8.2430	8.6370	8.7455	8.5706	8.6925	8.3320	8.4009	8.2249	7.6358	8.8081	8.8368	8.7485	8.7591	8.7445	8.7291	8.6727	8.8122	8.5348	8.0115	8.1789	8.2899	8.3334	8.7085
ACSL3	8.0117	7.7478	8.1001	7.8616	7.9259	7.9778	8.2240	7.8393	7.7837	7.7290	8.7077	8.0358	8.2206	7.8670	8.2993	7.6260	8.2347	7.9649	7.9265	7.9194	7.9328	7.5312	7.5790	8.0845	8.4530	8.2959	8.1983	8.2760	8.0730	8.2796	8.2887	7.9905	7.0063	7.5149	6.8378	8.2993	8.5714	8.2944	8.3251	8.4642	8.4610	8.4072	8.1369	8.1853	7.8299	7.4002	7.8209	7.8418	7.8318
ACSL4	6.0758	6.3186	5.9237	5.7620	5.5776	5.4382	6.4402	6.2333	6.3798	6.8469	5.6516	5.4951	5.4238	5.4205	5.6973	5.8411	6.1808	6.0874	5.9993	5.8854	6.1640	6.0447	6.4793	6.1118	6.3361	6.3217	5.9545	6.0854	6.6066	5.9312	5.6315	5.8297	7.1853	6.3759	6.2194	6.5565	5.4490	6.6174	7.5899	6.0045	6.1302	5.5234	6.2778	6.1014	5.5170	5.2560	6.4318	6.3214	5.1661
ACSL5	6.5595	7.1668	6.5156	6.8273	6.2085	5.9586	7.0206	6.7862	6.8155	7.2891	6.0232	6.6896	6.7297	6.4067	6.1848	6.4374	6.2006	6.6024	6.5878	6.5224	6.7415	6.9880	6.5521	6.1733	6.7410	7.0148	6.9886	6.5228	6.7394	6.6410	6.5690	6.3036	6.9211	6.7705	5.8058	7.0166	6.6795	7.2871	7.1922	6.2589	6.5029	6.0351	6.4676	6.6525	6.6800	6.3868	7.2004	7.2178	6.8795
ACSL6	3.5719	3.5761	3.6429	3.6356	3.6967	3.5750	3.6404	3.6513	3.6002	3.5473	3.6432	3.6268	3.7245	3.6690	3.5786	3.7606	3.4803	3.6130	3.6197	3.5302	3.6038	3.5576	3.6265	3.5690	3.6715	3.5825	3.6951	3.5424	3.6110	3.5167	3.5811	3.4689	3.6532	3.4970	3.7073	3.6342	3.5112	3.5164	3.5755	3.5294	3.4916	3.8389	3.6135	3.5927	3.5177	3.6763	3.6682	3.6388	3.7299
ACSM1	4.4952	4.7049	4.5086	4.6233	4.6103	4.4249	4.5223	4.7357	4.4683	4.4747	4.3269	4.5381	4.4130	4.4088	4.5096	4.8081	4.3930	4.5430	4.5774	4.5527	4.5614	4.5567	4.4351	4.5245	4.5569	4.5972	4.4541	4.5394	4.5858	4.6757	4.8370	4.6578	4.6554	4.7189	4.4842	4.5558	4.6033	4.3886	4.4384	4.5926	4.6042	4.5315	4.6159	4.4281	4.8184	5.1213	4.5211	4.6576	4.6786
ACSM2A	3.1945	3.0453	3.1910	3.2099	3.3289	3.1155	3.1553	3.1952	3.1092	3.1983	3.1979	2.9931	3.0274	3.1729	3.1459	3.1670	3.0429	3.1623	3.1286	3.0983	3.0792	3.1646	2.9692	3.0278	3.0895	3.1681	3.0619	3.1346	3.1612	3.1983	3.1976	3.1369	3.1080	3.1443	3.0713	3.2300	3.1878	3.0573	3.1155	3.2534	2.9965	3.0586	3.1187	3.2177	3.1455	3.1332	3.2447	2.9953	3.1736
ACSM2B	3.6732	3.8514	3.4955	3.2637	3.7004	3.2977	3.4755	3.3146	3.5913	3.3900	3.6250	3.3863	3.4615	3.4187	3.6279	3.3383	3.6002	3.4579	3.6051	3.4961	3.2887	3.3333	3.6560	3.3962	3.3968	3.3719	3.5338	3.7414	3.6868	3.2668	3.5650	3.2126	3.3594	3.7574	3.4322	3.4941	3.5284	3.1783	3.5819	3.1208	3.5058	3.6489	3.5343	3.4234	3.8349	3.7443	3.3742	3.5077	3.4553
ACSM3	4.4193	4.5092	4.3144	4.7518	4.5251	4.7224	4.4461	4.5749	4.3896	4.5834	4.4990	4.4189	4.3669	4.3324	4.3922	4.3834	4.5258	4.5162	4.4305	4.5492	4.6365	4.6866	4.7061	4.6899	4.5961	4.6003	4.6094	4.4388	4.4966	4.4962	4.4327	4.4640	4.3568	4.4318	4.2683	4.4099	4.2850	4.6235	4.4172	4.5241	4.3290	4.3427	4.3877	4.4918	4.5756	4.5053	4.3139	4.3998	4.1841
ACSM5	4.5292	4.5763	4.4259	4.3996	4.5299	4.4795	4.6922	4.6000	4.4159	4.5016	4.5427	4.4031	4.5823	4.6689	4.4863	4.5342	4.4626	4.4828	4.5550	4.5250	4.5131	4.6525	4.5946	4.6321	4.4791	4.5335	4.5257	4.4756	4.4611	4.2691	4.3640	4.4092	4.4434	4.5255	4.6978	4.5529	4.6863	4.3794	4.4090	4.3531	4.5292	4.6666	4.5454	4.3274	4.5477	4.6984	4.4957	4.5524	4.6931
ACSS1	5.5210	5.4765	5.4791	5.4816	5.6339	5.6016	5.4734	5.7827	5.4780	5.5690	5.5548	5.2272	5.4811	5.5699	5.4202	5.4784	5.2923	5.4361	5.3387	5.3648	5.3196	5.5411	5.6164	5.3682	5.4294	5.4789	5.1845	5.3939	5.2683	5.3602	5.6453	5.4934	5.2496	5.2288	5.7094	5.5077	5.4178	5.4283	5.4327	5.3144	5.3483	5.5089	5.2727	5.5457	5.5920	5.7699	5.6352	5.4437	5.5074
ACSS2	6.9392	6.7770	7.2000	7.1031	7.3274	7.4057	7.0977	7.3665	6.9179	7.0404	7.3876	7.2359	7.3610	7.3270	7.2558	7.4634	7.3749	7.3768	7.1777	7.1075	7.2990	7.6635	7.3103	7.7633	7.0274	7.3211	7.2894	7.2334	6.9093	7.2566	7.3506	7.4127	7.0869	7.3059	7.4687	7.1449	7.3153	6.8122	7.0022	7.2275	7.0999	7.3345	6.9349	7.1065	7.0711	7.3912	7.0281	7.3650	7.1825
ACSS3	4.8570	5.0091	4.8407	4.4455	4.4060	4.3399	4.4816	4.6751	4.4795	4.6588	4.4545	4.4939	4.6139	4.6572	4.4467	4.4744	4.5149	4.4607	4.4294	4.5619	4.4252	4.3165	4.6059	4.3538	4.6848	4.6642	4.9178	4.4467	4.5712	4.2807	4.3621	4.4141	4.3387	4.5596	4.5705	4.5739	4.4499	4.6156	4.5453	4.5882	4.5680	4.5328	4.7479	4.5943	4.5047	4.7313	4.7260	4.3956	4.3188
ACTA1	4.1216	4.2629	3.9772	4.6196	4.4920	4.5911	4.0394	4.0476	4.8301	4.3648	4.0605	4.4368	4.0330	4.2572	4.2750	3.8352	4.3178	4.5273	4.2199	4.0776	3.9073	4.1407	3.8851	4.2409	4.0073	3.9152	3.9466	4.0230	4.3216	4.2414	4.3377	3.9860	4.0823	4.0487	4.2987	4.2568	4.2813	4.1512	4.6926	4.4073	4.9107	4.2526	4.4472	4.5271	4.4962	4.5356	4.4469	4.4262	4.0676
ACTA2	7.2172	7.0393	7.0916	7.0577	6.9347	6.3808	7.7687	7.8622	7.0393	6.8087	6.6504	6.9442	7.4902	6.7846	6.6607	7.3517	6.7190	7.1472	7.5715	7.4720	7.3326	7.2118	7.4281	7.0201	7.3817	7.2135	7.3694	6.8408	6.9796	7.0668	6.5081	6.9984	7.6332	7.5077	7.6606	7.2746	7.3237	7.3358	7.2892	6.8267	6.8446	6.5533	7.0062	7.0078	7.6113	7.4041	7.3843	7.2878	5.8598
ACTA2-AS1	5.3727	4.9667	4.7320	4.9294	4.7460	4.7630	4.8941	4.7858	4.8520	5.0515	5.0294	4.7311	4.9318	5.1565	4.9489	4.8755	4.7413	4.8535	4.9414	5.1085	5.2951	4.6294	5.1604	4.7888	4.7723	4.6669	4.7926	4.9135	4.6936	4.8502	4.6839	4.8276	4.7370	4.8735	4.6500	4.7721	5.0874	4.9320	4.7829	4.8882	4.7246	5.4150	4.9808	5.2704	5.0909	5.2147	4.8054	4.6225	5.3305
ACTB	12.4302	12.5450	12.3989	13.4453	13.2254	12.9953	12.8727	12.8267	13.0448	12.9219	12.5617	12.9953	13.1150	13.0198	13.0922	12.7760	12.8975	13.0198	12.9443	12.6603	12.6603	12.8975	12.5276	12.6011	12.5276	12.4132	12.7271	12.3989	13.0198	12.9219	12.7760	12.6206	13.0198	12.9443	13.2254	12.7271	12.3171	12.8499	13.0448	12.8003	12.7760	12.8975	12.7508	12.9219	13.1419	13.1947	12.9953	13.1150	12.6011
ACTC1	6.8056	6.8030	6.6913	6.9653	6.9705	6.7513	7.1470	7.3244	6.9901	6.5804	6.9881	6.7872	7.5648	6.9278	6.8934	6.8019	6.7046	7.4427	7.3181	7.3342	7.1362	7.1302	7.2673	7.0622	7.0320	6.4822	7.1709	6.9095	7.0650	6.8749	6.8459	6.9186	7.6609	7.2301	7.5944	6.8917	6.7386	6.6796	6.6865	6.4173	6.3102	6.9180	6.6158	6.6724	7.6088	7.9349	7.1840	7.1937	7.2170
ACTG2	5.1191	5.3679	5.0429	5.0803	5.5134	4.9607	5.0467	5.3545	5.3791	4.9960	5.3055	5.2515	5.2793	5.2095	5.0193	4.8565	5.0155	5.1803	5.5085	5.2525	5.0669	5.2627	5.1451	5.0862	4.8643	4.9277	4.9464	4.8353	5.0966	5.5874	5.3216	4.9971	5.1933	5.1562	5.3247	5.0232	4.9922	5.0966	5.4526	5.0777	5.0647	4.9395	5.1246	5.3498	5.3258	5.6176	5.2386	5.1974	5.1537
ACTL10	5.2040	5.6917	6.1101	5.8867	6.3461	6.0457	5.5980	5.6534	6.0764	5.8418	5.4840	5.6883	5.3036	6.0372	6.1902	5.5770	5.7903	5.3935	5.8019	5.7865	5.6392	5.4692	5.6312	5.5662	5.4383	5.6991	4.7537	5.5865	5.7263	6.3325	6.1732	6.0401	5.8148	5.8350	6.1030	5.5044	5.5862	6.0509	5.6108	5.7163	5.8388	6.0412	6.1720	5.9122	5.7092	5.5697	5.5944	5.4641	5.5955
ACTL6A	8.1505	8.5400	8.1571	7.7307	7.7595	7.9658	8.1242	8.0041	7.5107	7.8133	8.5064	8.0886	8.0928	8.4258	8.1355	8.0944	8.9576	8.2226	8.4968	8.3913	8.3152	8.1736	8.2303	8.4702	8.1650	8.2568	8.4710	8.3082	8.4928	8.0771	8.2362	8.4591	8.5064	8.0435	7.7821	8.5175	8.8406	8.1552	7.8119	7.9762	8.1446	7.8726	7.8609	7.5647	7.9391	7.7675	8.1690	7.9219	7.8597
ACTL6B	4.7506	4.5539	4.2457	4.8679	4.7705	4.6498	4.5442	4.9890	4.8251	4.7200	4.4647	4.0884	4.3215	4.4668	4.7361	4.4347	4.4877	4.5067	4.6113	4.5353	4.6494	4.6188	4.4707	4.3501	4.1114	4.2847	4.5087	4.2492	4.6496	4.7656	4.9725	4.2733	4.5062	4.4697	4.7562	4.4514	4.3819	4.7327	4.6093	4.6482	4.4196	4.5289	4.6733	4.4839	4.7812	4.6814	4.5927	4.5981	4.5877
ACTL7A	5.6605	5.6490	5.2149	5.4618	5.3832	4.9271	5.4456	5.5539	5.3858	5.0430	5.6823	5.6361	5.4031	5.4111	5.3556	5.2615	5.3797	5.5733	5.3327	5.4777	5.4056	5.7910	5.7076	5.6298	5.2798	5.0319	5.4092	5.1159	5.3198	5.2561	5.4082	5.5669	5.5847	5.4504	6.1947	5.1716	5.4079	5.1847	5.2522	5.1873	5.1725	5.8483	4.9218	5.1386	5.5426	5.8942	5.3790	5.5606	5.9720
ACTL7B	4.7274	4.9925	4.7301	4.7979	5.0733	4.8678	5.0786	4.6764	5.1709	5.0669	5.3949	4.5277	4.9382	4.8266	4.8543	4.8698	4.9528	5.0859	4.8870	4.7570	4.9962	4.7644	4.9297	4.8438	4.5737	4.6517	4.8244	4.8532	5.0264	5.3322	4.8638	4.8175	4.7189	4.9176	4.8791	5.0497	4.7378	4.8257	4.9602	4.7252	4.9726	5.0400	5.0237	4.7852	5.2072	4.8676	5.0143	4.7019	5.0587
ACTL8	6.6945	6.5577	6.2570	6.4757	6.3502	6.0913	6.7555	6.9780	6.8062	6.1210	6.7577	6.1974	6.7615	6.1166	6.2224	6.6736	5.9574	6.6843	6.8953	6.9126	6.6085	6.8886	6.8807	6.6390	6.2222	6.5333	6.5002	6.2787	6.6991	6.1197	6.3384	6.2623	6.7296	6.5682	6.8856	6.5080	6.4242	6.1645	6.2090	5.8304	6.2326	6.5490	6.4975	6.1953	6.7070	6.7863	6.9214	6.9251	6.2416
ACTL9	3.9710	3.4161	4.1342	3.9899	3.8630	4.0175	3.7789	3.8203	3.7883	3.9090	4.0330	3.8333	4.3118	4.1350	4.0178	3.9509	3.8454	3.9925	3.8599	3.5519	3.8975	4.0987	3.5298	3.8340	3.6134	3.7783	3.8444	3.7789	4.0771	3.9886	4.0819	3.8065	3.4986	3.9249	4.4840	3.8218	3.7525	3.7312	3.9063	3.9697	3.7688	4.0755	3.9620	3.8890	4.0634	4.2270	3.8901	3.6265	3.8692
ACTN1	7.8457	7.5403	8.0384	8.0111	8.4855	7.5395	8.3075	8.5507	8.4992	8.0790	8.0478	8.2061	8.1401	7.8482	8.0922	8.2160	7.8919	7.8228	7.8184	7.6727	7.8062	7.9763	7.6988	7.6054	7.6813	8.1256	7.5205	7.8800	8.0395	8.2846	7.9149	7.5186	8.1841	7.9145	8.5297	8.0818	7.5529	8.1221	8.2684	7.7616	7.8811	8.2483	8.0461	8.1560	8.3756	8.2301	8.0796	8.0111	7.3069
ACTN2	4.2279	4.1333	4.1795	4.2837	4.3154	4.1996	4.3603	4.3627	4.3224	4.1595	4.2720	4.3104	4.3718	4.2027	4.1610	4.4602	4.2374	4.4075	4.1940	4.3415	4.3149	4.4551	4.2101	4.3285	4.1813	4.2523	4.2237	4.2467	4.2116	4.0726	4.1115	4.0636	4.2834	4.1895	4.4526	4.3236	4.1627	4.1103	4.1866	4.1152	4.2284	4.2684	4.3453	4.2155	4.4510	4.4583	4.3432	4.4364	4.2877
ACTN3	5.6485	5.4164	5.4787	5.5175	5.6890	5.6094	5.6078	5.7596	5.5431	5.4527	5.5338	5.5760	5.4236	5.5288	5.5104	5.3313	5.1873	5.7629	5.3310	5.5182	5.7732	5.6748	5.8155	5.3297	5.1562	5.1651	5.2137	5.5390	5.5756	5.4290	5.6150	5.4850	5.3606	5.7591	5.7983	5.3045	5.6241	5.4697	5.3998	5.5028	5.3965	5.5366	5.4090	5.5864	5.5081	5.3302	5.5421	5.8346	5.9444
ACTN4	8.7451	8.1018	8.7682	10.0482	9.9370	9.8473	9.1509	9.8799	9.0011	8.9002	9.3336	9.9420	9.9603	9.9420	10.2556	10.0901	9.1839	8.7654	8.8307	8.4840	8.4695	8.9121	8.5857	8.7538	9.7787	10.0650	9.2746	9.7169	8.8864	9.4347	9.2432	9.6494	9.2921	9.2620	10.0650	9.3754	9.5330	8.9916	9.1973	9.3257	9.5049	9.5673	9.0209	8.9974	9.1973	9.3754	9.5014	9.4347	9.4911
ACTR10	10.1062	9.9389	10.0671	9.6237	9.6929	9.8444	9.5998	9.0789	9.4518	9.5710	9.8491	9.7054	9.9906	10.0446	9.8398	9.6379	10.1174	9.6531	9.5745	9.6398	9.6634	9.4678	9.5728	10.0530	9.5556	9.4311	9.7538	9.7671	9.8491	9.8331	10.2871	9.7693	9.6805	9.6092	9.4062	9.5880	10.0035	9.6257	9.6435	9.8728	9.7693	9.7851	9.7272	9.6783	9.4536	9.4695	9.6551	9.4960	10.0336
ACTR1A	7.7996	7.5616	7.9163	8.0371	8.2484	8.1403	7.6997	7.9189	8.1173	7.9553	8.0162	7.9823	8.1710	7.9845	8.0714	7.7328	7.9873	7.9883	7.8107	8.0802	8.0001	7.8904	7.5955	7.9802	7.5214	7.7401	7.6199	7.8520	7.7622	7.8186	7.9834	8.0835	8.1397	7.9802	8.4944	7.7120	7.3909	7.5673	7.9915	8.0001	8.0223	8.0090	8.1433	8.0447	7.8629	8.1202	7.8579	7.7870	8.1482
ACTR1B	7.5632	7.2398	7.7843	7.8169	7.7993	7.7178	7.4259	7.5411	7.5933	7.3745	7.4718	7.7192	7.7139	7.8530	7.9429	7.7078	7.7793	7.4544	7.3213	7.5427	7.3805	7.4263	7.2808	7.3748	7.4036	7.5121	7.7266	7.7826	7.4157	7.5675	7.5248	7.6935	7.3884	7.6305	7.8253	7.1664	7.0812	7.1972	7.5299	7.6692	7.5579	7.5043	7.4270	7.5028	7.3223	7.8743	7.5916	7.4605	7.9399
ACTR2	6.6109	7.9772	6.6051	7.6449	7.9977	7.5584	7.7336	6.7540	7.7890	7.9317	7.4709	7.8048	7.7969	7.6795	7.7598	7.4889	7.5258	8.1264	8.1074	7.9727	7.9104	7.8048	7.7022	7.8209	8.0704	7.4522	7.5409	7.8847	7.8178	8.0072	7.5668	8.2424	8.3381	8.2988	7.8113	7.6773	7.5126	7.4407	7.7695	7.7608	7.6413	7.9495	7.7111	7.9582	8.3359	7.9188	7.5664	8.0555	7.6818
ACTR3	9.3657	9.3723	9.2278	8.9306	9.0850	9.2679	9.0697	8.7341	8.8814	9.0760	9.4193	9.1461	9.3869	9.3229	9.2459	9.1633	9.5018	9.4633	9.4792	9.3904	9.3986	9.2249	9.2590	9.3497	8.9441	8.9969	9.1160	9.1502	9.2262	9.2784	9.3514	9.3416	9.2021	9.1865	8.9747	9.5783	9.7023	9.1476	9.1173	9.0510	8.9349	9.4386	9.0635	8.9441	9.2332	9.2132	8.9874	8.9945	9.2954
ACTR3B	5.4906	5.0990	5.7281	5.1631	5.6122	5.7748	5.0191	4.8702	5.1300	5.3032	5.4376	5.2565	5.4999	5.3822	5.2553	5.0377	5.7716	5.0344	4.9215	5.1665	5.5219	5.1850	5.2079	5.2098	5.6094	5.3776	5.4434	5.5470	5.6083	5.6350	5.8600	5.3776	4.9461	4.7108	5.3348	5.0016	5.4707	5.4228	5.4021	5.8569	5.6428	5.5797	5.5429	5.6195	4.9051	4.9183	5.1597	5.0433	5.3169
ACTR3BP2	4.5590	4.7213	4.7280	4.3749	4.5225	4.7645	5.2396	5.0530	4.3305	4.5884	4.6854	4.5323	4.5067	4.7939	4.7191	5.1140	4.6660	5.1518	5.3747	5.3415	5.0026	5.6842	4.7152	5.1962	4.5857	4.7665	4.7495	4.8769	4.8004	4.9725	4.7695	4.8095	5.2779	4.9130	4.4383	4.8191	4.7523	4.4218	4.1042	4.3097	4.4528	4.3625	4.4176	4.3030	5.7489	5.0480	4.8173	4.8312	4.8104
ACTR3C	5.1325	5.1316	5.2047	4.7623	5.2576	5.1748	4.7378	5.0306	5.7823	5.1916	5.4161	4.7771	4.4311	4.5982	4.8894	4.5403	5.3653	4.6644	4.2924	4.8561	5.2174	4.9048	4.4111	4.8962	4.9503	5.4019	4.7060	5.2826	5.1619	5.1735	5.3739	4.6597	5.1130	4.2666	4.6898	5.0514	4.8995	5.2084	5.0279	5.6085	5.4968	5.2317	5.6595	5.5169	4.8334	4.2828	4.9922	4.5686	5.1870
ACTR5	6.5613	6.2308	6.1560	6.3638	6.2935	6.5374	5.7636	5.8337	5.9977	6.1009	5.9830	6.0338	6.1352	5.8776	6.1844	5.8136	6.4702	5.7353	5.7471	6.0323	6.4460	6.0037	5.9301	5.9940	6.0776	5.9331	5.8788	5.9365	6.4209	6.3459	6.4380	5.9634	5.7787	5.6065	5.7351	5.9457	5.8647	6.2611	6.0826	5.9900	5.7498	6.1996	5.9981	6.0823	5.8053	6.0759	5.9858	5.6303	6.0389
ACTR6	6.0351	5.9243	6.1144	5.7227	5.5680	6.0066	5.9641	5.8263	5.6325	6.0878	6.1199	6.0249	5.9451	6.0967	6.0881	5.7026	6.2809	6.1381	6.0011	5.7904	5.9218	5.8156	5.8106	6.3000	6.2306	6.2864	6.1520	6.3012	6.1910	6.2322	6.2200	6.3096	5.9197	5.9018	5.2804	5.9093	6.1785	6.1107	5.9748	6.2768	6.2484	5.8911	5.8737	5.7565	5.5574	5.4082	5.7988	5.8002	5.8374
ACTR8	6.0728	6.6646	5.9881	6.1702	6.2038	6.2317	6.2257	6.1782	6.3559	6.2276	6.3114	6.2963	6.2141	6.0917	6.1280	6.0528	6.0442	6.3826	6.5356	6.2905	6.3801	6.4339	6.4152	6.5629	6.1435	6.2284	6.3371	6.2750	6.1644	6.3688	6.2810	6.2451	6.1919	6.2075	6.3726	6.2354	6.2516	6.3333	6.2641	6.2655	6.1665	6.4742	6.1384	6.1363	6.3654	6.2453	6.0884	6.1370	6.4700
ACTRT2	4.9496	4.5827	4.8448	4.9581	4.6206	4.7814	4.9952	5.0777	5.1579	4.4763	4.8928	5.1342	4.9205	4.6777	4.6600	5.0706	4.8303	4.5516	4.7812	4.8559	4.5458	5.2309	5.0337	4.8828	4.6795	4.7284	4.6968	4.6622	4.3525	4.6817	5.1792	4.9188	5.0086	4.8168	5.4999	4.8089	5.2685	5.0263	4.7527	4.8418	4.6465	5.0405	4.8990	4.6044	5.4103	5.3668	4.5661	5.1375	5.2450
ACTRT3	4.7203	4.0329	4.4559	4.1345	4.4710	4.4329	4.3434	4.0339	4.3672	4.5220	5.4312	4.2210	4.3344	4.4683	4.2520	3.9229	4.7083	4.6953	4.2454	4.2743	4.5294	4.5980	4.4965	4.6466	4.5623	4.4189	3.9980	4.5123	4.7011	4.2024	4.2389	4.5737	4.3272	4.3553	4.4646	4.1650	4.5978	4.7038	4.5082	4.7756	4.6243	4.6122	4.7233	4.4738	4.3776	4.0490	4.3572	4.2583	4.5922
ACVR1	8.6907	9.0115	8.8156	8.2397	8.2996	8.2868	8.6619	8.2141	8.2141	8.3345	8.7769	8.4771	8.3783	8.2340	7.9920	7.9334	8.5792	8.1589	8.4415	8.4850	8.4314	7.7564	8.4782	8.2630	8.8802	8.5030	8.7843	8.5189	8.4698	8.0897	8.4982	8.1878	8.4659	8.5541	8.1849	8.4619	8.6311	8.6451	8.4989	8.8271	8.7943	8.2189	8.5358	8.1849	8.2161	8.3723	8.4170	8.3152	8.3902
ACVR1B	5.6171	5.5034	5.5757	5.7160	5.9546	5.7689	5.5060	5.4079	5.6771	5.5601	5.7582	5.8861	5.8922	5.8222	5.8859	5.4338	5.6066	5.5800	5.5430	5.7219	5.5690	5.6342	5.7233	5.9189	5.6326	5.4604	5.3789	5.6378	5.8994	5.8411	5.6491	5.9792	5.9030	5.8503	6.0790	5.5360	5.6064	5.4242	5.5461	5.8171	5.6229	5.8526	5.5437	5.6828	5.8085	5.6204	5.6845	5.8561	6.0026
ACVR1C	4.7695	4.8923	4.8424	4.3772	4.1440	4.4036	4.9825	5.0685	4.8500	4.8497	4.8733	4.8173	4.9435	4.7854	4.3250	4.9756	4.4270	5.1010	4.8584	4.6282	4.9835	4.5481	4.6569	4.5734	5.5478	5.1023	5.2952	5.2246	4.2315	4.3634	4.4554	4.9652	4.3828	4.7040	4.5989	4.7898	4.3223	5.5168	5.3720	6.0319	5.8026	4.4538	4.6213	4.6874	4.4807	4.3702	4.5982	4.4838	4.2804
ACVR2A	6.6819	6.9103	6.8068	7.2163	6.8909	7.3590	6.8048	6.5164	6.8565	6.8461	6.7348	7.3602	7.1461	7.3784	6.8412	6.8627	7.0772	7.1138	7.0718	6.7869	6.8842	6.6862	7.0614	7.0903	7.5234	7.4139	7.1682	7.0347	6.9789	7.2678	7.2371	7.3484	6.2096	7.0642	5.7075	6.5135	7.2757	7.0873	6.7910	7.5706	7.5377	6.6724	6.6764	6.5442	6.8230	6.3569	7.1838	6.9211	7.0516
ACVR2B	5.1842	5.2153	5.2959	5.2326	4.9540	5.0828	5.3178	5.1863	4.9659	4.9139	4.9789	5.3964	5.2244	4.9458	5.1296	5.1828	5.0637	5.3227	5.0578	5.2129	5.2190	5.2537	5.2850	5.5071	5.1771	5.1326	5.4139	5.0950	5.1175	5.0186	5.2473	4.9170	5.1250	5.0939	5.2535	5.0376	4.9598	5.1652	4.9449	5.2807	5.1192	5.2682	4.9926	5.0076	5.1236	5.4139	5.2813	5.2051	5.5231
ACVR2B-AS1	4.5334	5.0304	4.7871	4.5686	4.7901	4.7107	4.8089	4.8018	4.7417	4.6671	4.9372	4.8750	5.3612	5.6546	4.5427	4.3683	4.6280	5.2987	5.2433	5.1675	4.8608	5.1426	5.0963	5.2621	4.8525	4.7235	5.0817	4.9928	4.4890	4.5888	4.6055	5.1025	4.7842	4.8294	5.1536	4.5652	5.6849	4.6880	4.7162	4.7822	4.4293	5.1908	4.6577	4.7779	4.9311	5.1677	4.8791	5.1405	5.4200
ACVRL1	6.3055	6.0001	6.2684	6.5447	6.7315	5.9615	6.3354	6.3963	6.1729	6.0953	5.9571	6.1827	6.5205	6.1459	6.4438	6.3036	6.0095	6.1139	6.1892	6.0508	6.1456	6.3199	6.4275	6.1474	6.0728	6.2735	6.1637	5.8619	5.9668	6.4679	5.8141	5.9233	6.6489	6.1818	6.8947	6.3488	6.1093	6.2147	6.3006	5.9392	6.0526	5.7418	6.0345	6.0704	6.1855	6.3914	6.5734	5.9644	6.0573
ACY1	4.5999	4.1581	4.8625	5.0573	4.4051	4.7010	4.3946	4.5503	5.5168	4.9061	3.7769	4.3695	4.2651	4.4631	4.5136	4.2529	4.3722	4.4174	4.3177	4.4046	4.1466	4.3972	4.2139	4.0358	3.9857	4.2424	4.0993	4.1906	4.6040	4.5082	4.9407	4.2941	4.6591	4.3667	3.9629	4.1299	4.2887	5.1319	5.1111	4.8563	4.8473	4.1195	4.9164	5.3548	4.7035	4.1990	4.5000	4.5608	4.6050
ACY3	4.6125	4.4429	4.3197	4.8287	4.6771	4.5955	4.4649	4.4813	4.7858	4.8310	4.3437	4.6127	4.4731	4.5807	4.5141	4.1378	4.4101	4.5339	4.7093	4.5501	4.5473	5.0284	4.4016	4.5893	4.6461	4.6084	4.5226	4.4188	4.7337	4.6075	4.4507	4.6194	4.6293	4.5355	4.7876	4.5730	4.4161	4.9053	4.5932	4.4961	4.5893	4.8422	4.6320	4.6965	4.8150	4.9148	4.5687	4.5879	4.2677
ACYP1	7.5950	7.2994	7.3841	6.6757	6.6171	7.0605	6.5689	6.1219	6.8594	7.0823	6.8016	6.8378	6.5577	7.1021	7.2279	6.2623	7.4163	6.3012	6.1041	6.7004	6.8536	6.0396	6.0929	6.4505	7.2315	6.7818	6.9863	6.8961	7.1182	6.9437	7.3160	6.5640	6.6881	6.3577	4.9096	6.4247	7.4743	6.9967	6.6455	7.1392	7.2500	6.5701	6.9931	6.8231	5.9775	6.1327	6.6027	6.6600	6.3957
ADA	6.4506	7.1643	6.4521	6.7211	5.9085	5.4623	6.9605	6.7197	7.1970	6.9185	6.0955	6.6361	6.5203	5.6971	5.8369	6.3782	5.9822	6.8067	6.7636	6.1480	6.2102	6.7415	5.8820	5.7271	6.6691	6.6154	6.7320	6.4912	7.0881	6.9676	6.3121	5.8515	7.1114	7.0774	6.7354	6.7131	5.4575	7.0560	7.0563	6.4196	6.4621	5.7788	6.8035	6.6314	6.8275	6.7598	6.7516	7.1111	5.4809
ADAD1	3.8823	3.8449	3.8131	4.0130	4.0039	3.9121	4.2781	4.2261	3.9420	3.7567	4.2425	4.0554	4.1170	3.9416	3.9624	4.2318	3.9180	4.2823	4.1070	4.3140	3.9458	4.2933	4.3342	4.4206	4.0568	4.0132	4.0242	4.1698	3.9902	4.1459	4.2132	3.8548	4.0140	4.1501	4.2861	4.1467	3.7411	3.5197	3.7399	3.7469	3.7453	4.0302	3.6245	3.8044	4.1613	3.9536	4.0158	4.0705	4.0563
ADAD2	5.1285	5.4437	5.5573	5.4773	5.7253	5.1659	4.9967	5.2538	5.4718	5.4407	5.5038	5.3591	4.8495	5.1560	5.5397	5.3396	5.4781	5.2187	5.3380	5.5222	5.1798	5.1347	5.2551	5.3073	4.8825	5.1955	5.1232	5.5376	5.3220	5.3869	5.5583	5.5148	5.5857	5.2844	5.4674	5.1562	5.4029	5.1065	5.3759	5.2501	5.1309	5.6616	5.1759	5.8254	5.3276	5.4711	5.4161	5.2624	5.3024
ADAL	4.4387	4.5413	4.6410	4.7952	4.7457	4.8119	4.5310	4.5506	4.5281	4.3667	4.6065	4.5866	4.5281	4.6866	4.7495	4.7604	4.8228	4.5639	4.4251	4.5808	4.6522	4.8278	4.6431	4.8843	4.8694	4.4838	4.5039	4.6701	4.4777	4.3244	4.4636	5.1104	4.6551	4.7604	4.5665	4.6544	4.7115	4.6237	4.5721	4.7928	4.8203	4.7104	4.3775	4.5084	4.6775	4.5111	4.7492	4.6817	4.8242
ADAM10	6.4800	8.4298	6.5637	7.5120	7.6302	6.8170	7.7080	6.3168	7.9693	7.8163	6.9542	7.4618	7.3815	6.9422	7.1057	6.0302	7.5761	8.0638	8.0972	7.6726	7.6090	7.5395	7.1236	7.3568	7.6550	6.6119	7.3265	7.1753	8.0434	7.9374	7.6593	6.9302	7.3970	7.3169	5.9055	7.5112	7.3358	8.0068	7.7731	7.9841	7.7645	7.2702	7.9583	7.9556	7.6825	7.8448	7.1813	7.8937	6.6731
ADAM11	5.0221	5.4737	5.3736	5.2667	5.3826	5.4165	5.2347	5.1527	5.5270	5.3092	5.0332	5.4638	4.9633	5.3436	5.2709	5.3168	5.0100	5.4567	5.1400	5.3018	4.9867	5.3517	5.2653	5.2331	5.2147	4.8593	4.9185	5.1869	5.0806	5.2997	5.6862	5.2208	5.4130	5.5566	5.2514	5.0956	5.2812	5.0134	5.1990	5.1042	5.0804	5.3548	5.2083	5.2919	5.6905	5.1203	5.0871	5.1181	5.3556
ADAM12	5.1618	5.5449	5.4213	4.9391	4.9620	4.5144	5.4594	5.2233	5.0411	4.9417	4.9676	5.7382	5.1026	4.8957	4.7255	5.0287	4.6878	5.1455	5.3344	5.2855	5.1346	5.1166	5.0458	5.0033	5.6278	5.7329	5.8642	5.1455	5.5890	5.0375	4.8911	4.5253	5.8880	5.8026	5.3729	5.7023	5.0839	5.7614	5.5884	5.0845	5.0411	5.1391	5.1640	5.0169	5.1264	5.8134	5.0293	5.0081	4.5191
ADAM15	7.4491	7.2104	7.2584	8.3406	8.6981	8.1618	7.5537	7.8173	7.7504	7.4734	7.7584	8.0682	8.5603	8.0451	8.1045	7.8378	7.7297	7.7093	7.6520	7.7126	7.3511	8.0799	7.7846	7.5696	7.1914	6.7993	7.7279	7.3740	7.7034	7.7630	7.3547	7.6812	7.8101	7.9383	8.6601	7.0808	7.0792	6.9350	7.7975	7.2979	7.2454	7.7430	7.4929	7.7611	8.1986	8.5298	7.8452	7.9025	8.3045
ADAM17	6.9841	7.0449	7.0168	7.4565	7.6974	7.8848	6.9352	7.0382	7.2038	7.3902	7.2198	7.4187	7.5107	7.4428	7.0528	6.8876	6.8135	7.5478	7.4130	7.6286	7.6886	7.5930	7.6615	7.7002	6.8911	7.0331	6.9916	7.2416	7.3755	7.3289	7.4975	7.5840	7.7482	7.4948	6.8078	7.2344	7.2176	6.9206	7.2228	7.4534	7.2874	7.8466	7.1994	7.2863	7.4111	7.2225	7.2763	7.3928	7.3921
ADAM18	3.7392	3.5397	3.5446	3.3234	3.3971	3.5304	3.6924	3.4796	3.4767	3.4518	3.7189	3.4142	3.3670	3.8042	3.3661	3.5781	3.5423	3.5015	3.4779	3.5867	3.5471	3.4439	3.5498	3.6972	3.4765	3.5175	3.5095	3.4727	3.3865	3.5718	3.7846	3.4537	3.6311	3.5057	3.4668	3.6081	3.5554	3.5693	3.3854	3.5637	3.3580	3.8955	3.4747	3.5188	3.6436	3.5118	3.5801	3.4404	3.5518
ADAM19	5.6136	5.8357	5.8133	6.0479	5.5574	5.3225	6.0760	5.7550	5.5826	5.9424	5.6334	5.5271	5.5647	5.7695	5.5802	5.9992	5.7276	5.8543	5.8988	5.8329	5.6678	6.0931	5.9194	5.7604	5.6975	6.0415	5.8674	5.6336	5.8066	5.8337	5.5506	5.8602	6.3592	6.1081	6.3331	6.2184	5.8414	5.9347	5.8385	5.1359	5.4391	5.6045	5.5292	5.7909	6.2559	6.1755	6.0266	6.0431	5.5811
ADAM2	3.2041	3.0744	3.1055	3.1578	3.2716	3.4451	3.1885	3.0921	3.0858	3.3174	3.2174	3.3384	3.0318	3.0577	3.2988	3.0803	3.1262	3.2457	3.1632	3.0899	3.1640	3.2150	3.1675	3.0484	3.0204	3.1620	3.3438	3.1110	3.1714	3.1797	3.3186	3.2633	3.1415	3.1439	3.2603	3.1514	3.0653	3.1347	3.1073	3.3127	3.1471	3.3389	3.3025	3.1380	3.1885	3.0885	3.1576	3.1167	3.2470
ADAM20	5.1783	5.3155	5.1963	5.2726	5.2814	5.0788	5.3721	5.3479	5.4096	4.9963	5.2544	5.2113	5.0824	5.3836	5.1828	5.2899	5.1622	5.4373	5.3053	5.4347	5.3525	5.5222	5.2044	5.4677	5.3898	5.4922	5.3161	5.3937	5.1035	5.2830	5.2420	5.3773	5.2941	5.4901	5.2370	5.2542	5.1986	4.8214	4.7607	4.9478	4.9831	5.0488	5.1323	5.1724	5.2239	5.1915	5.2756	5.2752	5.1588
ADAM21	4.1729	4.2864	4.1508	3.9513	3.8248	4.3063	4.4669	4.6654	4.0912	3.9772	4.4290	3.9200	4.3916	4.2441	4.2431	4.7622	4.2242	4.3158	4.5056	4.9045	4.5670	4.7162	5.0257	4.2801	4.3625	4.3535	4.4461	4.5455	4.2244	4.1332	4.2560	4.4811	4.3820	4.4341	4.4616	4.1635	4.4638	4.0177	4.0534	4.0661	3.9609	4.2846	3.9123	3.9210	4.4978	4.5692	4.2337	4.4309	4.3080
ADAM22	4.3373	4.1363	4.3021	4.2636	4.1626	4.2047	4.2548	4.2604	4.1345	4.1599	4.3993	4.3046	4.4233	4.2758	4.1616	4.4590	4.3429	4.3043	4.3955	4.4036	4.3472	4.3539	4.3988	4.3933	4.3131	4.3432	4.2650	4.5153	4.2574	4.1572	4.2417	4.4422	4.4711	4.4569	4.3621	4.3819	4.4656	4.0745	4.0985	4.1766	4.2085	4.3739	4.0795	4.1567	4.1991	4.2866	4.2775	4.2526	4.3650
ADAM23	5.3347	4.4749	4.9856	4.6136	5.0586	5.2982	4.4894	4.6455	4.4241	4.5831	5.5176	5.0160	4.7805	5.7305	5.1719	5.0565	5.4859	4.9954	4.7912	5.0507	5.2201	4.5713	4.7473	5.0668	4.5957	4.8025	4.8401	5.1590	5.8110	5.4870	6.3573	4.9771	4.7114	4.9747	4.6760	4.5993	4.5870	4.6106	4.7881	5.5923	5.3244	5.2595	5.4571	5.4336	4.4528	4.6389	4.7034	4.5226	4.7871
ADAM28	5.4088	6.4718	5.3476	5.9865	6.3017	5.1998	7.1337	6.5317	7.3032	6.6548	5.8998	6.3238	6.1051	5.1689	5.7026	5.7941	4.9908	6.7632	6.8078	5.8225	6.2238	6.5998	5.7285	5.1360	6.9676	6.7992	6.7100	6.6479	6.3642	5.8007	4.9533	5.3649	6.5809	6.4503	5.0400	6.7090	5.4828	7.0115	7.0090	6.5426	6.4759	4.6606	6.8091	6.2387	6.9747	7.0921	6.4084	6.7415	4.3539
ADAM30	3.6570	3.5437	3.6668	3.7937	3.9213	3.8546	3.7281	3.6985	3.9743	3.8276	3.6410	3.8110	3.6652	3.6586	3.8838	3.8105	3.6620	3.7562	3.8524	3.6271	3.6314	3.7921	3.6143	3.7603	3.7773	3.7702	3.6740	3.7495	3.7371	3.8025	3.7222	3.8336	3.6434	3.7524	3.7585	3.6851	3.5369	3.8909	3.7993	3.7967	3.9253	3.7155	3.9140	3.9256	3.8107	3.5975	3.7376	3.7010	3.9351
ADAM32	3.6412	3.5454	3.5304	3.6410	3.5748	3.5137	3.9562	4.0866	3.5897	3.6361	3.7660	4.1156	4.0533	3.7322	3.5706	4.3284	3.7166	3.7769	3.7756	4.1525	3.6859	3.9742	3.7836	3.7918	4.1212	4.0110	4.1314	3.9695	3.6237	3.6359	3.4887	3.9440	3.7361	3.7008	3.8853	3.9846	3.7392	3.5801	3.8129	3.7787	3.4748	3.6579	3.3374	3.6583	3.7916	3.7163	3.7076	4.0878	3.4392
ADAM33	7.6346	7.5678	7.5710	7.2939	7.0761	7.0100	7.2724	7.6754	7.0614	6.8710	7.2932	7.3625	7.6698	7.2499	7.0227	7.9597	6.6169	7.0559	7.6095	7.2619	7.0944	7.1707	7.4144	7.3569	7.4260	7.3897	7.4209	7.1227	6.9033	6.8114	6.9323	7.4340	7.4488	7.4177	7.4945	7.5217	7.3900	7.0535	7.0469	6.9507	7.2060	7.0916	6.7179	6.9276	7.2381	7.2446	7.9325	7.5537	7.0288
ADAM3A	3.1620	3.3711	3.3553	3.4220	3.4870	3.4336	3.3001	3.2646	3.2960	3.5347	3.2244	3.7253	3.2303	3.4092	3.3420	3.3487	3.3075	3.2811	3.3493	3.2957	3.2879	3.3121	3.3882	3.1631	3.0853	3.2108	3.3498	3.1503	3.4931	3.3028	3.2744	3.2452	3.2710	3.2310	3.2589	3.3348	3.5035	3.3690	3.4666	3.4745	3.5573	3.2012	3.2480	3.3985	3.4826	3.1879	3.3487	3.3214	3.2960
ADAM5	4.1928	3.7086	3.9335	4.0441	3.7799	4.0482	4.2195	4.1427	3.7292	3.8400	4.1451	4.1273	4.5543	4.0056	3.9522	4.2329	4.0168	4.3923	4.2674	4.3102	4.1711	4.1434	4.3176	3.9664	4.0554	4.0412	4.2801	4.1235	3.9793	4.0224	3.8716	4.2284	4.1263	4.1997	4.4241	4.0074	3.9531	3.7909	3.8076	3.7901	3.7721	4.0208	3.8482	3.8292	4.3490	4.7626	3.9352	4.1351	4.1706
ADAM6	4.1347	4.1335	4.0875	4.3496	4.3639	4.3078	4.5925	4.4304	3.8982	4.0840	4.5012	4.1748	4.7021	4.5257	4.4077	4.4361	4.4821	4.4333	4.5295	4.6906	4.6809	4.6280	4.2322	4.7462	4.3285	4.0801	4.1991	4.4613	4.0836	4.6122	4.5555	4.2955	4.5109	4.6493	5.0848	4.2220	4.6305	4.1209	3.8366	3.9645	3.7548	4.5209	3.9335	4.0047	4.6904	4.4687	4.4441	4.6728	4.9527
ADAM7	3.6127	3.5535	3.5800	3.6556	3.6932	3.6884	3.7622	3.7223	3.5715	3.4369	3.5729	3.7009	3.8190	3.6508	3.5007	3.7099	3.6823	3.7666	3.8935	3.7179	3.6964	3.6471	3.7413	3.7011	3.6326	3.7777	3.7836	3.6884	3.7741	3.6229	3.7605	3.7220	3.8283	3.6972	3.7637	3.6473	3.7872	3.6446	3.4567	3.4599	3.6950	3.7592	3.5826	3.5508	3.8640	3.8149	3.5591	3.7710	3.5969
ADAM8	5.7767	5.7263	5.7467	5.6703	5.9587	5.5331	5.6996	5.5868	6.1054	5.6624	5.4067	5.8154	5.1808	5.6447	5.6945	5.6287	5.5578	5.4802	5.6905	5.3144	5.6076	5.5220	5.4798	5.5262	5.7140	5.9013	5.2659	5.4278	5.8686	5.9675	5.7119	5.1963	5.6391	5.6772	5.6800	5.7871	5.4052	5.8190	5.9160	5.4687	5.7180	4.9776	5.8809	5.6669	5.5934	5.8717	5.7242	6.1375	5.3015
ADAM9	6.4190	7.0487	6.4944	6.8536	7.2009	6.9227	7.1068	5.9932	7.1763	7.0836	7.1252	7.0996	6.8191	7.0266	6.9330	6.1212	7.0712	7.3394	7.2929	7.0823	7.0537	6.9332	6.7295	6.9133	6.8695	6.1441	6.7198	6.9395	7.4136	7.4719	7.2839	6.9717	6.9162	7.0191	6.1852	6.8558	6.8446	6.8601	6.9518	7.0478	6.9492	6.8816	7.2210	7.0799	7.1982	6.9101	6.3866	6.9449	6.8612
ADAMDEC1	7.6967	8.5449	7.9555	6.2918	6.0754	5.2506	7.8363	6.9497	7.8873	8.6405	7.3646	7.4656	6.7665	6.4920	5.3956	5.2901	5.5725	7.8064	7.5495	7.4034	7.2202	6.8922	5.3721	7.0768	7.5796	8.0134	7.6374	6.5483	7.5278	6.1838	5.0762	5.4751	7.3051	6.8347	6.5062	8.0746	6.9505	8.4276	7.8902	6.6559	7.1853	5.0620	7.6383	7.0569	6.3739	6.7394	8.3705	8.4750	5.3146
ADAMTS1	6.4382	6.1371	5.6247	6.9123	6.9808	5.8193	7.5089	5.9107	6.9394	6.9233	6.1605	6.1524	5.9239	5.2455	6.7404	5.6553	6.6723	5.9519	6.0329	5.5590	5.8942	6.4966	6.0819	5.9307	6.4046	6.1989	6.4562	7.1462	7.4187	7.5722	7.1570	7.0002	8.0098	7.6935	7.0879	7.7666	6.9838	8.1865	8.8348	7.1059	6.9329	5.7735	7.3269	7.2535	6.3461	6.5479	6.8664	6.7418	4.6613
ADAMTS10	6.3400	5.9756	6.2848	6.5784	6.4196	6.4371	5.9017	6.1356	6.6382	6.3262	5.7308	6.1659	5.7756	6.2741	6.2039	6.4832	6.0877	6.0893	6.0642	6.1597	6.0531	6.1607	6.1487	6.0774	6.1101	6.1750	5.4148	5.9878	6.2432	6.3084	6.2585	6.0744	6.3609	6.1586	5.9108	6.2655	6.1105	6.2602	6.3473	6.0955	6.5371	5.4178	6.5286	6.4840	6.6089	6.1559	6.4034	6.3667	5.5658
ADAMTS12	5.6301	5.8380	5.6639	5.6437	5.5061	5.2525	5.6662	5.8974	5.4705	5.0587	5.3585	5.5143	5.5299	5.3544	5.3249	5.6700	5.4624	5.8258	5.9305	5.6371	5.7190	5.8920	5.9469	5.8453	5.4539	5.3726	5.8505	5.4933	5.4739	5.3478	5.5668	5.6744	5.5702	5.8136	5.8778	5.7454	5.5636	5.4290	5.3998	4.9864	4.9403	5.6385	5.3324	5.2897	6.0200	6.4365	5.6398	5.6731	5.6060
ADAMTS13	5.8574	5.8089	5.7924	5.7840	5.8994	5.8391	5.6352	5.6516	5.8657	5.6452	5.3086	5.9268	5.4446	5.9978	5.9737	5.9860	5.7094	5.5355	5.7698	5.8270	5.5875	5.8883	5.7744	5.5945	5.5017	5.4757	5.4065	5.8149	5.8151	6.0373	5.8965	5.7066	5.9926	5.6330	5.9532	5.5326	5.6918	5.6986	5.7122	5.4790	5.6075	5.3572	5.5414	5.6291	5.7100	5.7735	5.7117	5.4349	5.3098
ADAMTS14	5.7680	6.1067	6.2919	5.8319	6.1852	6.2990	5.9237	6.2489	5.7052	5.4986	5.9532	5.8487	5.7107	6.0459	6.0198	6.0649	5.7735	6.1995	6.0774	6.1199	5.9937	6.0951	6.0250	6.1835	5.4564	6.0144	5.2101	5.9905	5.9684	5.9178	5.9654	6.0618	6.4110	5.7731	6.4054	5.9262	6.1553	6.0425	6.1403	5.6860	5.7415	6.0029	5.7314	5.8922	6.1138	6.3675	6.0591	5.4986	5.8804
ADAMTS15	6.0688	5.5025	5.7286	5.6073	5.6263	5.3214	5.5999	5.5098	5.8645	5.2762	5.5816	5.7842	5.2594	5.3582	5.3323	5.5199	5.3955	5.7104	5.5409	5.6019	5.6250	5.6493	5.2041	5.4631	5.4806	5.9224	5.5966	5.1919	6.0047	5.9314	5.3397	5.1253	5.7450	5.7816	6.4540	5.8893	5.7069	6.0365	5.5717	5.3194	5.6786	5.3924	5.8053	5.7246	5.7990	5.7238	5.4959	5.7805	5.1934
ADAMTS16	4.6219	4.8451	4.5614	5.0057	4.8122	4.5654	4.5388	5.0388	5.2358	4.9920	4.8938	4.5152	4.6932	4.8690	4.4265	4.7551	4.2262	4.8582	4.6903	5.0012	4.5323	4.8589	4.8011	4.7443	4.4271	4.9125	4.1396	4.9483	4.9646	4.9317	4.9088	4.6585	4.3651	4.4237	4.3353	4.6236	4.7443	4.9055	4.8541	4.8397	5.0454	5.0845	5.0071	4.8192	5.1800	5.2230	4.7733	4.8325	4.5020
ADAMTS17	4.3538	4.1729	4.5225	4.3280	4.5774	4.8351	4.2217	4.0275	4.2684	4.2977	4.5917	4.2735	4.4984	4.6374	4.9274	4.3159	4.9684	4.4494	4.3342	4.4164	4.2665	4.2016	4.2343	4.6180	4.4605	4.2579	4.5034	4.3044	4.4791	4.4801	4.8712	4.3821	4.2563	4.2674	4.7860	4.2814	4.3913	4.2918	4.4661	4.7895	4.8841	4.9309	4.6070	4.2732	3.9987	4.3515	4.5372	4.2751	4.8939
ADAMTS18	5.3199	5.1471	4.8957	4.9100	4.7835	4.9704	4.9678	5.4233	4.7367	5.1813	5.2539	5.4498	5.6437	5.0845	5.0933	5.4609	4.7735	5.3419	5.3491	5.2052	5.2039	5.1961	5.6077	5.2306	5.0842	5.0926	5.4176	5.1412	4.9321	4.9416	5.0618	5.2089	5.1711	5.1157	5.6607	5.3798	5.1020	4.9933	5.0205	4.8346	4.8348	5.5851	4.5984	4.7518	5.3221	5.4573	5.2521	5.1060	5.2633
ADAMTS19	3.4252	3.2782	3.4025	3.3578	3.6377	3.4019	3.3673	3.4220	3.4154	3.4369	3.4513	3.5139	3.4880	3.4552	3.5615	3.3040	3.4101	3.4507	3.3524	3.2463	3.4157	3.4345	3.4897	3.2255	3.2716	3.2602	3.4052	3.4722	3.4362	3.3923	3.4615	3.3761	3.3673	3.3150	3.4558	3.3433	3.3479	3.5667	3.4942	3.4592	3.5358	3.6123	3.4069	3.4907	3.3008	3.4933	3.5309	3.4849	3.6419
ADAMTS2	7.1410	6.8896	6.8525	7.1448	7.0410	6.5749	6.9524	7.0459	6.5572	6.5725	6.5701	7.2050	7.0756	7.0363	6.5142	6.7175	6.1102	6.5104	6.8094	6.6979	6.6130	6.6420	6.7558	6.4386	6.9594	6.9289	7.2954	6.5516	6.9397	6.5753	6.2099	6.1292	7.1382	6.7722	7.1935	7.1785	6.7160	6.7382	6.9439	6.3953	6.5121	6.5945	6.6837	6.3463	6.9370	7.3071	7.1020	6.9884	6.2353
ADAMTS20	3.6345	4.1621	3.5186	3.4459	3.6530	3.3439	3.6681	3.5002	3.6963	3.6602	3.6584	4.3314	3.7414	3.5534	3.5410	3.5830	3.5520	3.9586	4.1334	3.6064	3.6007	3.4994	3.6153	3.4237	3.9998	3.5559	3.9861	3.8867	3.8236	3.5523	3.5597	3.6623	3.9071	3.9549	3.6078	3.6594	3.5964	3.7781	3.9535	3.9095	4.0449	3.6185	3.8980	3.5855	3.6332	3.6147	3.6110	3.7731	3.4494
ADAMTS3	5.5655	6.1650	5.3940	4.1010	4.8091	3.5207	4.6243	3.9150	4.4638	4.7928	4.4915	4.4271	3.7797	3.6637	3.6880	3.7988	3.9873	3.6392	3.4887	4.5796	4.7032	3.5616	3.7171	3.4633	3.9724	4.6685	4.2446	3.7786	4.6011	3.9256	3.6725	3.6578	4.5476	4.0233	3.4499	4.0950	3.6982	5.0726	4.9629	4.0444	4.2554	3.7907	4.6389	4.2361	3.2982	3.3855	3.9795	3.6027	3.0670
ADAMTS4	4.8861	5.1919	5.3358	5.0901	5.0335	5.2373	5.3186	5.8024	5.1685	4.9848	5.4043	5.0691	5.4206	5.3107	5.1601	5.0090	4.9118	5.2311	5.6587	5.7249	5.3572	5.4594	5.3247	5.6710	5.0134	5.0621	5.5960	5.1457	4.7464	5.0046	4.9750	5.2982	5.1143	5.8958	5.9737	5.2448	5.2934	4.7934	5.0264	5.0465	4.9723	5.4714	5.1361	5.0382	5.9501	5.6352	5.3042	5.2380	5.7544
ADAMTS5	4.5665	4.9528	5.6585	4.6087	4.7621	4.4157	5.2125	4.9132	5.4983	5.0852	5.5350	5.2764	4.9123	4.3375	4.4517	4.7479	4.6936	4.7245	4.8057	4.5703	4.9748	4.7343	4.4659	4.7193	6.0098	6.1275	5.5386	6.3020	4.7612	4.5520	4.3694	4.6399	5.3483	4.8385	4.4786	4.6132	4.4750	5.6979	5.4960	5.0127	5.1321	4.5262	5.1572	4.5846	4.4629	4.5357	4.9279	4.8387	4.1006
ADAMTS6	4.4166	4.4222	4.5125	4.0946	4.1485	4.1766	4.6854	4.4285	4.4635	4.1509	4.4026	4.4946	4.1545	4.3614	4.1007	4.3493	4.2443	4.2433	4.2407	4.3670	4.3010	4.3553	4.3371	4.4962	4.5585	4.2647	4.3902	4.3088	4.4417	4.3460	4.1713	4.2075	4.5280	4.5040	4.1353	4.5910	4.3317	4.8866	4.4341	4.3156	4.4118	4.0804	4.5788	4.2742	4.5118	4.4911	4.2538	4.4090	3.9441
ADAMTS7	5.1524	5.2865	5.0615	5.1163	5.4368	5.2102	4.6278	4.9516	5.6130	5.4129	4.6588	4.9856	4.6880	5.5919	5.0525	4.8668	4.9556	4.9290	5.0626	4.8282	5.1036	4.9217	4.9891	5.2106	4.6912	4.8933	4.4221	5.1562	4.9573	5.2868	5.4554	5.0691	5.1226	4.9202	4.9171	4.8647	5.0636	5.4603	5.5048	5.2373	5.3257	5.1566	5.3648	5.5957	5.1334	4.9260	5.0114	4.8603	5.0246
ADAMTS8	4.5607	4.4491	4.4997	4.4944	4.7521	4.6755	4.2866	4.4102	4.8273	4.6365	4.4065	4.4937	4.2485	4.6234	4.5579	4.5289	4.6360	4.4006	4.3433	4.4421	4.5392	4.3879	4.3449	4.4322	4.5125	4.3035	4.2643	4.5958	4.3607	4.7820	4.8589	4.4649	4.4594	4.3805	4.5378	4.4286	4.5254	4.6636	4.7028	4.6968	4.7586	4.5605	4.6567	4.7227	4.5652	4.5259	4.3865	4.4183	4.4166
ADAMTS9	5.7650	5.7408	5.5609	5.3849	5.4617	4.9306	6.2384	5.6691	5.8410	5.4361	5.5410	5.4395	5.3988	4.9498	5.2841	5.4363	5.3118	5.6686	5.4322	5.5479	5.6500	5.7400	5.6266	5.4357	5.5645	5.6714	5.7047	5.4980	5.7364	5.5960	5.0653	5.3379	6.3510	5.6039	6.2003	6.1833	5.6936	6.2645	6.3531	5.4339	5.4845	5.5073	5.8477	5.6159	5.7368	6.1371	5.4041	5.4830	5.4098
ADAMTS9-AS2	4.2822	3.9949	4.1177	4.0059	3.7761	4.0047	4.1160	4.0925	4.2670	4.1372	4.1019	4.1715	4.2139	4.0932	3.9005	4.0925	4.1143	3.9959	4.0799	4.1708	4.1398	4.0516	4.2489	4.0731	4.4059	4.1925	4.1496	4.0801	3.9349	3.9488	3.9191	4.1839	4.0552	4.1525	4.2858	4.1165	4.2751	4.1097	4.2870	4.4277	4.3397	4.3293	4.1885	4.1042	3.9815	4.0976	4.5070	4.1915	4.1294
ADAMTSL1	4.2073	4.1141	4.3309	4.2276	4.2725	4.1636	4.1485	4.0524	4.0793	4.1387	4.1304	4.3714	4.1819	4.2597	4.3567	4.1499	4.2436	4.1031	4.2405	4.2830	4.1456	4.1514	4.1895	4.0802	4.2951	4.2640	4.1851	4.0702	4.2151	4.2835	4.3087	4.2583	4.3147	4.2279	4.3391	4.1957	4.3051	4.2751	4.2814	4.2889	4.1137	4.1045	4.5285	4.2583	4.2431	4.2619	4.1480	4.1608	4.0383
ADAMTSL2	4.1537	4.1446	4.0580	4.4524	4.3659	4.3588	4.0937	4.0074	4.5924	4.7049	3.7941	4.4506	4.0250	4.0991	4.4574	3.7737	4.1873	4.0193	4.0548	4.2497	4.1519	3.9651	3.9451	3.7596	3.9531	4.3677	3.5848	4.1798	4.3709	4.0204	4.4967	3.8570	4.3450	4.1397	4.3521	3.8367	3.9629	4.8682	4.8639	4.4577	4.8178	4.1006	4.5442	4.8425	4.1865	3.9180	4.2775	4.1639	3.8943
ADAMTSL3	4.8881	4.9184	4.8267	4.8824	4.8601	4.7436	5.0645	4.9449	4.8599	4.7297	5.1791	4.7031	4.9891	4.9616	4.8985	5.0198	5.1919	4.6616	4.9099	4.9591	4.8987	4.9365	4.8881	5.0108	4.9238	4.8922	4.6569	4.9130	4.7022	4.8085	5.1259	5.0061	4.8303	4.7610	5.0284	4.8281	5.0293	4.8752	4.7348	4.8481	4.7950	5.1292	4.7995	4.7024	5.0570	4.9298	5.0706	4.9166	5.5143
ADAMTSL4	6.0004	5.2436	5.8658	6.1044	6.4045	5.7799	6.6240	6.8121	6.0070	5.6403	5.9682	7.2866	7.3473	6.6588	7.1233	7.2432	6.4182	6.8688	6.7173	5.7425	5.6394	6.7377	6.2743	6.2722	6.1062	6.6980	6.1955	6.1352	6.8596	6.9977	6.5690	6.1129	6.4353	6.7937	6.9287	6.3367	5.9505	5.0318	5.3193	5.8482	5.9344	5.6459	5.9748	5.9894	6.6700	7.1908	5.9113	5.5034	5.5949
ADAMTSL5	5.7921	5.9569	5.7265	6.1167	6.4704	5.9330	5.8361	5.3938	6.2275	5.7357	5.7286	5.7598	5.6852	5.7593	5.7306	6.0759	5.4347	5.4818	5.8498	5.4654	5.2646	5.7949	5.7943	5.4995	5.5451	5.0754	4.8935	5.7949	5.5989	6.1211	5.9458	5.1513	5.6899	5.9873	5.8903	5.2399	5.3296	5.6498	5.7610	5.4849	5.6103	5.5767	5.5935	5.9792	5.8880	5.7600	5.7403	5.5765	5.5928
ADAP1	6.7211	6.7298	6.4991	6.3921	6.3984	6.2148	6.6886	6.8416	6.6695	6.6218	6.3671	6.4053	6.3217	6.3957	6.3623	6.5136	6.1947	6.5628	6.6802	6.5117	6.3897	6.8176	6.4727	6.3618	6.3210	6.2703	6.5092	6.4405	6.3772	6.5555	6.1749	6.1850	6.3536	6.4612	7.0441	6.4898	5.9779	6.4836	6.4903	6.1192	6.2032	6.7458	6.3314	6.5392	7.0454	6.9727	6.6490	6.6342	6.5851
ADAP2	8.0552	7.4909	8.0769	7.3480	7.5063	8.2259	7.6631	7.8186	7.7119	7.4537	8.3012	7.5672	7.0874	7.3766	7.9139	8.3241	8.0249	7.5664	7.7183	8.1255	7.9749	7.6799	7.9092	8.4079	7.4357	7.6894	7.1491	8.0871	7.3318	7.2873	7.6582	7.9739	8.1292	7.7070	8.1905	8.0585	8.6325	7.6472	7.3795	7.1164	7.3317	7.8245	7.8784	7.8716	7.6947	7.7654	7.6947	7.5215	8.3799
ADAR	10.4105	10.2701	10.1885	9.9400	9.6181	9.3909	10.2458	10.3764	10.2670	10.1932	9.4435	10.0639	9.8714	9.7841	9.8151	10.1219	9.8946	10.0665	10.2733	9.7116	9.8809	9.8994	10.0313	9.5806	10.2425	10.2394	10.1219	9.5147	9.7754	9.7449	9.7514	9.7083	9.7906	9.7298	9.4715	10.2332	10.3153	10.5814	10.3596	9.8062	9.9954	9.6591	9.9853	10.0911	9.9621	10.0112	10.6312	10.4793	10.4689
ADARB1	5.5750	5.9542	5.6517	5.5082	5.5223	5.4836	5.6226	5.6234	5.5763	5.5549	5.3694	5.4411	5.2602	5.4499	5.3954	5.5500	5.2498	5.6284	5.7527	5.6961	5.5644	5.5730	5.7306	5.5529	5.6760	5.3665	5.2771	5.3939	5.5348	5.6815	5.6275	5.6953	5.7248	5.5271	5.6013	5.7462	5.7773	5.6684	5.4968	5.4365	5.5018	5.3671	5.6004	5.5038	5.5831	5.4759	5.6573	5.5443	5.6278
ADARB2	4.5400	4.8602	4.8080	4.8415	4.8544	4.8643	4.7860	4.7981	4.8876	4.5914	4.6421	4.7581	4.4856	5.0130	4.7617	5.0033	4.7504	4.5734	4.7877	4.6561	4.7902	4.6935	4.7828	4.7691	4.8754	4.8494	4.7043	4.8380	4.9099	5.0394	4.9791	4.7317	4.8126	4.7642	4.7511	4.8505	4.6994	4.6414	4.6484	4.6817	4.8004	4.5462	4.7265	4.7881	5.1086	4.5429	4.6869	4.6655	4.6529
ADARB2-AS1	4.9556	5.3851	5.3766	5.8105	5.6101	5.6857	5.5644	5.8294	5.2687	5.1747	5.9888	5.2275	6.2443	5.6275	5.7197	5.9855	5.3479	6.0087	5.8998	6.0716	5.7124	5.9707	5.9614	5.9843	5.3623	5.5492	5.9380	5.5193	5.6080	5.9249	5.5097	6.2222	6.1898	5.9354	6.6024	5.6699	5.8690	4.7734	4.7573	4.8387	4.9386	5.9968	5.3099	5.0580	5.8565	6.0972	5.8961	6.0726	6.5811
ADAT1	5.3876	5.2178	6.1337	5.6524	5.9015	6.0781	5.8569	5.8472	5.7500	6.3325	6.6069	5.2585	6.1483	5.3353	5.3900	6.2975	5.6139	5.8674	5.8448	5.3761	5.9365	5.2778	5.2475	5.7625	5.7699	5.6229	6.0450	5.7301	5.7197	5.7042	6.0079	5.5706	5.5156	5.4432	5.9705	5.8326	5.5028	5.6881	6.3339	6.2250	6.2296	6.0867	5.9679	5.7932	5.5199	5.7082	5.6590	5.6615	5.7728
ADAT2	5.3497	5.2830	5.6977	5.2930	5.1108	5.4560	4.7676	4.7802	5.1656	5.3398	5.8719	5.2858	5.2013	5.1844	5.1024	4.8726	5.9626	4.8460	4.8567	4.9503	5.1999	4.6809	4.9834	5.1393	5.3523	5.1846	5.3967	5.1068	5.3128	5.3846	5.4075	5.1716	4.8273	4.9030	4.1789	4.8620	5.3583	5.1719	5.1924	5.5322	5.4421	5.3638	5.3960	5.0474	4.3620	4.6494	5.0904	4.9304	5.0840
ADAT3	5.9817	6.0942	6.2885	6.5358	6.5181	6.6197	6.1030	6.3238	6.2036	5.9114	6.2473	6.2097	6.7049	6.4073	6.3567	6.3820	6.3642	6.2108	6.1491	6.0967	6.2122	6.1416	6.2003	6.0297	5.7373	6.0616	6.2851	6.1520	6.0635	6.3057	6.0301	6.1602	6.2514	6.1910	6.8869	5.9433	5.7616	5.7796	6.0618	5.9899	5.7142	6.8263	5.9479	6.0389	6.4742	6.7765	6.0987	6.2044	6.6779
ADCK1	6.8156	6.7701	6.7059	7.1898	6.7379	6.8515	7.0896	7.1403	6.7180	6.8814	6.6248	6.7317	6.6258	6.9063	6.6782	6.7805	6.8211	6.9226	6.4132	6.9656	7.0575	7.3699	6.6082	6.6729	6.8116	6.7667	6.7255	6.9712	6.8255	6.8301	6.7736	7.0715	6.9556	6.8617	6.9636	6.8528	6.9932	6.7348	6.6914	6.5707	6.8129	6.0654	6.6670	6.6392	7.4712	6.3586	6.8069	6.6623	6.8161
ADCK2	6.9507	5.9594	6.9351	6.5280	6.6874	6.8779	6.4744	6.8961	6.4112	6.5724	6.8876	6.5702	6.8767	6.8298	6.7927	7.0105	6.8619	6.7060	6.7109	6.9164	6.9089	6.6704	6.8884	7.0471	6.6095	6.7664	6.7667	6.9825	6.5163	6.4818	6.8080	6.8879	6.4476	6.6833	7.6163	6.7534	6.9176	6.4825	6.4938	6.6701	6.6848	7.0568	6.5243	6.6143	6.6806	6.7222	6.6371	6.6022	6.9916
ADCK3	5.3991	5.6990	5.3333	5.5593	5.5780	5.5108	5.2152	5.0794	5.8488	5.8608	5.1281	5.1891	5.4831	5.1745	5.3817	5.1338	5.3883	4.7917	4.9265	4.8662	5.3214	4.9924	5.2900	4.8684	5.2970	5.3489	5.4682	5.1038	5.3587	5.4478	5.4936	5.1677	5.0998	5.2073	5.5415	5.2173	5.1310	6.0061	5.7053	5.6566	5.6446	5.2804	5.6684	5.7863	5.0504	5.3435	5.1649	5.1240	5.4835
ADCK4	5.2925	5.2452	5.2897	5.5802	5.5521	5.4289	5.3536	5.5588	5.5292	5.3253	5.4981	5.6334	5.5213	5.4440	5.5976	5.6135	5.3408	5.2945	5.2692	5.4130	5.4762	5.5098	5.6354	5.4344	5.4583	5.4198	5.3735	5.3897	5.4809	5.5597	5.2790	5.4398	5.2969	5.3739	5.8997	5.4740	5.3634	5.3195	5.3904	5.4825	5.5635	5.6339	5.5004	5.2142	5.6093	5.8283	5.5501	5.7138	5.3631
ADCK5	5.3622	5.0493	5.2872	6.0570	5.9752	5.5792	5.3099	5.3041	6.0102	5.6040	4.9769	5.4402	5.4180	5.3945	5.1646	5.3977	5.3269	5.3240	4.9473	5.0493	4.8028	4.9574	4.8980	5.0520	4.8185	5.2967	4.9205	5.0949	5.1413	5.8070	5.2523	5.4641	5.2153	4.8894	5.3933	4.8775	4.7707	5.2901	5.4422	5.6487	5.2094	5.6392	5.5962	5.7259	5.4306	5.0477	5.4385	4.9512	5.3461
ADCY1	4.7010	4.7575	4.7766	4.8105	4.7549	4.6179	4.9953	4.9953	4.8109	4.6966	4.9187	4.7976	4.8271	4.9953	4.8690	4.8730	4.7017	4.7433	4.8203	4.8029	4.7034	4.9294	4.8411	4.7877	4.5948	4.8222	4.7440	4.8873	4.7680	4.9207	4.7961	4.9097	4.8249	4.9164	5.2175	4.8222	4.8282	4.7665	4.8710	4.6862	4.7483	4.9501	4.7487	4.7766	4.9853	5.1664	4.8224	4.9104	4.7818
ADCY10	3.5248	3.7240	3.6363	3.8659	3.9521	3.5794	3.6417	3.7308	3.8494	3.6270	3.6501	3.7220	3.6205	3.7223	3.7702	3.7324	3.6703	3.6414	3.6738	3.7733	3.6520	3.8237	3.6730	3.5382	3.6960	3.6733	3.5819	3.8258	3.7447	3.7705	3.6573	3.6278	3.9053	3.7015	3.6090	3.5177	3.5800	3.8016	3.6082	3.5012	3.6872	3.5794	3.8354	3.8423	3.7362	3.6374	3.6318	3.5876	3.7762
ADCY10P1	5.4923	5.5525	4.9531	5.2291	4.4739	4.7205	5.0435	4.7869	4.5706	4.6360	4.6479	5.0353	5.2439	4.5610	4.6608	4.4166	4.5877	4.5271	4.4179	4.6387	4.5921	4.5390	4.4623	4.5585	4.4982	4.4423	5.0703	4.3022	4.6585	4.3039	4.4232	4.1773	4.4318	4.8641	4.1633	4.5016	4.4332	5.0954	4.6455	4.5987	4.6884	4.3764	4.6683	4.8862	4.4139	4.7773	4.5746	4.6699	4.7406
ADCY2	4.7623	4.8475	4.7704	4.6933	4.5059	4.3615	4.6877	4.8770	4.4455	4.4817	4.8228	4.5853	4.8059	4.8155	4.6007	4.8597	4.8726	4.7475	4.6406	4.6649	4.7941	5.0541	4.7700	4.8644	4.6417	4.7547	4.9824	4.7265	4.7575	4.6541	4.6667	4.6770	4.8219	4.8864	4.8858	4.6868	4.9526	4.5070	4.4021	4.4734	4.3692	4.6882	4.3897	4.4874	4.9468	4.9813	4.6794	4.8327	4.7975
ADCY3	6.9497	6.6925	6.6607	7.0046	7.0839	6.3583	6.5885	6.6096	6.6554	6.4550	6.2540	6.7107	6.5472	6.5809	6.9855	6.4275	7.0205	6.4244	6.5769	6.4533	6.5692	6.5680	6.4183	6.2390	6.3051	6.6186	6.5316	6.2379	6.5617	6.6884	6.5421	5.8859	6.7117	6.4526	6.6046	6.1146	6.4482	6.8843	6.5495	6.4069	6.6005	6.4460	6.7494	6.8728	6.4764	6.7643	6.9104	6.4980	6.4584
ADCY4	8.2536	7.6080	7.6840	7.6185	6.8165	6.7110	8.0594	8.1086	7.7204	7.2826	7.3636	7.6302	7.4211	7.4105	7.2443	7.7208	7.1373	7.4825	7.4943	7.2761	7.1151	7.6026	7.7613	7.1058	7.1442	7.3592	7.6935	7.1128	7.0438	7.1402	6.9469	7.1102	7.5855	7.5491	7.9951	7.5039	7.4078	7.5666	7.5524	7.2463	7.3159	6.8772	7.2368	7.1351	7.7965	7.8166	8.1274	7.9030	6.6557
ADCY5	5.2570	5.1970	5.2025	5.3167	5.0364	5.0580	5.6603	5.5106	5.2154	5.0003	5.0692	5.0559	5.3047	5.5399	5.3754	5.3805	5.3289	5.3639	5.6444	5.3232	5.4317	5.4952	5.6543	5.3757	5.0304	5.0900	5.2606	5.0525	5.3911	5.2629	4.9680	5.3840	5.5126	5.3196	5.4939	5.4638	5.3928	4.8611	4.9586	4.7021	5.1256	5.1353	5.0433	5.0205	5.4986	5.7057	5.1817	5.3759	5.2358
ADCY6	7.0984	6.8767	6.8462	7.4841	7.0622	7.1373	6.4036	6.9696	6.8775	6.4186	6.9104	7.1802	7.6363	7.0583	7.0751	6.5727	6.7314	6.6897	6.9897	6.5929	6.5553	7.0896	7.0021	6.1428	7.3184	6.5947	7.6869	6.7519	6.7311	6.8908	7.3081	6.5271	5.9601	6.3685	7.1766	6.4677	6.2102	6.1007	6.6529	6.5932	6.8650	7.0730	6.4525	6.6510	6.9909	6.9217	6.9616	6.4645	6.9079
ADCY7	7.1485	7.5211	7.4372	6.6845	6.8948	6.9684	7.0629	6.9908	6.5494	6.7196	7.1675	7.1132	7.1928	7.1892	6.8451	6.6298	7.0004	7.1110	6.9844	7.2569	7.0257	6.7503	6.9426	7.4894	7.3894	7.2038	7.5127	7.3868	7.0635	6.9550	7.1688	6.9287	6.8874	6.7707	6.7684	7.1369	7.0653	6.9992	6.9132	6.8437	6.7778	7.0520	6.9305	6.7910	6.8990	7.1675	7.2576	7.2075	7.4207
ADCY8	4.0852	4.0632	4.2119	4.6386	4.8800	4.6707	3.8410	4.3258	4.5220	4.4636	4.1139	4.4418	3.6750	4.2805	4.5922	4.3292	4.3103	4.1469	4.0209	4.2607	4.0806	4.3125	3.9299	3.9801	4.3109	4.0870	3.9418	4.0474	4.7096	4.5281	4.8013	4.1760	4.3120	4.0212	3.7779	4.1111	4.2768	4.6242	4.2475	4.5272	4.6008	3.7946	4.4592	4.5691	4.5567	3.6084	4.4806	4.4099	4.2213
ADCY9	6.0057	5.5851	6.1480	5.9104	5.8315	5.8876	5.8704	5.9399	6.1258	5.8078	5.7757	5.9729	5.9461	6.0070	6.0454	5.7550	5.7733	5.6696	5.7120	5.7389	5.7050	5.7093	5.9338	5.7561	5.9009	5.9055	5.7217	6.1731	5.9806	5.9893	6.0694	6.0065	5.7989	5.8237	6.4087	5.8509	6.2975	5.9614	5.9617	6.0558	6.1306	5.9639	6.2874	6.1615	5.9882	5.8427	5.9648	5.8993	6.1587
ADCYAP1	5.7656	5.4494	5.9570	5.6163	5.5799	4.6786	4.4327	4.5794	4.8015	5.1820	4.4626	5.7901	5.6335	5.8102	4.4954	4.4473	4.4824	4.5708	4.3812	4.8836	4.8003	4.4540	4.7621	4.6441	5.7271	5.7905	5.8109	5.0124	4.7418	4.4043	4.0576	4.3344	5.3243	5.5485	4.9635	5.1002	4.8055	5.4860	6.0116	4.4495	4.8552	4.4878	5.1403	5.1033	4.4759	4.8864	5.5237	4.9808	4.0793
ADCYAP1R1	4.6035	4.4581	4.7276	4.8478	4.7784	4.3669	4.8140	4.6503	4.6219	4.3165	4.6919	4.6962	4.9230	4.5248	4.8185	4.7928	4.7870	4.6944	4.8435	4.9880	4.7310	4.7817	4.8396	5.0554	4.4922	4.6794	4.6185	4.6829	4.6731	4.5440	4.7048	4.8817	4.9957	5.0088	5.5418	4.8334	4.6691	4.3459	4.3459	4.3814	4.2747	4.7626	4.2266	4.4967	4.7280	4.9692	4.7072	4.8183	4.6968
ADD1	6.8068	7.5381	7.3921	7.5934	7.6110	7.5114	7.4529	7.4364	7.3060	7.3484	7.3244	7.7350	7.6714	7.5562	7.6307	7.6307	7.2818	7.4683	7.5841	7.3518	7.3278	7.5181	7.5533	7.4255	7.5019	7.4062	7.4671	7.3384	7.5220	7.5553	7.5456	7.2853	7.4052	7.5313	7.7790	7.4687	7.3943	7.2502	7.2155	7.4626	7.4541	7.5440	7.3484	7.4915	7.6824	7.6776	7.6010	7.5784	7.6923
ADD2	5.2606	5.2843	5.4531	5.1181	5.1828	5.2525	5.5559	5.6206	5.3478	5.1479	5.2828	5.2334	5.3071	4.9347	5.0569	5.7052	5.1366	5.6041	5.5203	5.4980	5.4496	5.5303	5.3811	5.3487	5.4189	5.5734	5.3759	5.4973	5.4161	5.4568	5.1327	5.4185	5.7329	5.8482	5.7254	5.5241	5.4226	5.2618	5.3031	5.1521	5.2290	5.0120	5.2494	5.2199	5.5099	5.4308	5.3071	5.4479	5.1565
ADD3	8.9118	9.3188	8.5208	9.5737	8.9535	9.2765	9.7495	9.2780	9.5958	9.7722	8.4859	9.6741	9.6653	9.0810	9.0254	9.2470	8.8436	9.8258	10.0696	8.9874	9.0081	9.6389	9.7200	9.3473	9.8144	9.4798	9.5996	9.3281	9.2441	9.2514	8.8458	9.0007	9.1696	9.5540	7.9232	9.9548	9.2951	9.8620	9.5580	9.8052	10.0299	8.8171	9.5540	9.4741	9.5916	9.3603	9.9785	9.9811	8.4219
ADD3-AS1	4.5262	4.2968	4.3323	4.4121	4.1721	4.6093	4.5368	4.6008	4.3941	4.2768	4.5419	4.5318	4.4899	4.5508	4.5222	4.5588	4.5481	4.5359	4.6377	4.4503	4.6229	4.6639	4.5800	4.5014	4.2883	4.2667	4.5603	4.4460	4.4130	4.4832	4.4112	4.4442	4.5515	4.3654	4.5477	4.4552	4.4357	4.4566	4.4026	4.2205	4.4433	4.5079	4.3963	4.2984	4.4033	4.4850	4.4705	4.6029	4.4562
ADGB	2.9178	3.1479	3.1411	3.1185	3.1048	3.1048	2.9052	3.0875	3.3240	3.3190	2.9261	3.0182	3.0715	3.1012	3.1631	3.0943	3.0419	2.8933	2.9397	3.1216	3.0534	3.1117	3.1342	3.0118	3.0179	3.0544	3.0056	2.8786	3.2162	3.0101	3.1359	3.0080	3.1722	2.9783	2.8462	3.2077	3.0927	3.2277	3.3684	3.2506	3.1126	3.1579	3.1313	3.2988	3.0939	3.1300	2.9999	3.0096	3.2557
ADH1A	4.1724	3.8836	3.9720	4.4310	3.9941	3.9351	4.3162	4.3315	4.2638	3.9265	3.9189	3.9000	4.6018	3.8501	4.0311	4.7436	4.0349	4.2708	4.0910	4.1551	4.4202	4.7087	3.9592	4.1443	3.9189	4.5273	3.9017	4.3456	3.9742	3.9048	4.0450	3.9581	4.3503	4.3092	4.1933	4.1450	4.0463	3.9398	3.9164	4.0341	3.9002	3.9327	3.9249	4.0311	3.9100	4.3569	4.2643	4.1054	4.4857
ADH1B	3.4046	3.2961	3.3102	3.5768	3.6729	3.6673	3.4907	3.5339	3.4091	3.3896	3.4139	3.4639	3.8788	3.5736	3.4910	3.5236	3.5641	3.4636	3.4260	3.3698	3.3893	3.4512	3.3907	3.4157	3.6214	3.5641	3.4266	3.5082	3.4136	3.4996	3.4406	3.5647	3.4397	3.6641	3.5572	3.4606	3.4687	3.4400	3.4482	3.6256	3.5313	3.4910	3.5165	3.4990	3.4391	3.4766	3.6545	3.5653	3.3200
ADH1C	3.2460	3.3056	3.4872	3.7059	3.4452	3.4848	3.2819	3.3727	2.9838	3.3619	3.5780	3.2779	3.5160	3.4736	3.5700	3.1354	3.8918	3.3769	3.3711	3.3208	3.3946	3.4348	3.3625	3.3378	3.2233	3.3813	3.3285	3.5981	3.3551	3.9331	3.4033	3.4264	3.3118	3.2984	3.4476	3.1568	3.1462	3.1260	3.5042	3.2972	3.2520	3.3065	3.4649	3.3033	3.4078	3.1622	3.4119	3.2167	3.7091
ADH4	3.9368	3.9479	3.9400	4.0221	4.0844	4.0899	3.9069	3.9146	4.0307	4.1650	3.8961	4.2044	3.9704	4.1701	4.0138	3.9829	4.0622	3.8736	3.8958	3.8352	3.9151	3.8634	3.9385	3.9701	4.2006	4.0481	3.8809	4.1787	3.9981	4.0974	4.1113	4.0125	4.0693	4.0759	3.8576	3.9806	4.1028	4.0346	4.0816	4.1767	4.1338	4.0018	4.1075	4.0712	3.8578	3.8462	4.0925	3.9154	3.9249
ADH5	8.0058	8.2890	7.8473	8.1043	8.0408	8.1337	8.3816	7.8547	8.2169	8.3127	8.1609	8.2257	8.3731	8.5170	8.1297	8.0255	8.3653	8.3263	8.4625	8.0369	8.2220	8.4534	8.6440	8.3924	8.3767	8.0042	8.3466	8.0298	8.0975	8.1453	8.0298	8.0353	7.9936	8.0122	8.3689	8.0440	8.1736	8.4141	8.3221	8.3967	8.6616	8.2768	8.2409	8.2612	8.2522	8.1160	8.1858	8.2586	7.5451
ADH6	3.7545	4.0284	3.8367	3.8439	3.8282	3.7642	3.8061	3.9897	3.7373	3.8330	3.8203	4.0226	3.8837	4.0664	4.0084	4.0975	3.8092	3.9274	4.1149	3.9228	4.0360	4.1684	3.9150	3.9948	3.7865	3.8937	3.7519	3.7698	3.8330	4.0111	4.0415	3.9035	4.0418	4.0423	4.0911	3.8899	3.8040	3.7018	3.7332	3.8951	3.7283	3.8837	3.8241	3.7155	4.0394	3.9455	3.7850	3.9900	4.0504
ADH7	7.5368	6.3151	7.4465	8.4927	8.0383	9.8419	6.7914	6.0103	8.1538	8.3693	8.2045	8.2033	8.8443	9.7571	9.1980	8.5525	9.2130	9.0647	8.9681	7.9549	8.0980	7.9274	8.9705	9.5014	5.9876	6.5597	5.7473	7.3076	8.3419	8.5439	9.4728	9.2254	7.1605	7.8474	7.0576	7.0208	8.7019	6.7070	6.9726	8.7538	8.5018	8.7401	8.5465	8.6289	8.1431	8.0389	7.1900	7.0679	9.3070
ADHFE1	7.3772	7.2197	6.9014	6.9787	6.8916	7.0729	7.2199	7.3830	6.2792	6.5096	6.9389	7.0330	7.2663	6.9502	6.5706	7.3676	6.4453	7.1108	7.5765	7.2227	7.0100	7.3311	7.3415	7.3483	6.8239	7.0131	7.0628	6.8314	6.9465	6.7885	7.1159	7.3267	7.0407	7.2356	7.3264	6.9465	7.2545	6.5928	6.4710	6.5306	6.8517	6.9477	6.6388	6.7005	6.7731	7.5059	7.3680	7.6952	7.1225
ADI1	7.7709	7.9043	8.0156	8.0031	7.8928	8.0009	7.8371	7.9256	7.9366	7.8761	7.8238	7.9849	7.9173	8.0631	7.3494	7.4361	7.6048	7.7382	7.6719	7.6584	7.6936	8.0548	8.0151	7.8871	7.7798	7.6871	7.8031	7.6805	7.8303	7.9013	7.8885	7.5926	7.5192	7.4591	7.8624	7.7865	7.8268	7.8418	7.7935	8.0273	8.0129	7.8289	7.8476	7.8117	7.6136	7.5746	7.6187	7.6531	7.5468
ADIG	5.4831	5.5275	5.5777	5.6855	5.8044	5.8542	5.8450	5.5812	5.8124	5.2799	5.8197	5.7670	6.0949	6.0288	5.5471	6.0171	5.5407	5.8291	5.9855	5.6222	5.9415	5.5830	5.9912	5.8727	5.6100	5.6078	5.8803	5.9607	5.5693	6.0542	5.7139	5.9825	5.9857	5.8084	6.0293	5.8303	5.7289	5.0889	5.1788	5.1013	5.3675	6.0048	5.6182	5.4251	6.2631	5.9614	5.7207	5.8133	5.8845
ADIPOQ	3.3495	3.1757	3.3478	3.0426	3.3820	3.1333	3.2333	3.2890	3.2443	3.2603	3.2626	3.1550	3.4045	3.5142	3.0402	3.4612	3.2671	3.2896	3.3100	3.1816	3.1602	3.3901	3.3664	3.4632	2.9981	3.3225	3.2496	3.1873	3.0945	3.0155	2.9590	3.0802	3.1496	3.2437	3.2555	3.2350	3.2946	3.0226	3.2816	3.1943	3.2147	3.2496	3.2243	3.1071	3.0951	3.2770	3.1437	3.2877	3.1458
ADIPOR1	9.0621	9.3644	9.1489	9.8636	9.7234	9.8385	9.1109	9.5432	9.4355	9.5396	9.2929	9.4019	9.6827	9.7619	9.5711	9.0421	9.3142	9.4540	9.4521	9.5961	9.5557	9.6663	9.6052	9.4114	9.0754	8.8332	9.0446	9.1502	9.6052	9.5396	9.6743	9.2055	8.9260	9.1976	9.1870	8.6843	8.1480	8.5629	9.2886	9.2628	9.1134	9.5230	9.4540	9.6285	9.6247	9.5747	9.4193	9.4672	9.5413
ADIPOR2	9.1045	8.8656	9.2505	8.8455	8.7778	9.5623	8.8690	8.8879	8.9332	9.0192	9.2961	8.9500	9.1147	9.0290	9.1108	8.8710	9.2307	9.0339	9.0638	9.2621	9.2649	9.0134	8.9222	9.4448	9.0916	8.7142	9.3086	9.1122	8.7642	9.1648	9.3903	9.4519	8.6481	8.5687	8.9699	9.1344	9.7286	8.6045	8.7533	9.0969	9.1577	9.0204	9.2438	9.3662	9.0778	9.0892	8.8294	8.5817	9.5737
ADIRF	9.4809	9.1885	9.7318	9.3203	9.5464	9.0555	9.6711	9.7124	10.2106	10.1675	9.4809	9.7586	9.8594	9.4114	8.9270	9.0956	9.1058	10.0987	9.8761	9.7701	9.5349	9.4562	9.6861	9.7058	9.9133	9.7990	9.7723	9.6549	9.4200	9.6753	9.3816	9.5907	9.9006	9.7318	9.9186	9.8785	8.9217	9.7562	9.9314	10.0128	9.8404	8.7094	10.0652	10.0877	9.8544	9.4598	9.9910	9.9882	8.7113
ADIRF-AS1	5.5399	5.9561	5.8704	6.2840	6.4135	6.2879	6.5352	7.1418	6.0237	5.9298	6.8589	5.9491	6.8181	5.8611	6.4836	7.1241	6.0105	6.1736	6.3461	6.2502	6.1258	7.0783	6.9273	6.8076	5.7068	6.2076	6.7730	6.2211	6.3502	6.0067	6.0518	6.6563	6.5332	6.6795	6.6113	6.3666	6.6145	5.7634	5.8120	5.4098	5.9142	6.0573	5.9097	6.0882	6.8239	6.8902	6.7595	6.3464	6.9948
ADK	7.8434	7.4845	8.4693	7.7450	8.2198	8.6313	7.8128	7.3373	7.5400	7.9227	8.7316	8.1476	8.8061	9.2561	8.7263	8.4289	9.4391	9.0057	8.8590	8.5444	8.4738	8.2123	8.6293	9.1544	7.6898	7.9823	8.4622	8.4456	8.6518	8.2656	8.7377	8.9568	8.5461	8.5618	7.6430	8.6585	9.0743	7.4906	7.5357	8.0785	7.9856	8.2998	7.8564	7.7471	8.0586	7.8406	7.7764	7.6028	8.7725
ADM	8.4661	8.3279	8.4898	8.7809	9.0196	8.7500	8.8393	8.5611	9.0502	8.9193	9.0794	8.2770	8.1741	7.7360	8.7625	9.7330	8.8832	8.8246	9.0162	7.7768	8.1026	9.0769	8.7098	8.3047	7.9985	8.8127	8.1797	9.0502	9.4367	9.7827	9.2603	9.8057	9.3682	9.3312	9.5268	9.6778	8.8533	8.7935	9.4245	9.3280	9.0341	9.0037	9.1505	9.3128	8.5785	8.7709	8.3506	8.8180	8.4256
ADM2	6.6960	6.9584	6.3460	6.8344	6.6740	6.3023	6.3926	6.4198	6.8060	6.4175	6.2990	6.5021	6.3561	6.5223	6.3809	6.6553	6.1767	6.5083	6.7401	6.6624	6.5493	6.4962	6.1317	6.2582	5.8822	6.1000	6.4317	6.2398	6.3419	6.6343	6.3648	6.3392	6.8434	6.4810	6.9184	6.3510	6.5729	6.4338	6.3978	5.9763	6.2772	6.5523	6.5925	6.5042	7.0839	7.0478	6.1255	6.8614	6.7168
ADM5	5.9019	5.8906	6.3663	6.5045	6.1335	6.0255	6.0433	6.8123	5.8673	6.0528	5.7081	5.9134	6.1676	5.7598	6.2477	6.5065	5.8600	5.9236	5.8747	6.3810	6.1738	6.1385	6.2573	5.7289	6.1354	6.1351	6.0877	6.1441	6.0073	6.1687	5.9818	5.5469	6.6010	6.0625	6.5132	6.2418	6.4189	5.9150	6.0282	5.7686	5.8590	5.6896	5.7888	5.7278	6.3889	6.1566	6.1721	6.3706	5.4692
ADNP	8.5991	8.4979	8.5741	8.1092	8.1169	8.2303	8.4780	8.3158	8.5337	8.4861	8.4331	8.6622	8.5694	8.7678	8.4231	8.4773	8.6441	8.5702	8.6708	8.5841	8.5916	8.2577	8.6063	8.7050	8.8601	8.7293	8.6768	8.6989	8.5484	8.4310	8.7024	8.8591	8.4765	8.5360	7.3440	8.4231	8.9038	8.7897	8.2365	8.7659	8.8398	8.6355	8.5634	8.4354	8.6441	8.5245	8.6485	8.6708	8.4765
ADNP2	7.8568	7.5988	7.8057	7.5925	7.6262	7.8524	7.4596	7.6710	7.7136	7.6032	7.8844	7.8578	7.4905	8.0729	8.0529	8.2644	8.1218	7.8017	7.7431	7.8619	7.9814	7.8013	8.0600	8.0764	7.9359	7.8149	7.2889	8.0044	7.6703	7.8929	7.6341	8.2915	8.1175	8.1187	8.0457	7.9750	8.1344	7.6956	7.6978	8.2109	7.7256	7.9145	7.7379	7.8733	7.8442	7.2254	7.9349	7.8323	7.7834
ADO	7.1711	7.3829	7.4183	7.0064	6.8911	7.0251	7.2117	6.9879	7.3108	7.3132	7.7555	6.8866	7.1078	6.8117	6.9495	7.0167	7.3415	7.0880	7.0320	7.5006	7.5395	7.0723	7.0864	7.6877	7.4452	7.1604	7.3904	7.3129	7.4536	7.3572	7.5739	7.2871	6.8851	6.9816	7.2551	7.4179	7.8941	7.6357	7.2926	7.5081	7.4711	7.3319	7.4314	7.3506	6.9266	6.7133	7.0559	7.0784	7.2121
ADORA1	5.1085	5.1374	5.0747	5.2044	5.4345	5.5208	5.1492	4.9606	5.2783	5.2138	4.7546	5.0417	4.8065	5.4599	5.4496	5.3224	5.1750	5.2367	5.4120	5.3618	5.3184	5.2885	5.0448	5.3466	5.1325	5.2615	4.8454	5.4720	5.3118	5.4066	5.6730	5.4113	5.3490	5.4013	5.2725	5.2356	5.2681	5.2402	5.1826	5.2055	5.1855	5.2217	5.2571	5.3600	5.4981	5.1659	5.3258	5.2207	5.1861
ADORA2A-AS1	4.4108	4.3724	4.5263	4.3517	4.6323	4.5326	4.6330	4.6489	4.6685	4.4018	4.8142	4.6007	4.8359	4.3724	4.2370	4.8552	4.4641	4.6003	4.6562	4.7890	4.6321	4.6485	4.6731	4.7001	4.3141	4.6205	4.4752	4.6966	4.6665	4.5855	4.9041	4.5317	4.6359	4.9394	4.7930	4.4747	4.7005	4.5111	4.3740	4.1806	4.2092	4.6171	4.4129	4.3733	4.6166	4.9732	4.3152	4.7427	4.7645
ADORA2B	7.6011	6.5538	7.5322	7.6644	7.9578	7.5827	7.1516	6.6533	7.2044	6.8589	8.1368	7.2003	7.3303	7.3459	7.9203	7.5923	8.0803	7.3704	6.8028	7.4957	7.4039	7.4580	6.9601	7.6862	6.7379	6.9201	6.8693	7.5084	8.1285	7.9447	8.1611	7.8260	7.5028	7.7753	8.1261	7.2702	7.9797	6.7546	7.3016	7.3362	7.3583	8.3683	7.5588	7.4820	7.8949	7.6793	7.1247	7.5928	8.2691
ADORA3	4.8529	4.7416	4.6518	4.9393	4.7172	4.9625	5.3873	5.6064	4.9367	4.7902	4.9879	4.8174	4.8054	4.7670	4.6802	5.5358	4.7537	4.9658	4.8506	5.1293	4.8800	5.1092	4.9098	5.0886	5.0075	4.9227	4.8011	4.8621	4.8827	4.9684	4.6647	4.9671	5.3502	5.0841	5.0113	5.4651	4.9507	4.8192	4.5544	4.5724	4.9336	4.8267	4.7187	4.5153	4.8419	5.0718	4.9089	5.2307	4.6308
ADPGK	7.5093	8.0760	7.4592	7.9075	7.7793	7.3184	7.7154	7.5712	7.7516	7.7249	7.3611	7.5667	7.3071	7.3320	7.3955	7.0054	7.5719	7.7145	7.4153	7.7360	7.5803	7.8907	7.5987	7.3640	7.2762	7.1675	7.6059	7.5160	7.9376	7.7622	7.5276	7.2982	7.4037	7.5904	7.1777	7.3223	7.0401	7.5904	7.7950	7.2908	7.3249	7.3724	7.5782	7.6356	7.7399	7.8416	7.5858	7.6910	7.0080
ADPRH	5.1258	5.2301	5.0292	5.3148	5.1042	4.8598	5.4650	5.6280	5.1739	5.3699	5.2189	5.2891	5.3901	4.9806	5.1670	5.2224	5.0434	5.3441	5.2740	5.2810	5.1558	5.4902	5.3306	5.1531	5.3840	5.3619	5.4850	5.2250	5.3488	5.0989	4.9755	5.0980	5.1844	5.2211	5.5210	5.1368	4.7287	5.2058	5.4046	4.9041	4.9468	5.0333	5.3306	5.3735	5.2542	5.3861	5.2428	5.5187	5.1406
ADPRHL1	5.4189	5.2158	5.3436	5.4553	5.5213	5.5008	5.6493	5.6358	5.4960	5.3353	5.9536	5.4454	5.5198	5.5362	5.5589	5.5989	5.5728	5.8169	5.7603	5.9025	5.5817	6.0879	6.0130	5.9222	5.6077	5.5654	5.6741	5.6587	5.5064	5.5766	5.6958	5.6943	5.7963	5.9201	6.0512	5.7546	5.9657	5.2808	5.3793	5.3129	5.2523	5.6336	5.2241	5.2964	6.0286	5.8469	5.6378	5.7084	5.7426
ADPRHL2	8.4256	7.8879	8.4719	7.6461	8.2669	8.3146	7.7177	7.8059	8.0482	7.7123	8.3269	7.8661	7.6062	8.0337	8.2218	8.1178	8.3083	7.9817	7.8682	7.7308	8.1143	8.0077	7.6582	8.2281	7.7215	8.0126	7.6469	7.9412	8.2193	8.4548	8.3819	8.3408	7.8617	7.5792	8.6361	8.1801	8.4175	7.8582	7.7973	7.9412	7.8677	8.2306	7.9897	8.1751	7.8877	7.9536	7.9806	7.8592	8.5400
ADPRM	6.0362	6.2634	6.1706	5.9598	5.8650	6.0988	6.0845	5.7512	6.3159	6.4942	6.3731	6.1359	6.1817	6.0454	6.1901	6.0721	6.0769	6.2866	6.3238	6.0657	6.4234	6.1710	6.4609	6.3629	6.3265	5.9521	6.5105	6.0268	6.0850	6.0908	5.9189	6.4384	6.3185	6.0179	6.0066	6.2756	6.3712	6.6730	6.4567	6.4542	6.5350	6.2388	6.1473	6.0803	6.1450	6.0252	6.0484	6.2369	6.1254
ADRA1A	3.4767	3.5393	3.4916	3.5665	3.6974	3.5485	3.5488	3.5129	3.6061	3.4988	3.4986	3.4645	3.4523	3.5305	3.5034	3.5290	3.5447	3.4449	3.4947	3.3964	3.4575	3.4872	3.5471	3.4128	3.5539	3.4015	3.4537	3.4095	3.6519	3.6311	3.4552	3.4398	3.4484	3.5433	3.4248	3.3605	3.4383	3.5609	3.5063	3.4291	3.5526	3.4850	3.5195	3.5526	3.4424	3.4699	3.4546	3.3888	3.5308
ADRA1B	3.5178	3.3866	3.6295	3.7483	3.7272	3.5568	3.6849	3.4686	3.8313	3.6572	3.4514	3.4891	3.6894	3.4076	3.6464	3.4103	3.5703	3.5498	3.4748	3.2601	3.4537	3.4626	3.4801	3.2862	3.4816	3.4971	3.4279	3.3541	3.4789	3.6195	3.5922	3.3869	3.4325	3.4273	3.6145	3.5127	3.4351	3.7904	3.8097	3.7747	4.0521	3.8058	3.6836	3.5487	3.6438	3.6756	3.4805	3.5363	3.9182
ADRA1D	3.9551	3.7963	3.8510	4.0550	4.1230	3.7829	3.6485	3.8646	4.2992	4.0796	3.8226	3.7986	3.8320	3.8430	3.8311	3.8391	3.8501	3.8347	3.9852	3.8444	3.8317	3.8893	3.8899	3.7779	3.8545	3.8515	3.6386	3.8110	3.9303	4.1375	4.1221	3.9076	3.8397	3.8243	3.9484	3.7133	3.7550	4.1573	4.0147	4.1734	4.1602	3.8527	4.3094	4.2402	3.8403	3.8025	3.7951	3.9437	4.1434
ADRA2A	5.9886	5.0813	6.8330	6.1196	6.6597	6.5593	5.6893	5.7592	6.3138	6.7899	5.9117	6.0998	6.4811	6.2489	6.3676	6.7083	6.0730	5.9087	5.2838	5.8557	5.7031	5.9888	6.7769	6.5948	5.8810	7.5744	6.2443	6.4987	5.5928	5.7110	5.6613	6.5573	6.2627	6.5787	6.9885	5.7863	6.5695	5.6775	5.8248	6.2514	6.3277	5.9206	5.2400	5.3877	5.4790	6.1014	6.7629	6.1085	5.8093
ADRA2B	6.8617	6.4259	6.0448	6.3085	6.5627	6.1158	5.9168	6.2020	6.2562	6.1673	6.4527	5.9822	6.3266	6.1506	6.1656	6.2692	5.8464	6.0194	6.2978	6.5924	6.4038	6.1640	6.4832	6.4436	5.9185	6.0394	6.1046	6.2296	6.3611	6.5680	6.6527	6.0926	6.1439	6.1314	6.7269	5.6748	6.1800	6.0367	5.9064	5.9660	6.0545	6.4646	6.0889	6.1009	6.5209	6.1993	5.5500	6.2030	6.0044
ADRA2C	5.6677	5.5928	5.4471	5.7264	5.7326	5.4215	5.5188	5.9368	5.8100	5.9415	4.6621	5.0779	4.3760	5.5459	5.8675	6.2364	5.6436	5.1708	5.6974	6.0706	5.5376	5.4378	5.5853	5.1239	5.1302	5.6791	4.5039	5.7343	5.6454	6.2981	6.1365	5.7741	5.9102	5.6677	4.8162	5.3759	5.8220	5.8081	5.7049	5.4913	5.7539	4.6294	5.7117	5.9412	5.7790	4.8826	5.5682	5.2865	4.6376
ADRB1	3.5798	3.4500	3.4841	3.5557	3.6962	3.6539	3.4731	3.6437	3.6451	3.7725	3.3553	3.4399	3.5710	3.5181	3.4928	3.4896	3.4967	3.6067	3.4846	3.7012	3.4482	3.5916	3.6059	3.6470	3.4575	3.5091	3.4197	3.4430	3.4267	3.5129	3.6500	3.5936	3.4088	3.4379	3.4972	3.5427	3.3922	3.5580	3.6337	3.6925	3.6631	3.4953	3.6339	3.5264	3.5687	3.5230	3.5166	3.5007	3.6418
ADRB2	8.3046	7.9156	8.4538	8.0719	8.0921	7.7103	7.8140	7.6201	8.4916	8.3010	8.1524	8.1218	7.8162	7.8335	7.7567	8.1436	7.9401	7.5181	7.7737	7.8709	7.8659	7.9790	8.0022	8.0117	7.7510	8.4416	7.7707	8.8328	7.6936	7.9129	8.5540	9.2973	8.5837	8.6574	8.9119	8.5793	9.0382	8.5679	8.6506	8.4156	8.4492	8.0000	8.0749	8.1120	7.9925	7.4555	8.2394	8.1019	8.1133
ADRB3	5.3785	5.3153	5.3002	5.0909	5.1180	5.1837	5.3057	5.4367	5.4653	5.3076	5.5024	5.1481	5.6828	5.1046	5.2221	5.5539	5.1937	5.7465	5.4542	5.6899	5.4777	5.3755	5.3272	5.3412	5.1543	5.4007	5.2407	5.3957	5.2706	5.2375	5.0986	5.4196	5.4208	5.3942	5.4438	5.3452	5.2313	5.1162	5.0618	5.1094	5.1020	5.3972	5.3530	5.1995	5.5132	5.4325	5.2945	5.5618	5.4350
ADRBK1	7.4492	7.7314	6.8720	7.7013	7.6282	7.5093	7.6097	7.9977	7.4392	7.2903	7.4128	7.6812	7.7893	7.6636	7.5760	7.9910	7.2792	7.6457	7.8724	7.7947	7.6332	8.0919	7.7353	7.5738	7.4108	7.3508	7.6653	7.4124	7.5506	7.5659	7.1426	7.7447	7.9244	7.8474	8.0180	7.3655	7.0381	7.2556	7.3475	6.9068	6.9605	7.5755	7.3519	7.4209	7.9665	8.2374	7.7672	7.8043	7.9367
ADRBK2	5.4723	5.9259	5.5665	5.3487	5.0743	5.1407	5.6643	5.4829	5.5750	5.7068	5.4940	5.7151	5.3238	5.3751	5.4872	5.2541	5.6409	5.4051	5.2881	5.4550	5.4431	5.5074	5.0748	5.3394	5.7623	5.8640	5.6063	5.3111	5.8537	5.2618	5.5663	5.2857	5.4687	5.3704	5.4451	5.9743	5.5438	6.0205	5.6372	5.4483	5.3685	5.3389	5.3678	5.5610	4.9272	5.2114	5.6324	5.6139	5.2446
ADRM1	8.3592	7.7084	8.3831	8.4743	8.7395	8.4390	8.1143	8.5270	8.4138	8.1880	8.1738	8.3157	8.3585	8.3683	8.3330	8.6235	8.3599	7.8811	7.6768	8.1307	8.0813	7.9934	7.9944	8.0754	7.9488	8.3690	7.9181	8.1831	8.1392	8.1536	8.1014	8.4270	8.5831	8.4366	8.8626	8.0423	7.6499	8.0185	8.4568	8.0949	8.0914	8.5334	8.2500	8.4007	8.2338	8.2932	8.1529	8.4442	8.5200
ADSL	8.3402	8.3464	8.4540	8.0046	8.1015	7.8139	8.5335	8.4828	8.4776	8.4889	8.4770	7.9646	7.8716	7.9112	8.0181	8.2413	8.4546	8.3806	8.2269	8.4243	8.3190	8.4325	8.0306	8.3429	8.2912	8.5319	8.1279	8.1504	8.1397	8.2194	8.1078	8.1989	8.2324	8.3092	7.9300	8.3921	8.5065	8.5570	8.4191	8.3265	8.4531	8.4523	8.3443	8.2751	8.4056	8.3360	8.4126	8.6200	8.0132
ADSS	5.7650	5.7866	5.3568	5.7301	5.7652	5.9646	5.6312	5.3150	5.8001	5.6968	5.6849	5.8380	5.8467	5.8439	5.6813	5.1990	6.0800	5.8376	5.7646	5.7786	5.8861	5.8463	5.5898	5.8032	5.7111	5.4454	5.7800	5.9197	5.9585	6.0250	5.8936	5.9341	5.7131	5.7552	5.5137	5.6321	5.8588	5.7335	5.8010	5.9305	5.8426	5.6547	5.8686	5.6483	5.5981	5.6298	5.6547	5.6856	5.7272
ADSSL1	6.2782	5.8805	6.6125	5.6937	6.0175	6.2833	5.7905	6.0672	5.6138	5.4818	6.1402	5.7912	5.8499	6.3491	6.0912	5.8361	6.1264	5.5553	5.5443	5.9966	5.9574	5.6630	6.2173	6.3396	5.9565	5.9977	6.0270	6.1755	5.1671	5.6053	6.0421	6.2914	5.4807	5.5578	6.3933	5.8166	5.9208	5.5633	5.6308	6.3040	6.2888	6.7545	5.7544	5.5278	5.5511	5.3698	5.6344	5.4697	6.4611
ADTRP	4.2616	4.6915	4.3696	4.5262	4.5696	4.5262	5.1038	4.8371	4.6799	4.6687	4.7984	4.3517	4.5527	4.5262	4.5627	4.5814	5.0564	4.5071	4.8373	4.6438	4.5554	4.7119	4.6252	4.7123	4.6714	4.6329	4.7380	4.6644	4.3781	4.2124	4.4135	4.6779	4.8678	4.6225	4.5736	5.1380	5.1423	4.8101	4.9593	4.6599	4.6465	4.6678	4.6860	4.3701	4.6198	4.7456	4.6907	4.9611	4.7723
AEBP1	10.0096	9.1585	9.4972	9.1597	8.9716	8.1317	8.8699	9.5864	9.0273	8.9671	8.4981	9.7182	9.2595	9.3236	9.2028	9.6318	8.2647	8.6183	8.9868	8.9513	8.8747	8.7246	9.4613	9.0154	8.8699	9.9151	9.1394	8.7481	9.3596	8.9469	8.1494	8.0830	9.3706	9.2667	10.2873	9.2094	8.6636	8.9704	9.6678	8.1362	8.9149	8.2149	8.9140	9.0732	8.9994	9.2336	10.1916	9.4582	7.8700
AEBP2	5.6727	5.3554	5.9945	5.7459	6.0124	6.2054	5.8844	5.4016	5.9243	5.9886	5.8723	5.8825	5.5744	6.1751	5.9643	5.6083	6.2264	5.8514	5.7835	5.7484	5.8286	5.8212	5.8301	6.0497	6.0834	6.1161	5.9310	6.2760	5.8808	6.1033	6.1056	6.0058	5.6682	5.7825	5.0066	5.8647	6.1951	5.6678	5.6092	6.1689	6.0993	5.8576	5.9634	5.6746	5.4454	5.1358	5.7006	5.5337	5.5028
AEN	7.0001	7.0274	6.9869	7.1398	6.9535	6.7637	7.0725	7.1626	7.4472	6.9571	7.0704	6.6587	5.7796	6.5039	6.8534	6.9306	7.0648	6.7884	6.7548	7.0778	6.8469	6.7185	6.3744	6.9264	6.3673	6.9460	6.2453	7.0223	7.1448	7.3464	7.1360	6.9787	7.3023	7.1110	7.2440	7.3782	7.5881	7.4828	7.2759	6.7004	6.7090	7.0379	7.2378	7.3609	7.5120	6.6319	6.7696	7.0138	6.4475
AES	7.8322	6.9874	7.7802	8.9702	9.2172	8.8750	7.6329	7.8805	8.3175	8.2692	7.9308	8.8076	8.7618	8.9048	8.9556	8.9176	7.9890	7.9172	8.0831	7.8514	7.9293	7.7802	7.9457	7.9501	8.3269	8.4485	8.2523	8.6218	7.9700	8.0928	7.9569	8.3672	8.3497	8.6140	8.5096	8.0083	7.1741	7.8546	8.1060	8.3442	8.3133	8.4138	8.3949	8.2388	7.8698	8.3730	8.3269	8.2109	8.4662
AF001548.5	5.4554	5.3421	5.5940	5.2340	5.5949	5.4733	4.9243	5.2449	4.8111	4.7084	4.9489	5.3736	5.7211	5.3996	4.7899	4.7358	4.7222	4.7747	4.7800	5.1296	5.2658	5.2409	5.4585	5.7886	4.7567	4.9168	4.8686	4.6724	4.7022	4.3633	5.0556	5.0231	4.8904	4.7440	4.8271	4.7894	5.1408	5.0479	5.2553	4.7849	4.7790	4.9662	5.0062	4.7544	4.9729	5.2192	4.5352	4.7005	5.2167
AF007147	5.6759	5.7204	5.6817	5.9355	5.7375	5.3863	6.3386	6.8799	5.9511	6.5917	5.9534	5.7851	6.0888	5.4963	6.0731	6.4100	5.5577	5.9569	6.1063	5.4710	5.6811	5.9714	6.0549	5.7144	6.7963	6.8390	6.4046	5.5993	5.6035	5.7657	5.4920	5.7798	5.7134	6.0133	6.4347	6.4485	6.1585	6.5610	6.5104	4.9854	5.4333	5.7400	5.5968	5.8098	6.0471	6.6606	6.5630	6.7412	6.0657
AF067845.1	3.3359	3.5703	3.7097	3.5589	4.0724	3.9710	3.3608	3.4201	3.4513	3.5705	3.2869	3.4309	3.2935	3.6026	3.5839	3.3227	3.6026	3.4317	3.3256	3.3598	3.5008	3.2583	3.3698	3.3233	3.3612	3.2731	3.3801	3.3961	3.4973	3.6862	3.8501	3.8334	3.7435	3.4951	3.2866	3.3777	3.3740	3.5310	3.5536	3.6628	3.6304	3.5642	3.3324	3.8246	3.5389	3.1641	3.3318	3.3760	3.1107
AF070581	3.5868	3.4271	3.2487	3.2578	3.1161	3.0706	3.5375	3.5672	3.3723	3.7397	3.5545	3.4712	3.4721	3.2257	3.1764	3.6245	3.1940	3.3039	3.4123	3.2127	3.4477	3.2198	3.2544	3.0083	4.3264	3.7795	4.4994	3.6382	3.8366	3.3487	3.0004	3.1547	3.2072	3.4908	3.2212	3.6122	3.4872	4.0180	4.3163	3.5140	3.9627	2.9776	3.6682	3.3558	3.3219	3.3035	4.3090	3.7756	3.2017
AF086184	4.6425	4.7117	4.6747	4.5580	4.5512	4.8547	4.1870	4.3239	4.6310	4.6899	5.4828	4.7156	4.7199	4.5870	4.7223	4.6653	5.2275	4.5738	4.9055	4.9314	4.5946	4.7296	4.4594	4.9340	4.2601	4.6394	4.5599	4.4172	5.2277	4.6341	5.1200	4.8190	4.5763	4.8738	4.9020	4.3706	4.8655	4.3565	4.2438	3.9336	4.1594	4.8196	4.6728	4.2802	4.4419	5.0725	4.2925	4.7094	5.2571
AF090939	5.4508	5.6982	5.2460	5.2121	5.3803	5.2910	6.0938	5.5702	5.6403	5.7218	6.2471	5.5878	5.5717	5.6878	5.8992	6.8991	5.8044	6.0772	6.0917	6.4197	5.8562	5.5065	5.7275	6.3313	6.5318	5.8634	5.7270	6.2097	5.3491	5.5504	5.8202	6.6235	6.6434	6.5738	7.1903	6.4774	6.4537	6.4774	6.3859	6.0517	5.4787	6.4335	5.9809	5.8236	6.1131	5.8322	6.2307	6.3612	6.3593
AF131215.4	3.7636	4.8029	4.1565	3.7862	3.9273	4.2904	5.0311	4.3284	4.3089	4.2987	4.4524	5.2034	4.4849	4.1185	4.5531	4.5769	4.1479	4.6254	4.4991	4.4368	4.3570	4.4424	4.7244	4.0182	5.1410	4.5714	4.9181	4.1946	4.2832	4.0612	3.6586	4.3110	4.3222	4.5954	5.7917	4.6031	4.5680	4.4465	4.0741	5.0112	4.4931	4.6369	4.4920	4.6960	3.9730	4.7202	4.1352	4.2008	5.2964
AF131215.8	4.1657	4.6034	4.2774	4.1863	4.3994	4.4415	4.4607	4.1908	4.2850	4.2382	4.6267	4.4893	4.4759	4.6232	4.4404	4.0106	4.9819	4.1610	4.1878	4.0282	4.4655	4.4325	4.2867	4.8265	4.4318	4.4374	4.0933	4.6704	4.5165	4.2427	4.1448	4.4328	4.2115	4.0376	4.7055	4.1345	4.6611	4.3686	4.1379	4.6924	4.4610	4.2450	4.5264	4.2698	4.0205	3.8524	4.1087	3.9923	4.7429
AF186192.1	4.5764	4.6647	4.9889	4.9781	4.9187	4.8546	4.7959	4.8366	5.0111	4.8879	4.5290	4.6612	4.8866	4.5562	4.4597	4.5411	4.3560	4.7974	4.5621	4.5518	4.6215	5.1136	5.3504	4.5109	4.5222	4.6996	4.5918	4.8241	4.3853	4.7437	4.3270	4.6600	4.4886	4.5249	4.9501	4.7656	5.0063	4.5791	4.6271	4.5714	4.7205	4.6376	4.8060	4.5726	4.9718	5.1901	4.7974	4.8790	4.9783
AF198444	3.8109	4.1470	4.5522	3.5991	3.4917	3.8771	4.2701	3.6702	4.6116	4.4062	3.4335	4.3190	3.8346	3.7984	3.8087	4.5337	4.5426	4.0304	3.8037	3.4566	3.5269	5.1077	3.6664	4.2830	3.3283	3.4544	3.0598	3.2520	5.5579	4.8544	4.8103	4.5032	4.5104	5.0377	6.7898	6.9937	4.4548	5.5872	6.4231	3.4656	3.6116	3.3529	5.4010	5.3316	3.2284	3.1375	4.5328	4.3287	3.5328
AF213884.2	7.2765	6.8397	6.5633	6.7154	6.7842	6.7270	6.7275	7.3468	6.9952	6.4906	7.1167	6.7120	7.0981	6.9867	6.4897	6.7500	6.4350	6.9934	6.9917	6.5863	6.7317	7.2742	6.9593	6.7842	6.6177	6.6450	6.8771	6.6746	6.4255	6.7822	6.8323	6.8171	6.8974	6.4621	7.2617	6.7916	6.6418	6.6516	6.9059	6.5670	6.7712	7.1147	6.6121	6.9630	7.3168	7.5409	6.7210	6.9493	7.0921
AF279780	3.3925	3.4265	3.4304	3.3274	3.7750	3.7592	3.5146	3.4746	3.7607	3.5790	3.6500	3.2839	3.3843	3.7353	3.7214	3.4232	3.5865	3.4142	3.5845	3.5482	3.6109	3.5889	3.3801	3.6842	3.4182	3.6607	3.4902	3.8504	3.5294	3.6617	3.8109	3.5738	3.5662	3.5631	3.4091	3.5413	3.6566	3.9833	3.6847	3.5370	3.7088	3.5577	3.9285	4.0340	3.5919	3.3188	3.4944	3.6095	3.5705
AF289551	5.2418	4.6759	5.3112	4.9767	5.3303	6.2926	4.6860	4.9070	5.1384	5.2181	5.0477	5.0795	4.9341	6.1745	5.9242	5.0538	5.7039	4.5841	4.3566	4.6172	4.8198	4.7199	4.6680	4.9306	4.7356	5.4084	4.2291	5.6815	4.9408	5.2843	5.2412	5.1155	4.7725	4.9920	5.4810	5.1273	4.9157	4.9295	5.0746	5.4379	5.1034	5.2628	5.3303	5.1189	4.6664	4.2552	4.5821	4.7111	4.7023
AF520793	5.6795	5.8605	5.3535	4.8978	4.7922	5.4081	5.8024	5.5515	4.4120	5.3955	5.9899	5.4000	5.6563	5.5228	5.8730	6.1325	6.5665	5.0560	5.3517	5.3151	5.9199	5.6467	6.0423	5.8188	6.0003	6.1409	5.5057	6.0298	5.6274	4.8561	5.5324	6.4344	6.0123	5.9873	5.2571	5.8107	6.2628	6.4027	5.3060	5.9440	5.9941	5.5498	5.5610	5.3813	5.0865	4.6608	5.8186	5.8022	6.1888
AFAP1	3.5132	3.3944	3.5623	3.3822	3.2390	3.2772	3.4942	3.3113	3.3845	3.6963	3.5518	3.7685	3.5657	3.3566	3.3472	3.2484	3.4788	3.2420	3.3575	3.3307	3.3700	3.3555	3.2970	3.3888	3.7117	3.8823	3.5040	3.4082	3.9690	3.3552	3.4111	3.2211	3.4967	3.3670	3.4260	3.3914	3.5421	3.9855	3.6405	3.9548	3.6188	3.1369	3.5748	3.4801	3.2811	3.2189	3.7234	3.4832	2.9548
AFAP1-AS1	4.4116	4.3225	4.2102	4.1567	4.3287	4.2756	4.4067	4.7371	4.2766	4.3665	4.1274	4.2882	4.3267	4.2504	4.3860	4.4607	4.1860	4.4942	4.5138	4.4038	4.4557	4.4152	4.4327	4.3753	4.1922	4.0665	4.6094	4.2585	4.1772	4.3688	4.0780	4.4346	4.4111	4.3403	4.4706	4.5530	4.1809	4.4869	4.4405	4.0824	4.1835	4.3287	4.5924	4.2811	4.5046	4.6905	4.2896	4.3793	4.4222
AFAP1L1	5.3530	5.4428	5.3878	5.7633	5.9083	5.6856	5.6879	5.5367	5.2786	5.3517	5.2820	5.5297	5.6524	5.4907	5.3196	5.7830	5.5496	5.3313	5.5571	5.5013	5.6190	5.6758	5.5519	5.6608	5.5419	5.2286	5.4859	5.1837	5.5452	5.2164	5.5274	5.2944	5.7717	5.7063	5.5249	5.3040	5.3520	5.6456	5.5722	5.5245	5.2904	5.6032	5.6282	5.2957	5.2404	5.6587	5.5597	5.3783	5.7481
AFAP1L2	6.6533	6.1121	6.9423	6.1586	6.3743	6.2246	5.7703	5.7937	6.5848	6.2827	6.8215	6.4315	6.2469	6.2425	6.4576	5.3508	6.9103	6.8176	6.4351	6.3730	6.4369	6.1876	6.1249	5.7141	5.7902	6.0634	6.2370	6.3981	6.9437	6.3302	6.6763	6.3856	6.6776	6.3709	5.9331	6.3937	6.8466	5.8956	6.1696	6.3276	6.4759	6.0645	6.3388	6.2558	5.8318	6.0838	6.2979	5.9218	5.8035
AFF1	6.5664	6.9217	6.3271	6.7898	6.6643	6.7936	6.5042	6.5062	6.3868	6.4868	6.4959	6.5323	6.7562	6.8483	6.9685	6.3490	6.3932	6.5313	6.6362	6.7347	6.6907	6.6719	6.8368	6.6737	6.4423	6.1604	6.4452	6.7260	6.4800	6.6801	6.6504	6.7857	6.4597	6.4254	6.5530	6.5983	6.5005	6.3139	6.4621	6.7702	6.4300	6.9174	6.5366	6.4581	6.8469	6.3661	6.4280	6.8783	6.6822
AFF2	4.6567	4.7421	4.6152	4.7212	4.7144	4.5692	4.8024	4.9653	4.4688	4.5906	5.0326	4.5275	4.7232	4.7766	4.5633	4.8278	4.4820	4.6912	4.7270	4.8309	4.6487	4.9384	4.9015	4.8986	4.9479	4.7491	4.7294	4.9668	4.7243	4.7824	4.7966	4.6929	5.0816	4.8598	4.9914	4.7729	4.7909	4.2974	4.3321	4.2679	4.3100	4.7772	4.3770	4.5936	4.9668	5.1054	4.8063	4.8833	4.8342
AFF3	3.9399	3.8398	3.8479	3.9530	3.9219	3.8512	3.9199	3.9157	3.7389	4.2178	3.8160	3.9026	4.0061	3.9135	3.9451	3.9199	3.8618	3.7985	3.9297	3.8785	3.8410	3.7871	3.9127	3.8578	3.9540	3.9001	4.0073	3.7499	3.9287	3.7665	3.8302	3.9705	4.0688	3.8644	4.2402	4.2380	4.0426	4.0484	4.0078	3.7452	3.7841	3.9411	3.7375	3.9297	3.9582	3.8800	3.9707	3.8284	3.9183
AFF4	5.0331	5.6095	5.2052	6.1549	6.1299	5.9052	5.7693	5.4721	6.0514	6.2194	5.8192	5.6114	5.9468	5.5569	5.7671	5.2358	5.6112	5.6905	5.5060	5.5144	5.5353	5.5692	5.6217	5.8969	5.8746	5.6371	5.6008	5.8751	6.1185	5.9862	5.9080	5.5558	5.4789	5.4813	5.5949	5.6491	5.4563	5.5473	6.1436	6.2979	6.0619	5.8033	6.1828	6.1527	5.6273	5.8540	5.1759	5.3973	5.7962
AFG3L1P	6.4282	6.4657	6.7432	6.2650	6.3752	6.4915	6.2729	6.0485	5.9009	6.2253	6.5886	6.4481	6.5943	6.3472	6.4805	6.4232	6.5962	6.3579	6.1501	6.0800	6.1674	6.0163	6.3426	6.4562	6.1289	6.2710	6.3562	6.2545	6.3403	6.4024	6.6426	6.6338	6.3031	6.3834	6.1839	6.2210	6.2893	6.2598	6.3512	6.3538	6.1998	6.5109	6.2043	6.3258	6.1218	6.1765	6.2924	6.0804	6.5366
AFG3L2	7.0246	6.9407	7.3137	6.7275	7.1662	7.1859	6.5332	6.6429	6.8324	6.7558	7.1699	6.7853	6.5903	7.1191	6.7819	7.0158	7.0767	6.7800	6.7893	6.8326	6.8997	6.6419	6.5677	7.0713	6.8606	7.1226	6.6141	7.1118	6.8582	7.3645	7.3133	6.9561	6.7600	6.8304	6.4377	6.7499	7.2321	6.6875	6.5926	7.0669	7.1134	6.9751	6.7668	6.6672	6.6424	6.1635	6.5066	6.3771	6.9167
AFM	3.3804	3.3373	3.5956	3.1958	3.5037	3.4543	3.2443	3.1780	3.4627	3.3468	3.5435	3.5106	4.1326	3.7174	3.4901	3.4429	3.3698	3.4747	3.6591	3.5457	3.4365	3.4698	3.5072	3.9826	3.4391	3.3282	3.8566	3.4913	3.4758	3.5574	3.4369	3.2204	3.3701	3.4458	4.0055	3.2517	3.3928	2.9509	3.3991	3.4758	3.4086	4.0482	3.4204	3.2134	3.6459	3.8121	3.5319	3.3004	3.9413
AFMID	4.7267	5.5393	5.0852	5.0759	5.5011	4.9180	4.9307	5.2085	5.3674	5.3128	5.3069	4.9261	5.0255	4.7378	5.0900	5.1034	5.0369	5.3992	5.0428	5.0410	5.1240	5.3856	5.1557	4.7944	5.0874	5.2703	5.2011	5.3010	4.8457	4.8389	5.1535	5.4001	5.1931	4.7835	5.7572	4.9277	5.1470	5.0105	5.2423	5.4168	5.3797	5.1386	5.2815	5.1991	5.0883	5.4576	5.0653	4.9289	4.9167
AFP	4.1492	3.9913	4.0407	3.9811	4.1085	4.1126	3.9546	4.1201	4.3921	4.2934	4.2530	3.5934	3.8567	4.2506	4.1775	3.9531	4.2854	3.8699	3.9286	4.2907	4.0150	4.0801	4.0499	4.0267	3.8084	3.9844	3.7915	4.0291	4.1102	4.2053	4.4001	4.5461	3.9824	4.0200	4.4515	4.0311	3.9189	4.3024	3.9806	4.1218	4.2438	4.6155	4.3092	3.9733	3.9417	3.7559	3.9839	4.0419	4.4145
AFTPH	8.7553	8.8130	8.8431	8.8313	8.4069	8.6847	8.6895	8.9817	8.6984	8.6363	8.8152	8.6343	8.8173	8.7816	8.7368	8.6325	8.6071	8.5550	8.6480	8.4999	8.7978	8.4910	8.7708	8.7913	8.7220	9.0257	8.7655	8.8099	8.6389	8.7816	8.9865	8.8822	8.3456	8.6024	7.8808	8.6508	8.6621	8.8700	8.5979	8.5139	8.6107	8.5256	8.5283	8.4140	8.5050	8.5082	8.4241	8.3271	8.7532
AGA	7.3561	8.2603	7.2358	7.7705	7.6454	8.1125	8.3248	8.0820	8.1003	8.3835	8.0481	7.2919	7.3027	7.8943	7.6738	6.9738	7.8558	8.1049	8.0415	7.9567	7.9137	8.1162	8.3609	8.2803	8.0492	7.5392	7.7829	8.1643	7.7163	7.6088	7.8822	7.9278	7.7280	7.7406	7.2813	7.8644	7.9637	8.5129	8.0443	8.4510	8.3717	8.1712	8.4373	8.5153	7.6183	7.6117	7.6566	7.4271	8.2492
AGAP1	5.8772	5.6517	5.9161	5.6651	5.8949	5.8837	5.4040	4.8097	5.5432	5.3256	5.4487	5.8649	5.6998	5.9858	5.9781	5.4967	5.9935	5.3293	5.5047	5.6786	5.6666	5.5404	5.5834	5.7967	5.7202	5.8038	5.5813	6.0020	5.5494	5.2334	5.8207	5.8531	5.6538	5.6746	5.6171	5.5809	5.6931	5.5348	5.5427	6.0341	5.7244	5.9164	5.6638	5.7871	5.4159	5.0986	5.6867	5.1063	6.0227
AGAP11	4.6898	4.4777	4.2552	5.1274	5.1592	5.0311	4.6224	4.3356	4.9523	5.0702	4.8484	5.1883	5.6439	5.5017	5.5275	4.8990	4.8312	4.8190	4.7128	4.2093	4.5461	4.5468	4.7375	4.4445	4.8296	4.1869	4.7051	4.5017	4.6603	4.8568	5.0598	4.5846	4.7515	4.5934	5.0171	4.5646	4.2105	4.6673	4.8197	5.0101	4.8812	4.7548	4.7834	5.0020	4.4297	4.6373	4.5623	4.4177	5.2351
AGAP2	4.6632	4.4273	4.5537	4.7363	4.7893	4.8349	4.3733	4.4336	4.8367	4.9674	4.3204	4.4458	4.4315	4.4712	4.6323	4.6302	4.4398	4.3827	4.3367	4.2350	4.4051	4.5067	4.4627	4.3219	4.6604	4.5257	4.2329	4.5760	4.7491	4.8106	4.6202	4.4371	4.4889	4.4879	4.3844	4.3453	4.3338	4.8017	4.8184	4.6902	4.6898	4.2610	4.8728	4.8624	4.7171	4.3347	4.6079	4.4693	4.4352
AGAP2-AS1	6.6670	5.6044	6.0582	6.7455	6.6360	6.6458	6.2021	6.7011	6.2959	6.2599	6.4662	6.7981	6.6947	6.8745	6.8956	6.6013	6.8076	6.1956	6.4289	6.8348	6.4432	6.6463	6.4395	6.7455	6.4986	6.2267	6.4638	6.6277	6.6952	6.1099	6.6050	6.6816	6.5757	6.4867	7.4165	5.9809	6.1594	5.6507	6.5342	6.1590	6.4244	7.1351	6.3801	6.3397	6.6798	6.6915	6.6192	6.3884	7.1318
AGAP3	7.0767	6.1672	6.8721	6.7210	6.9563	6.9760	6.4588	6.3586	6.7250	6.3655	6.8079	6.7342	6.9590	7.0583	6.9816	6.8690	6.6443	6.6057	6.4566	6.5002	6.4072	6.2302	6.4912	6.4197	6.2892	6.4337	6.3069	6.8523	6.6342	6.7899	6.7474	6.8934	6.7952	6.5800	7.5866	6.3074	6.6987	6.1899	6.4547	6.5614	6.5449	6.9939	6.5701	6.6031	6.6903	6.5642	6.4779	6.4221	7.2121
AGAP4	6.1420	6.7432	6.1743	5.0641	5.3002	5.9853	6.5266	6.3503	5.5067	6.0638	7.0625	6.3776	6.6099	6.6358	7.1119	7.6700	6.2612	5.9091	6.2828	5.8007	6.0135	5.6787	6.3254	5.8305	6.6941	6.7669	6.1657	6.5657	5.7932	5.4732	5.4041	7.0521	6.8125	7.0775	6.9957	6.4972	6.2364	5.9344	5.6352	6.0668	5.9982	6.5137	5.6781	5.3747	6.0347	6.2882	6.6562	6.3487	6.6763
AGAP6	5.8655	6.9180	5.6503	6.0502	6.2861	5.9908	6.7583	6.3022	6.6740	6.8420	6.4464	5.9001	6.4849	6.0858	6.0450	5.9803	5.9178	6.6637	7.0165	6.6433	6.2760	6.6708	6.7562	6.2432	6.1467	5.3922	6.1881	5.8578	6.0548	5.8629	5.9450	6.2706	6.5397	6.8017	6.3612	5.8260	5.7180	6.2029	6.5388	6.2938	6.2097	6.5871	6.3041	6.3607	6.4806	6.8213	6.3910	6.4943	6.6705
AGAP9	5.5380	5.5851	4.9825	4.5320	4.6526	4.8806	4.9062	5.1526	5.4205	5.3450	4.8345	5.3326	5.0565	5.2482	5.7305	5.2900	4.9272	4.7193	4.6718	4.6778	4.9090	4.7253	4.9164	5.1811	4.8029	4.7128	4.5826	4.8563	4.9271	4.8611	5.2462	4.9378	4.9707	4.5202	4.6202	4.4325	4.3224	5.1362	5.2223	5.0686	4.9411	5.1128	5.2697	5.1328	4.8011	4.6598	5.3407	5.4279	5.0884
AGBL1	3.5104	3.7486	3.4711	3.7116	3.6697	4.0860	4.0135	3.9748	3.8238	3.4768	3.6993	3.5258	3.5341	3.6871	3.8161	4.0584	4.0062	3.7928	3.6649	3.6751	3.8480	3.7782	3.9509	3.9020	3.8284	3.8303	3.5139	3.8108	3.8669	3.7718	3.6288	3.8123	3.7878	3.6008	3.8977	3.9048	3.9649	3.6297	3.5188	3.6816	3.6589	3.8481	3.5164	3.7573	3.8735	4.1169	4.0572	3.8372	3.9260
AGBL2	3.9683	3.7234	3.9512	3.6757	3.6066	3.6308	3.7695	3.5319	3.9783	3.7035	3.4894	3.8005	3.4933	3.6831	3.9236	3.6820	3.8141	3.7413	3.6336	3.7405	3.5440	3.5812	3.5750	3.7720	3.7769	3.7461	3.4762	3.3852	3.5971	3.9259	3.9965	3.7046	3.6779	3.9530	3.6120	3.6519	3.6123	3.6535	3.8752	3.8651	3.9388	3.6510	3.8122	3.5826	3.6237	3.5182	3.8926	3.6293	3.4481
AGBL3	2.9896	3.2064	3.0661	2.9627	2.9294	2.9863	2.9650	2.8111	2.8228	2.9685	3.0987	3.0987	2.8779	2.9830	2.9508	2.8295	2.9129	2.9142	2.9969	2.9796	2.9428	2.8549	2.8964	2.9526	3.0037	3.0652	3.1232	2.8285	2.9351	2.9332	2.9332	2.9674	2.9796	2.9056	2.8385	2.9000	3.0802	3.0132	2.9410	2.9627	3.0652	2.9248	2.9627	2.8405	2.8425	2.8540	2.8748	2.9000	2.8756
AGBL4	3.7386	3.7336	3.5795	3.6668	3.8073	3.5048	3.5619	3.5986	3.5584	3.6576	3.5902	3.6012	3.4870	3.6838	3.8054	3.4292	3.5753	3.6012	3.4536	3.5106	3.4548	3.6870	3.4688	3.3106	3.5065	3.4283	3.4529	3.6843	3.6299	3.7389	3.8035	3.5347	3.4708	3.4298	3.6670	3.5338	3.3904	3.7127	3.5828	3.6285	3.5936	3.5562	3.6031	3.6095	3.4024	3.5318	3.4617	3.4928	3.5908
AGBL5	5.2219	4.8805	5.2490	5.7666	5.6404	5.7432	5.5142	5.3772	5.6646	5.5133	5.2801	5.5664	5.3476	5.4386	5.5370	5.2558	5.4856	5.3667	5.2829	5.1715	5.3123	5.3785	5.2554	5.3829	5.4059	5.3478	5.2534	5.3348	5.4574	5.1876	5.3579	5.3164	5.1543	5.3405	5.3441	5.1402	4.9807	5.4589	5.6360	5.9146	5.6678	5.2893	5.7574	5.5595	5.5176	5.0572	5.3713	5.5813	5.2717
AGER	4.6401	4.6710	4.9891	5.0588	5.4854	4.9755	4.3276	4.6464	4.7603	4.9942	4.4596	4.8227	4.4114	5.2524	4.9661	4.7895	4.9724	4.4155	4.5708	4.6339	4.7629	4.3077	4.5176	4.3519	4.7595	4.9000	4.2928	4.8562	4.8139	5.4343	5.7259	4.5169	4.6333	4.5437	4.4429	4.6363	4.5408	4.8447	4.8816	4.8174	4.9718	4.4532	4.7920	5.0712	4.4273	4.2104	4.8856	4.5945	4.5180
AGFG1	6.6844	6.6842	6.6907	6.6198	6.8166	6.5424	6.7769	6.2524	6.6616	6.7641	7.0031	6.9912	6.5063	6.4823	6.5983	6.4453	6.6213	7.2688	6.8896	6.8084	6.8340	6.8743	6.5204	6.8133	7.1250	6.8758	6.6787	7.1622	7.2343	7.1351	6.8761	6.6810	6.8435	6.8376	6.9205	6.8749	6.8508	7.0053	6.9100	7.0217	6.8152	6.7477	6.9715	6.6621	7.0088	6.8168	6.4476	6.8993	6.4419
AGFG2	5.2247	5.1129	5.1404	5.0735	5.1729	5.2481	5.1287	5.2269	5.1548	5.2314	4.8862	5.0704	5.4464	5.1518	5.1271	5.0573	5.0001	5.1812	5.2509	5.1087	5.0382	5.0991	5.1181	5.2213	4.9810	4.9827	5.1444	5.0666	4.9891	5.0937	5.0962	5.0202	5.1033	5.0003	5.5173	4.9840	4.9304	4.9644	5.1472	4.8031	5.0464	5.2956	5.0626	5.1926	5.3427	5.4019	5.0600	5.2557	5.1919
AGGF1	5.8939	6.6276	6.2271	6.3174	6.2387	6.4722	6.3401	5.8326	6.3011	6.4092	6.4829	6.3009	6.4669	6.6191	6.5369	5.9187	6.4722	6.4989	6.5350	6.4144	6.5794	6.2143	6.6074	6.4883	6.3538	6.2967	6.5116	6.4486	6.4017	6.4499	6.5257	6.4629	6.1475	6.3318	5.5294	6.2655	6.5905	6.3629	6.3403	6.6674	6.3590	6.6595	6.4235	6.3988	6.1783	6.1831	6.1633	6.2887	6.6482
AGK	5.1646	5.3689	5.3852	5.5315	5.4157	5.6683	5.4257	5.0304	5.5733	5.6596	5.4347	5.4648	5.2664	5.5009	5.5534	5.1037	5.8850	5.6077	5.4359	5.4670	5.4979	5.3960	5.4910	5.4442	5.5683	5.4459	5.3889	5.4560	5.5750	5.4847	5.4112	5.2218	5.3685	5.4921	4.9184	5.1937	5.3687	5.6529	5.6687	5.8690	5.8067	5.3962	5.5960	5.4236	5.2982	5.2183	5.2318	5.6278	5.1174
AGL	8.5044	8.6706	8.8569	8.3718	8.1683	8.5115	8.5123	7.7693	8.2531	8.4226	8.6323	8.6976	8.7321	8.8654	8.6349	8.2639	9.0369	8.6298	8.6482	8.4190	8.6014	8.4190	8.3896	8.5961	8.8018	8.6082	8.9753	8.6650	9.0284	8.7360	8.9541	8.3068	8.0803	8.0714	6.6820	8.6884	8.7721	8.5207	8.3429	8.8697	8.7513	8.3612	8.1166	8.1659	7.8899	8.0453	8.3040	8.1854	8.0725
AGMAT	3.8714	4.0694	3.8206	3.9119	3.7067	3.8587	3.9164	4.0734	3.8383	4.0770	4.0999	4.2100	4.0736	3.9845	3.9506	4.1744	3.9597	4.0637	3.9361	4.0130	3.9057	4.0346	3.9374	3.9009	4.0561	4.1190	4.1013	3.9826	3.9115	4.0275	3.6815	3.9964	3.9347	3.8295	4.2650	4.1087	4.0563	3.9178	3.9939	3.8015	3.7363	4.0547	3.9202	3.9746	4.0852	4.0224	4.0950	4.1026	3.7639
AGO1	6.1720	5.7924	6.1086	5.8847	5.9172	6.2251	5.8403	5.7557	5.5643	5.6266	5.9072	5.8894	6.0263	6.0823	5.9750	6.3565	6.1618	5.9252	5.8842	5.9939	5.9935	5.9741	6.1155	6.0809	5.9058	6.2479	6.1137	6.1537	5.8503	5.8528	6.0409	6.1516	5.7909	5.9500	5.9777	6.2640	6.2642	5.6675	5.6682	6.0006	5.8676	5.8546	5.9829	5.9704	5.5748	5.9539	5.8743	5.7365	6.0574
AGO2	7.7038	7.7993	7.3736	7.3797	7.9677	7.7426	7.9614	6.7568	7.2972	7.3732	8.0889	8.4745	7.7772	8.0494	8.3841	8.1432	7.9755	7.6901	7.7744	8.1166	8.1225	7.9995	8.0341	8.3573	8.1603	7.4145	7.8881	8.1853	8.3466	7.8601	7.7412	8.7043	8.8018	8.6721	9.6395	8.4137	8.1774	7.7824	7.7540	8.1499	7.7748	8.6053	8.1303	8.2395	8.3087	8.2535	8.0814	7.9153	9.1118
AGO3	5.8150	5.9394	5.6193	5.2525	5.0640	5.6709	5.5880	5.2452	5.1716	5.4317	5.7921	5.8343	5.6684	5.4894	5.8436	5.6414	6.0371	5.3366	5.3171	5.5207	5.6483	5.2956	5.5886	5.5366	5.9291	5.6762	5.9045	5.6925	5.6058	5.1603	5.5014	5.6607	5.6455	5.4990	5.1304	5.7056	6.0321	5.8635	5.5599	5.8430	5.7896	5.6216	5.6317	5.6063	5.1235	5.2031	5.3542	5.3194	5.7728
AGO4	5.2608	5.2383	5.4031	5.2086	5.3175	5.6654	4.8581	4.8061	4.9164	5.3245	5.2132	5.2948	5.3247	5.4680	5.4913	5.3340	5.6988	5.0461	4.9512	4.8992	5.1128	4.8785	5.3087	5.4840	5.3493	5.0832	5.1313	5.3455	5.3985	5.1344	5.5579	5.6691	4.8413	4.8983	4.8743	4.9275	5.2859	5.2910	5.4411	5.7628	5.4833	5.5741	5.2374	5.1359	4.8012	4.7184	5.3310	5.0061	5.5547
AGPAT1	7.8164	7.4448	7.6235	8.2390	7.7366	7.3537	7.5703	8.2254	7.5355	7.3107	7.2263	8.2397	8.2367	7.8072	7.9400	7.9916	7.4164	7.4135	7.5783	7.5224	7.5558	7.9628	7.5687	7.3940	7.3534	7.6511	7.7457	7.1349	7.5146	7.4675	7.3096	7.3385	7.5441	7.8103	7.8141	7.5063	7.2168	7.1352	7.4217	6.8756	7.2090	7.2063	7.1135	7.3761	7.6669	8.3712	7.8774	7.8206	7.4795
AGPAT2	6.9672	6.7709	7.0578	7.3338	7.8322	7.3848	7.0391	7.0996	7.6438	7.2573	7.1595	7.2111	6.9614	7.3760	7.2396	7.2960	7.3298	7.2198	7.2551	7.1477	7.1915	7.1534	7.0503	7.1138	7.1006	7.2261	6.5053	7.3291	7.1575	7.3197	7.1470	7.4066	7.4942	7.3083	8.0805	6.8030	6.6433	7.1450	7.2638	7.3695	6.9838	7.5769	7.3730	7.5193	7.2066	7.3252	7.1025	6.8184	7.3814
AGPAT3	6.6465	6.3720	6.6558	6.9095	7.0487	7.0199	6.4283	6.5972	6.8053	6.6053	6.5851	7.0672	7.0653	7.1244	7.2010	7.1019	6.8460	6.5887	6.5506	6.5241	6.4904	6.4334	6.3205	6.8276	6.8276	6.9364	6.3050	7.0747	6.8298	6.7756	6.7574	7.0891	6.6351	6.7437	7.1263	6.5266	6.9893	6.5565	6.6138	7.0217	6.9591	7.0175	6.8775	7.0119	6.4955	6.3735	6.7601	6.6653	7.2045
AGPAT4	6.9949	5.6866	6.8573	5.4230	5.3450	5.4349	5.7861	5.6412	5.5339	5.5881	6.8419	5.7445	5.5149	5.6180	5.3773	5.4012	6.1445	5.1424	5.2701	5.8456	5.8734	5.5755	5.1355	5.6050	5.6927	5.5931	5.6768	5.9575	6.0553	5.8629	5.6536	5.1466	5.5260	5.5507	6.0709	6.1547	6.3147	5.9328	6.1488	6.0660	5.8312	5.7439	5.8623	5.9564	5.6115	5.6507	5.3514	5.2939	5.8087
AGPAT4-IT1	6.7320	5.9838	6.5201	5.3109	5.9483	5.7335	6.1560	6.2686	5.9796	5.7219	6.9963	6.1150	5.9994	5.9232	5.7550	5.7389	6.2589	5.8287	5.6945	5.7352	5.4731	6.1920	5.5433	6.1539	6.0954	6.1747	6.2756	7.0058	6.0846	5.7857	5.8568	6.2637	6.5235	6.3524	7.4958	6.1148	6.2220	6.2034	6.6258	6.1127	5.6883	6.4103	5.7418	5.4302	6.5810	6.5216	6.0299	6.0723	5.7872
AGPAT5	6.7353	6.9051	7.3203	6.3164	6.4669	6.5093	6.5892	6.1333	6.2509	6.4193	7.3487	6.6956	6.6289	6.5934	6.8032	6.8896	7.5199	6.8093	6.6529	6.8187	7.0240	6.5242	6.4616	6.8609	6.6956	6.5532	6.6708	6.5980	7.0581	6.6870	6.9990	6.7685	6.8348	6.7029	6.2509	6.8554	7.1662	6.8096	6.5590	6.8652	6.7076	7.2275	6.6450	6.6784	6.1648	6.3089	6.4173	6.4853	6.9896
AGPAT6	6.3489	6.0003	6.4469	6.0415	5.8818	6.1120	6.1564	6.2379	6.1961	5.9385	5.9925	6.1775	5.9036	5.9494	5.9611	6.2899	6.1295	6.1782	5.8937	6.2622	6.0204	6.1464	6.1266	6.0235	6.2006	6.1933	5.9604	6.2417	6.2051	6.1432	6.2694	6.1161	6.1830	5.9593	6.2647	6.1761	6.4271	6.2372	6.1202	6.1770	6.0878	5.9571	5.8959	6.1912	6.4742	6.1395	6.2897	6.2097	5.8572
AGPAT9	7.4932	6.4768	7.5602	5.6916	6.1406	6.9261	6.0486	5.8444	6.1838	6.3162	7.0421	6.9683	6.6342	6.5690	6.5063	5.9714	6.6712	6.1261	6.1715	6.7766	6.7640	6.1023	6.4026	7.1585	6.9618	6.4406	6.7995	6.8976	6.5931	7.0055	6.8764	7.6082	6.6842	6.3456	6.7670	7.2063	8.0397	6.4430	6.0883	6.5086	6.5616	6.1814	7.2861	7.0529	5.6106	5.6984	6.3044	5.7507	8.2222
AGPS	6.3148	6.8979	6.6270	6.5475	6.7901	6.5662	6.6323	5.9066	6.6300	6.8919	6.9484	6.6756	6.6821	6.8672	6.9917	6.2135	7.5311	6.9380	6.7121	6.9374	7.0125	6.5137	6.5865	6.8080	6.4934	6.4269	6.2608	6.6351	7.3323	7.1467	7.0283	6.3784	6.4067	6.4412	5.9328	6.0952	6.6333	6.5096	6.7303	6.9405	6.7831	6.9655	6.7534	6.7300	6.2653	6.2898	6.2299	6.5893	6.5339
AGR2	4.7811	4.9500	4.9671	4.9732	4.7709	4.8090	4.8914	5.1536	4.7819	4.6681	5.0363	5.0146	4.9140	4.7661	4.8252	5.1663	4.9750	5.0434	5.0860	4.9174	5.0616	5.2492	5.0565	5.1531	5.0743	4.9034	5.1749	5.0454	4.8394	4.6863	4.9049	5.4169	5.4500	5.4006	5.2002	5.2297	4.9467	4.6168	4.8010	5.2918	5.3689	5.4831	5.5564	5.6381	5.1658	5.4325	4.6181	5.2360	4.6947
AGR3	3.0781	3.1421	3.2689	3.4260	3.2921	3.3884	3.3537	3.2493	3.2162	3.0713	3.6000	3.3427	3.3486	3.2773	3.3148	3.2529	3.3384	3.3247	3.4002	3.2100	3.3696	3.3359	3.2249	3.4798	3.4301	3.4086	3.2082	3.2539	3.3375	3.2291	3.1167	3.3109	3.3505	3.1739	3.1940	3.5028	3.2057	3.1525	3.2182	3.1769	3.2259	3.2028	3.3832	3.2319	3.2474	3.3122	3.1781	3.4553	3.3798
AGRN	6.9618	6.7755	6.9021	7.4386	7.4154	7.0599	6.8145	7.0737	7.1305	6.7128	6.4858	7.3292	6.7641	7.0552	7.2929	7.2252	6.7110	6.9361	6.9690	6.6813	6.4900	6.9742	6.6001	6.3491	6.4684	6.7336	6.6100	6.7741	6.9614	7.0784	7.0127	6.6342	6.9189	7.0255	7.0744	6.7005	6.7747	6.9438	7.0249	6.5359	6.8631	6.5233	6.8614	7.1401	7.1404	6.8984	7.1449	7.0708	6.8827
AGRP	5.9406	5.7945	6.0777	5.5755	5.9418	5.7573	5.7922	6.0098	5.9003	5.5385	5.9626	5.4447	6.0603	5.7867	5.6688	5.6209	5.4928	6.0167	5.8920	6.0888	5.8199	5.8520	5.6699	6.0060	5.6277	5.5437	5.5414	6.1188	5.5496	5.7793	5.9626	5.6527	6.0613	5.7017	6.4625	5.7922	5.6548	5.6399	5.5025	5.6544	5.6092	6.1526	5.8148	5.6485	6.0083	6.2951	5.6175	5.9574	6.2166
AGT	5.8796	5.5223	5.7883	5.7645	5.4244	5.0580	5.7364	5.8415	5.2195	5.3678	5.3717	5.3460	6.0553	5.7544	5.4585	5.5278	5.2941	5.7266	5.7073	5.4336	5.6240	5.7940	5.6505	5.4196	5.3879	5.2429	5.7197	5.3687	5.5853	5.2469	5.5684	5.3006	5.6373	5.6638	5.4462	5.6099	5.1965	5.4497	5.1492	5.2160	5.4289	5.5218	5.2088	5.3933	5.6307	5.9734	5.5653	5.5964	5.4142
AGTPBP1	5.7089	5.9840	5.8606	5.4972	5.6797	5.6671	5.7367	5.6698	5.5808	5.9236	5.6233	5.5108	5.5361	5.5677	5.6922	5.7341	6.0381	5.7417	5.9689	5.8095	5.8297	5.7728	5.7223	5.7702	6.0723	5.9221	5.8323	5.5982	5.8848	5.6666	5.8013	5.6271	5.8568	5.6160	4.9569	6.2125	6.1603	6.1234	5.8567	5.9450	5.9252	5.3337	5.7389	5.5317	5.6082	5.1628	5.6293	5.7683	5.5843
AGTR1	4.4498	3.8353	4.3420	3.9298	3.9409	3.9073	4.0467	4.0981	3.9035	4.0674	3.9743	4.2837	4.2382	4.2815	4.1132	4.1120	4.0025	3.9021	3.9016	4.2411	3.8820	4.0006	4.3384	4.1857	3.9718	4.0123	3.9468	3.9003	4.1523	4.1645	4.0724	3.8182	3.9061	4.1176	4.2033	3.9522	3.9576	4.0845	4.0884	3.8949	3.9379	4.4011	3.6712	3.9420	4.0187	3.9211	4.1755	3.9818	4.1298
AGTR2	3.8004	3.6015	3.8559	3.6423	3.6622	3.6886	3.7275	3.7587	3.6429	3.6506	3.7052	3.5792	3.7569	3.6550	3.7060	3.8069	3.6303	3.8958	3.7390	3.6531	3.6138	3.9900	3.8384	3.7015	3.6678	3.7722	3.6832	3.6698	3.6755	3.5991	3.5698	3.6466	3.6416	3.6477	3.8773	3.7288	3.8619	3.5652	3.7438	3.6690	3.7342	3.7834	3.6714	3.7395	3.8524	3.8752	3.6030	3.7201	3.8696
AGTRAP	6.4390	6.0833	6.4901	7.0421	7.1441	6.5681	6.8423	6.8431	7.1590	6.6016	6.7306	6.7363	6.8145	6.7185	6.5821	6.5679	6.6102	6.9404	6.8316	6.8563	6.8308	7.0481	6.6560	6.9253	6.5581	6.9345	6.7406	6.6324	6.8195	6.9919	6.3987	6.6487	6.7505	6.8445	7.5786	6.5354	5.8608	6.3847	6.8736	6.7613	6.6773	6.3856	6.9345	6.8543	6.9446	7.1451	6.8195	7.0723	6.6046
AGXT	4.8477	4.8070	4.6078	4.5926	4.5576	4.5883	4.8193	4.5363	4.8610	4.7341	4.6423	4.6707	4.7460	4.3413	4.6623	4.6135	4.6008	4.4485	4.5970	4.6520	4.6872	4.6020	4.5565	4.5456	4.5789	4.5378	4.7856	4.4729	4.5163	4.3471	4.5567	4.7167	4.6015	4.6365	4.6548	4.5999	4.6553	4.7215	4.6996	4.6709	4.4005	4.7554	4.7312	4.6915	4.8082	4.7803	4.7503	4.8209	4.7761
AGXT2	5.7896	5.6389	5.8068	5.4204	5.6553	5.6472	6.3962	6.6139	5.6198	5.1683	6.1125	5.9704	5.9984	5.8939	5.6798	6.3746	5.4466	6.2129	6.1214	5.9564	6.0648	6.5755	6.5195	6.1570	5.7126	5.9429	5.7286	6.1534	5.7665	5.6220	5.5284	5.7231	6.1367	6.4561	6.1482	5.6319	6.1431	5.1645	4.8609	4.9755	5.2697	5.9501	5.3754	5.4828	6.2542	6.8457	5.8314	6.1475	5.7469
AHCTF1	6.4782	6.7615	6.4911	6.2333	6.1911	6.5243	6.4922	5.6758	6.1222	6.2736	6.6440	6.2826	5.8805	6.5724	6.6552	6.3277	7.2263	6.0582	5.8293	6.1436	6.2963	5.7824	5.8583	6.2421	6.5578	6.2787	6.2459	6.7313	6.7305	6.7584	6.9508	6.5925	6.2799	6.5038	4.2002	6.2204	6.7725	6.7739	6.3509	6.7968	6.5674	6.2059	6.7329	6.4650	6.2705	5.5238	6.1713	6.1013	6.3252
AHCY	7.9623	7.2335	7.9449	8.5718	8.6225	8.2192	8.1013	8.0295	8.1792	7.9026	8.0486	8.0175	8.2848	8.4605	8.1707	7.8342	8.5686	7.9728	7.8337	7.9475	8.1430	8.1913	7.7563	8.2755	7.7174	8.2400	7.8185	8.3687	8.0653	8.3345	7.8031	7.9480	7.9155	7.9349	8.4605	7.9844	7.8143	7.8249	7.9918	8.1420	8.2073	8.6215	7.9887	8.1847	7.7280	7.8586	7.9892	8.0180	8.0770
AHCYL1	8.1230	8.0193	8.0119	7.7931	7.9272	7.8728	7.8568	7.9013	7.8966	7.8380	7.8946	7.9528	8.0226	7.8211	7.8262	8.3533	7.6255	7.8318	7.7695	7.7812	7.9363	7.7468	7.9489	7.9775	8.0599	8.1279	7.8482	8.2790	7.8246	7.9911	8.0171	8.3284	8.2437	8.2275	7.8161	7.9189	7.9961	7.8442	7.8066	8.0053	7.9418	8.0125	7.9038	7.9284	7.8970	7.6055	7.8630	7.7488	8.0025
AHCYL2	6.4300	6.6537	6.7161	6.6710	6.9200	7.0869	6.8041	6.6564	6.5336	6.5061	7.1773	6.7167	7.3018	7.2455	6.9212	6.9060	6.7855	7.0808	6.8738	7.2904	7.0123	7.0652	7.0061	6.8862	6.8632	6.6279	7.3324	7.3162	6.9853	6.9708	7.2213	7.1227	6.6679	6.8229	7.0953	6.6451	6.7595	6.6481	6.5728	7.1490	6.8895	7.0726	6.8816	6.8847	6.5559	7.1530	6.7524	7.0668	7.3138
AHDC1	4.8401	4.6159	4.9826	5.3138	5.5715	5.6193	4.9998	4.9167	5.2042	4.9405	5.2433	5.1339	5.4725	5.2064	5.5112	5.3013	5.1547	4.9235	4.9831	4.6895	4.8942	4.8026	4.7883	4.9313	4.7217	5.3059	4.8095	5.2883	4.9198	5.3176	5.5165	5.1400	4.9187	4.9846	5.7529	4.9950	5.3293	4.8460	4.9287	5.3509	5.3350	5.7767	5.2217	5.2457	4.9171	5.3565	4.9389	4.7695	5.9828
AHI1	5.1773	5.2056	5.1522	5.1259	5.2012	5.1290	5.3218	5.2243	4.9921	5.0484	5.2522	4.8964	4.8904	4.8736	5.1833	5.0602	5.3144	5.1141	4.9789	5.1654	5.2827	5.2376	5.3026	5.1486	5.4800	5.4452	5.2674	5.4141	5.4280	5.3263	5.4643	5.2807	5.4680	5.5213	4.8669	5.6003	5.5790	5.4513	5.2067	5.3868	5.4035	5.1255	5.2621	5.1442	5.1065	4.7878	5.3312	5.2759	5.1883
AHNAK	7.8246	7.7996	7.8099	8.1898	8.6250	8.2961	7.5070	7.5452	7.8183	7.8065	7.9016	8.1217	8.5310	8.1847	8.3546	7.6755	7.7263	7.9579	7.9052	8.0272	7.8217	7.9145	7.9313	7.8772	7.4179	7.4913	7.7169	7.7191	8.3326	8.3228	7.9686	7.9631	7.6644	7.7132	7.6340	7.4300	7.7640	7.2084	7.6240	7.6257	7.5273	7.9647	7.6098	7.7606	8.3347	8.3088	7.5017	7.6559	8.4093
AHNAK2	8.5256	7.3900	8.3137	8.0163	8.6732	9.2478	7.5828	8.1672	8.3662	7.8375	8.9030	9.1139	8.8391	9.5842	9.6424	9.3950	8.6958	8.7608	8.4278	8.6275	8.7425	7.8267	8.7425	9.0621	8.3129	8.4625	8.0783	8.7319	8.3074	8.4773	8.6917	9.0934	8.4202	8.4219	8.6658	8.1336	8.5357	7.3385	7.7823	8.7780	8.1645	9.6520	8.1383	8.2424	8.5474	8.0194	8.1269	7.7347	9.4753
AHR	9.6301	9.9501	9.4611	9.3877	9.1570	8.7324	10.0701	9.4285	9.4042	9.6154	9.8501	9.7578	10.1005	9.4087	9.3381	8.9751	9.3641	9.5682	9.9146	9.8068	9.5682	9.4185	9.8226	9.4201	9.9025	9.9808	10.1801	9.8927	9.5570	9.3989	8.7462	9.4058	10.2325	10.0180	9.5068	10.8136	10.0949	10.1173	9.7937	9.4805	9.6047	8.3404	9.5347	9.1781	9.6066	9.7213	9.8477	9.8524	8.1125
AHRR	5.7221	5.6045	6.1137	6.0617	5.8635	5.4433	5.5590	5.2769	6.0674	5.7400	6.1065	5.4397	6.0108	5.7394	5.6527	5.2249	5.4656	5.0094	4.8531	5.4119	5.4582	5.3448	5.9306	6.4735	5.2053	5.1354	5.2408	5.2923	5.0543	5.2386	5.4823	5.6755	5.5461	5.6116	5.8859	4.6951	5.6724	5.0870	5.4298	6.0419	6.0076	6.0132	5.4474	5.4725	5.0492	4.5618	5.3850	5.2618	5.6194
AHSA1	9.2649	8.8563	9.2194	8.9522	8.8721	8.5349	8.9964	9.1916	8.9837	8.8574	9.6150	9.0116	8.8879	8.9296	8.8943	8.7813	9.1930	8.8900	8.6485	8.9112	8.8406	8.6181	8.3178	8.8067	8.7235	8.8541	8.6894	8.6734	8.7640	8.9837	8.7170	8.9941	8.8522	8.7936	8.5673	8.7824	8.7179	8.7492	8.9442	8.7208	8.9090	8.9475	9.0236	9.1332	8.7511	8.7640	8.5449	8.6405	8.7013
AHSA2	6.5484	6.9477	6.8959	6.6534	6.4961	6.5523	6.5831	6.1365	6.0540	6.4120	6.5915	6.6112	6.3425	6.6236	6.5831	6.0927	6.7251	5.9346	5.9122	6.0411	6.3991	6.0183	6.4401	6.0273	6.5868	6.3863	6.8061	6.1635	6.8095	6.6921	6.9313	5.7220	5.9805	6.0668	4.5884	6.2879	6.6950	6.9020	6.4047	6.5812	6.7863	6.0655	5.9216	5.8178	5.4189	5.3861	6.7500	6.6102	6.1424
AHSG	4.2133	4.4293	4.3843	4.4435	4.5630	4.4818	4.4770	4.5378	4.4208	4.3663	4.1123	4.4289	4.1389	4.5185	4.3367	4.4997	4.5510	4.3789	4.3756	4.3098	4.3521	4.2859	4.5192	4.3211	4.3901	4.4222	4.2114	4.4801	4.4834	4.5252	4.5884	4.6207	4.3979	4.4684	4.2648	4.2243	4.5501	4.3337	4.4787	4.4357	4.3566	4.3649	4.4065	4.5489	4.3993	4.5384	4.4151	4.6477	4.4397
AHSP	5.8440	5.5253	5.6106	5.9629	5.5916	5.2976	5.6134	5.8414	5.7340	5.3993	5.5526	5.7292	5.5443	5.5378	5.6809	5.7413	5.4296	5.7697	5.6271	5.6200	5.7870	6.0524	5.6895	5.8653	5.1003	5.5711	5.6275	5.4789	5.4206	5.7447	5.5447	5.6528	5.9472	5.6751	5.5034	5.8030	5.3688	5.3074	5.6520	5.4296	5.4763	5.5834	5.7003	5.5297	5.8870	5.6152	5.4657	5.8348	5.5487
AICDA	3.6134	3.6396	3.4719	3.4491	3.5448	3.4409	3.5093	3.6707	3.5496	4.4470	3.5764	3.5371	3.4465	3.2245	3.5090	3.7188	3.3992	3.6709	3.6198	3.5713	3.4873	3.6131	3.5554	3.4821	3.4965	3.5529	3.5343	3.3912	3.4270	3.6293	3.5619	3.5918	3.5527	3.4474	3.7801	3.4666	3.5278	3.5267	3.6086	3.3858	3.5647	3.5751	3.3836	3.5247	3.4964	3.7571	3.6669	3.6584	3.6229
AIDA	9.0033	9.5178	8.7610	8.9546	8.8490	8.9029	9.0107	8.6808	8.8544	9.1261	9.2057	9.0817	8.9796	9.1209	9.1498	8.2557	9.3324	8.8023	8.8664	9.1002	9.1002	8.7244	8.9303	9.0653	9.0107	8.7750	8.8876	8.9096	9.1432	8.9007	9.2163	8.6339	8.5098	8.2557	7.6830	8.9716	8.9985	9.0494	9.0616	9.0756	9.0045	9.1860	9.0279	9.0009	8.8866	8.7590	8.8226	8.7283	9.0045
AIF1	7.4496	7.5807	7.1257	7.4584	7.0723	6.6164	7.8174	8.1101	7.6994	7.5584	7.0565	7.4869	7.2282	7.0125	7.1247	7.8245	6.7974	7.7966	7.8787	7.5221	7.4610	7.8333	7.3464	7.2080	7.5944	7.7055	7.5588	6.9524	7.3375	7.1550	6.6433	6.6177	7.6527	7.6151	7.2709	7.7568	6.9475	7.4410	7.6752	6.4805	6.8441	6.8784	7.2024	7.2034	7.8957	7.7623	7.7241	8.1623	6.7510
AIF1L	6.1480	5.7988	6.6122	6.8304	7.0702	7.1318	6.2002	6.4568	6.6416	6.3149	5.9365	7.1269	7.6193	7.2059	6.7309	6.4029	6.4951	7.5234	7.1673	6.0670	6.2629	6.4432	6.3953	6.7711	6.2186	6.5945	6.2575	6.4046	6.7148	7.4019	7.1448	6.5883	6.5736	7.0021	7.3945	6.9939	6.6778	5.8397	6.2718	6.6829	6.7448	6.1567	6.8312	6.9645	7.0272	6.9208	6.7859	6.4971	6.7840
AIFM1	6.9657	6.6829	7.1528	6.8181	6.8661	6.6145	6.7897	6.3144	7.2348	7.0059	6.7539	6.6930	6.7459	6.6529	6.8141	6.1632	7.0141	6.9312	6.6044	6.9810	6.9195	6.8798	6.3995	6.8332	6.7838	6.4150	6.4759	6.7372	6.9579	7.1478	6.8517	6.5777	6.5260	6.5131	6.3103	6.5811	6.3391	6.7975	6.7891	6.6610	6.8530	6.6369	7.2136	7.1841	6.7343	6.8209	6.5290	6.6028	6.4845
AIFM2	6.0121	6.1868	5.9558	5.8468	6.1351	5.7411	6.1057	5.9247	5.9058	5.7888	6.0130	5.8630	6.0970	5.8098	5.7005	5.7175	5.7064	5.9299	6.0477	5.9778	5.7802	6.1663	5.7985	5.6651	5.5207	5.6751	5.8037	5.4774	5.8746	5.8922	5.8607	5.6232	5.7812	5.9492	6.5222	5.7654	5.8457	5.7897	5.9510	5.7743	5.6683	6.1520	5.8498	6.1400	5.7884	6.0018	5.7301	5.9569	6.0913
AIFM3	5.5553	5.2769	5.1308	5.4468	5.4014	5.3278	5.3247	5.0869	5.3240	5.3086	5.3635	5.4648	5.4228	5.2191	5.2383	5.1797	5.1628	5.0966	5.5355	5.3879	5.1239	5.5934	5.2870	5.2703	4.9805	5.3137	5.3548	5.0719	5.2890	5.1480	5.1989	5.2293	5.4316	5.3939	5.8101	5.3788	5.0751	5.1615	5.1586	5.3388	5.2637	5.2837	5.3748	5.3665	5.3914	5.2758	5.0932	5.2944	5.4455
AIG1	5.9278	6.1260	5.8805	5.7865	5.6616	6.1122	6.2040	6.0229	6.0395	6.0685	6.0435	5.9069	6.0486	5.9538	5.8956	6.1491	6.0879	6.0121	5.9037	5.8608	6.0014	6.0517	5.9348	5.8575	6.4440	6.3236	6.0473	6.0986	5.9296	5.8227	6.1180	6.0319	5.8998	5.9757	5.5863	5.9490	5.9003	6.1295	6.1645	6.4823	6.4788	6.0053	6.2613	6.1106	5.8160	5.3189	5.9117	5.7938	5.4902
AIM1	9.7826	9.3777	10.2663	9.6686	9.8855	10.1861	9.5337	9.3403	9.6934	9.6149	9.4024	9.9732	9.9928	9.9647	10.2734	10.1893	10.3223	10.2909	10.3117	9.8018	9.9192	9.4795	10.0268	10.1990	9.6978	10.0213	9.3811	10.1861	10.1483	10.4809	10.5108	10.3044	9.5997	9.8018	9.9248	10.3151	10.8161	9.8085	9.5025	10.1264	10.1264	10.1232	10.4482	10.5881	10.0724	9.8040	9.9352	9.6085	10.1925
AIM1L	6.7798	6.1029	7.0282	6.7385	7.1585	7.0076	6.1171	6.5187	6.7750	6.5565	6.5796	6.9468	6.9833	7.0738	6.9604	6.7208	6.6945	6.8069	6.1840	6.4461	6.4714	6.0852	6.0709	6.6330	6.4729	6.5748	6.3917	6.8291	6.7652	7.2811	7.3433	6.8179	6.5996	6.6677	7.6125	6.5882	6.7258	6.1842	6.4148	6.6547	6.6737	6.7841	6.8807	6.9210	6.7779	6.7200	6.3760	6.3531	7.2179
AIM2	7.3626	8.0673	7.4220	6.7808	6.3774	5.0413	7.8107	8.0125	7.2955	8.0163	7.2968	7.3971	6.3036	5.8882	6.3249	7.3796	6.2370	7.1493	7.2696	6.3394	6.3393	7.4408	6.4161	6.5294	7.6422	8.0330	7.7803	6.9643	7.0995	6.7154	5.2715	5.9574	7.4254	7.3487	6.6426	7.9150	6.7802	8.3786	7.9595	6.8779	6.9750	5.9116	7.1937	6.9221	7.2049	6.9878	7.9897	8.1445	6.3948
AIMP1	7.3523	7.8468	7.6133	7.3930	7.7221	7.6898	7.5541	6.8915	7.3425	7.5247	7.8658	7.5901	7.6294	7.9052	7.4949	7.1241	8.1117	7.7856	7.5663	7.6987	7.6679	7.3874	7.4775	7.7045	7.6209	7.4949	7.6047	7.7031	7.8405	7.8226	7.9369	7.5644	7.2818	7.2981	5.6451	7.5346	8.0190	7.8221	7.5815	7.8492	7.8458	7.7382	7.6320	7.3826	6.9073	6.9137	6.9750	7.2241	7.3488
AIMP2	7.7122	7.6332	7.8973	7.7423	7.9618	7.7878	7.5749	7.6346	7.8193	7.5101	7.8363	7.4377	7.6159	7.8322	7.7557	8.0379	7.9378	7.8444	7.7300	8.0206	7.9585	7.6449	7.5966	7.7919	7.5125	7.8799	7.4589	8.0413	7.5199	7.7915	7.7894	8.0367	7.8219	7.7910	7.8941	7.7367	8.1567	7.7529	7.4826	7.5419	7.6928	7.9330	7.7156	7.6524	7.8153	7.5737	7.4625	7.5412	7.6141
AIP	7.1839	7.0140	6.7670	7.3091	6.9284	6.5428	7.1365	7.4748	7.5332	7.4969	6.7628	7.1342	6.8557	6.7894	6.9997	6.8960	6.8626	7.1526	7.1202	7.2682	7.1031	7.4516	6.9874	6.8438	7.2340	7.0665	7.3012	6.8604	6.9400	6.8062	6.5737	6.9027	6.9301	7.2572	7.2939	7.1603	6.5426	7.5781	7.6683	7.0693	7.3190	6.9473	7.2898	7.4569	7.3357	7.4383	7.5985	7.3680	6.8856
AIPL1	4.7157	4.6626	4.2696	4.8370	4.6610	4.6441	4.4913	4.7872	4.7229	4.5772	4.4382	4.5401	4.4758	4.6170	4.5361	4.2053	4.5018	4.5631	4.3143	4.5684	4.6311	4.5147	4.3760	4.1470	4.1606	4.3738	4.3726	4.3964	4.6214	4.4837	4.5305	4.0583	4.4966	4.4636	4.3306	4.4228	4.3045	4.6377	4.6678	4.4259	4.4127	4.6301	4.5615	4.9237	4.6676	4.6042	4.6188	4.4425	4.5784
AIRE	5.0655	5.4021	5.5649	4.8704	5.0933	4.8689	5.1732	5.4420	6.0491	5.4344	5.3556	5.2411	5.4790	5.3415	5.3531	5.1364	4.9172	5.0531	5.1617	5.8233	5.3156	5.1013	5.2179	5.5360	5.4123	5.2078	5.3168	5.5440	5.3582	5.2795	5.3904	5.4863	5.6459	5.1201	5.8632	5.3591	5.2765	5.3565	5.6045	5.3397	5.2080	5.4597	5.2627	5.4736	5.4129	5.6371	5.1040	5.0187	4.9168
AJAP1	4.1306	4.1459	4.1003	3.9333	3.9028	3.7770	3.9784	4.0134	4.2143	3.9453	4.1039	3.9824	4.0841	3.8009	3.9601	3.9412	4.1162	4.0005	3.9310	3.9241	3.8757	3.9924	3.9633	4.0124	4.0010	3.9300	3.9443	4.0240	3.9417	3.9119	3.9366	4.0333	4.0262	4.0546	4.2941	3.9633	4.0316	4.1266	4.2085	4.1137	4.2136	4.3151	4.1083	4.1209	4.1832	4.0931	4.0226	3.9929	4.1250
AJUBA	6.5561	6.6361	6.9152	6.6224	6.5502	6.7252	6.4991	6.1272	6.6217	6.3921	7.1426	6.6313	6.6863	6.8099	7.0220	6.6667	7.1835	6.6923	6.5416	6.5176	6.6204	6.8856	6.7267	6.8960	6.3968	6.5216	6.4151	6.5744	6.7235	6.6771	7.1055	6.8149	6.3634	6.3321	7.0686	6.4456	7.2940	6.4964	6.5886	6.9107	6.9000	7.2884	6.6878	6.6139	6.1010	6.4765	6.6016	6.4959	7.0238
AK000798	3.7450	3.6605	3.8743	3.7972	3.4282	3.7183	3.8342	4.3194	4.3550	4.1288	4.2413	3.5601	3.9910	3.8516	3.7855	3.7310	3.7536	4.2782	3.6310	4.0794	3.8120	3.8918	3.8332	3.7264	4.0080	4.3593	3.6500	4.0843	3.7659	3.6763	3.8796	4.0619	3.8147	3.5295	4.1036	4.0067	4.0757	4.4698	4.5280	4.8118	4.5863	4.0672	4.2129	4.4497	3.8549	3.8315	4.1217	3.7515	4.0012
AK021537	4.6420	4.8378	4.7519	4.5890	4.7059	4.5130	4.9019	4.8947	4.3731	4.6265	5.0379	4.6329	5.0669	4.8517	4.6530	5.4408	4.4311	4.6517	4.8394	4.8369	5.0605	4.4520	4.6615	5.0287	5.0155	5.1699	4.6674	4.8622	4.9515	4.7556	4.5935	4.7152	4.6752	4.6124	5.3589	5.0357	4.7780	4.6878	4.8598	4.3987	4.6889	4.6416	4.6258	4.5089	5.0958	4.8231	5.2772	5.3949	4.6983
AK021804	7.8710	6.1349	7.0600	5.7530	5.3922	6.0313	7.4302	7.2327	7.6272	7.5978	8.0115	6.5729	6.5890	6.0663	6.4680	7.5965	6.9185	6.2805	6.3603	6.9287	6.9810	5.1504	6.6720	7.1173	8.5848	8.0323	7.1521	8.7139	7.6434	7.2042	7.1122	7.1613	7.4523	7.7175	7.8586	8.3467	8.2413	8.4219	8.8681	7.7153	7.5131	7.3721	7.4862	7.2327	6.7949	5.3727	7.6850	7.0259	6.8375
AK021933	3.4220	3.6148	3.2581	3.3343	3.5690	3.4565	3.4482	3.5583	3.3066	3.3037	3.3558	3.2062	3.2997	3.7279	3.5357	3.4852	3.3352	3.3832	3.4562	3.3635	3.4226	3.5141	3.4264	3.3457	3.3501	3.4258	3.5414	3.2867	3.2747	3.3413	2.9977	3.2076	3.3307	3.4116	3.2669	3.4980	3.3753	3.4705	3.1946	3.4267	3.4399	3.3594	3.3232	3.4677	3.4037	3.4214	3.4110	3.4907	3.3872
AK021977	7.4174	7.7128	6.9675	6.7804	6.4352	6.0715	7.4205	7.4832	7.5441	7.4601	7.2601	7.0096	6.8114	6.3258	6.5722	7.2188	6.6949	7.4056	7.5819	7.4081	7.4323	7.1360	7.5691	7.3098	7.9226	7.2229	7.1550	7.4820	6.7684	6.5550	6.5499	6.7242	7.3873	7.0287	8.4395	7.4111	7.1983	7.5995	7.8492	7.7577	7.5687	6.7031	7.3229	7.1265	7.4315	6.8279	7.8356	7.4808	5.9471
AK024936	4.0785	4.4116	3.6107	3.7949	3.9078	3.7738	3.9367	3.8130	4.0725	3.8420	3.6414	3.6631	3.7030	3.6093	3.8093	3.6603	3.5828	3.7884	3.7658	3.6725	3.6299	3.7051	3.5748	3.5847	4.2719	3.7348	3.8161	3.7084	3.8805	3.7503	3.5787	3.5236	3.7379	3.7210	3.5844	3.8103	3.4122	3.9876	3.7941	3.7519	3.7512	3.5500	3.9713	3.7868	3.6463	3.8265	3.8310	4.0075	3.6674
AK025288	7.0228	6.3476	6.9337	5.6698	5.8161	5.9957	6.7284	7.1734	7.9183	7.8370	8.1103	6.1662	6.4915	5.8652	5.8395	6.2176	6.6746	5.4393	4.9902	5.3741	5.4358	5.4295	5.3377	5.7556	7.1659	7.6160	6.4940	7.7570	6.5041	6.8774	6.8557	6.7964	6.3343	6.3574	7.5551	6.7973	6.5319	7.2851	8.3223	7.2348	6.7478	7.6360	6.4104	6.4537	4.8817	5.4549	6.2252	5.7065	6.0577
AK026905	5.7171	5.7507	6.0155	5.3857	5.5375	5.5498	5.6752	6.0029	5.4951	5.6540	5.9919	5.5706	5.5539	5.3975	5.4929	5.9291	5.4103	5.4359	5.2920	5.8959	5.4897	5.8692	5.4091	5.9329	6.0039	5.8304	5.4983	6.2346	5.6551	5.5684	5.5180	5.4495	5.9919	6.0121	6.9343	5.6728	5.6597	6.0705	6.6501	6.0263	5.7734	6.3926	5.8317	5.4144	5.6871	5.5338	5.7616	5.9102	5.1403
AK054988	2.7788	3.0483	2.9205	3.0191	3.1984	3.0240	2.8811	2.8827	3.1088	3.2891	2.8849	2.8222	2.8431	3.1204	3.1490	2.8884	3.0511	2.7678	2.9477	2.8811	2.8061	2.8305	2.8919	2.8611	2.9604	2.7788	2.9154	2.9547	2.8502	2.9470	3.2481	2.8615	3.0655	2.9435	2.8589	2.9663	2.8118	3.0396	3.1034	3.0647	3.0186	2.8191	2.9494	3.1968	2.8898	2.9173	2.8711	2.9307	2.9815
AK055458	4.3931	4.2294	4.1730	4.5759	4.5891	4.2593	4.1725	4.4148	4.6091	4.4833	4.1042	4.2595	4.1246	4.6351	4.3346	4.4843	4.3050	4.2266	4.3906	4.4249	4.3434	4.3608	4.2671	4.3675	4.4528	4.3339	4.2586	4.3160	4.4128	4.3551	4.5000	4.3643	4.4464	4.2809	4.3847	4.3163	4.1758	4.4487	4.4723	4.1533	4.5272	4.1146	4.4069	4.5152	4.1718	4.1320	4.6753	4.5573	4.0859
AK055981	6.2136	5.6090	5.7367	5.7523	5.8895	5.8524	5.6397	5.7568	5.3979	5.6616	5.7785	5.6429	6.0245	5.7053	5.9197	5.7512	6.3330	5.5402	5.7170	5.4438	5.3976	5.4084	5.7170	5.3038	5.6465	5.6531	5.8317	5.5038	5.6465	5.6859	6.1910	6.1041	5.4027	5.7181	6.5867	5.7734	5.6163	5.6039	5.6660	6.0327	5.9201	6.0112	5.4869	5.4452	5.5221	5.7525	6.1129	5.8333	6.5595
AK056098	4.4822	4.0371	4.0070	4.2024	4.4651	4.1797	3.9594	4.2986	4.4106	4.2112	4.3666	4.1402	4.3290	4.2796	4.0555	4.0619	4.0693	4.0527	4.1131	4.3590	4.3281	4.2951	4.2110	4.4347	4.0771	3.9861	4.0993	4.0997	4.2011	4.4251	3.9591	4.5012	4.3094	4.0527	4.3791	3.9157	3.8257	4.1416	4.3518	4.2379	4.3277	4.4838	4.3750	3.9413	4.1980	4.6994	4.0560	4.0051	4.9994
AK056982	5.3931	5.3658	5.3514	5.0117	5.0965	5.3410	5.5743	5.7646	4.9624	4.9466	5.6361	5.3358	5.4279	5.3717	4.9647	5.5074	5.3242	5.4744	6.0119	5.5391	5.7593	6.7893	6.1378	5.4474	6.0004	5.8204	5.5408	5.8140	5.2096	5.0910	5.3179	5.6992	5.6418	5.0465	5.8693	5.5595	5.4973	5.0903	5.2712	4.9693	4.7734	5.4707	5.4265	5.1014	5.4562	5.3899	5.4107	5.5659	5.6982
AK074476	4.5044	4.4641	4.6739	4.5689	4.7403	4.5687	4.4355	4.3760	4.3812	4.5399	4.6300	4.4713	4.4923	4.2960	4.4220	4.2676	4.5992	4.4043	4.4432	4.4411	4.4358	4.5698	4.4011	4.5185	4.2912	4.3573	4.4637	4.3211	4.3436	4.6425	4.5532	4.3441	4.5329	4.2154	4.7512	4.3925	4.6649	4.5576	4.5131	4.3396	4.5053	4.7003	4.3286	4.5379	4.7509	4.3415	4.5005	4.4529	4.5516
AK090844	8.3939	8.4879	7.9556	7.1179	7.3126	7.5497	8.0383	7.9981	7.9154	8.3026	7.8757	7.7597	7.9128	7.5642	7.5091	8.3780	7.0856	7.8130	7.8495	7.4630	7.6041	7.5854	7.9488	7.7100	8.1909	8.1957	8.0290	7.9891	7.3918	7.6394	7.6178	7.9415	8.0638	8.0932	8.4202	8.2978	7.9348	7.8189	7.9044	7.7894	7.7916	8.4240	7.5151	7.6226	7.8216	7.9373	8.1127	8.1028	7.9212
AK091729	4.1769	4.3226	4.3303	4.2647	4.2718	4.2666	4.2513	4.0058	4.4957	4.0547	4.1926	4.3170	4.1811	4.2408	4.1599	4.1504	3.9631	4.2262	3.9348	4.1627	4.2105	4.0660	4.1528	4.3291	4.1542	4.2271	4.2446	4.3400	4.1177	4.3360	4.0709	4.4128	4.2529	4.4045	4.2990	3.9255	4.3798	4.1807	4.0691	4.2478	3.9388	4.5018	4.3400	4.1557	4.0876	4.0573	4.1401	4.1368	4.0557
AK093205	2.7249	2.8160	2.8198	2.8008	2.8333	2.9022	2.8172	2.8172	2.7829	2.8312	2.6857	2.7681	2.6857	2.7982	2.8532	2.8900	2.8354	2.8160	2.7862	2.8323	2.9322	2.7982	2.7346	2.7430	2.8485	2.9670	2.7813	2.8423	2.7758	2.8454	3.0575	2.9418	2.8803	2.8632	2.8125	2.8650	2.8088	2.9851	2.9284	2.8223	2.9457	2.6972	2.8632	2.9083	2.9019	2.7574	2.9348	2.7073	2.7025
AK094644	3.7658	3.4835	3.7354	3.4229	3.3450	3.4895	3.5538	3.2874	3.3633	3.1827	3.4426	3.3614	3.3917	3.6638	3.4179	3.3648	3.6071	3.3781	3.4125	3.4197	3.4850	3.3198	3.4339	3.7427	3.1553	3.5691	3.3484	3.4162	3.4923	3.8000	3.8200	3.4869	3.5946	3.3332	3.4986	3.4394	3.6411	3.3378	3.2893	3.4675	3.2374	3.3406	3.4820	3.6148	3.2080	3.3369	3.3565	3.3033	3.7719
AK096159	3.2241	3.4037	3.4227	3.1888	3.3040	3.4666	3.3882	3.3582	3.1878	3.5423	3.4428	3.6166	3.3336	4.0154	3.2655	3.4323	3.5313	3.3596	3.3602	3.5031	3.3383	3.3273	3.2449	3.2607	3.4815	3.5099	3.3217	3.3046	3.2898	3.4113	3.3975	3.3386	3.3844	3.3664	3.2517	3.2318	3.4541	3.6379	3.6104	3.3079	3.4428	3.2889	3.3863	3.4358	3.3000	3.3328	3.3885	3.2208	3.3279
AK097370	4.8906	4.7121	4.9095	4.6236	5.3023	5.2263	4.7119	5.0031	4.8245	4.7115	4.4092	4.4040	4.5668	4.5666	4.6126	4.2566	4.6484	4.7596	5.0472	4.8296	4.4701	4.7728	4.6135	4.1149	4.4052	4.3383	4.6894	4.4249	4.5562	4.8992	5.1462	4.5680	4.5173	4.8665	5.3451	4.4148	4.4814	4.3666	4.5028	4.4121	4.4143	4.6612	4.5965	4.8371	4.8245	4.8090	4.6932	5.0727	4.8994
AK097453	4.4865	4.5757	4.8318	4.7723	4.9865	4.9017	4.8194	5.1211	4.8508	5.0199	4.9471	4.9128	4.9925	5.1125	4.8578	5.4808	4.7112	4.9243	5.0954	4.8262	4.8900	5.4947	5.1708	4.8799	5.1361	4.7083	5.0191	4.7396	4.7126	4.6844	4.6778	5.2783	5.0275	5.2089	5.0451	4.9251	4.7254	4.7230	4.7404	4.5883	4.8139	5.1566	4.8288	4.9843	5.0063	5.2035	4.9099	4.9981	5.7257
AK098263	3.0296	3.1135	2.8517	2.9500	2.9389	3.1714	2.9835	2.7903	3.0138	2.9145	3.0255	2.8646	2.8817	2.9744	3.0925	2.9654	3.0646	2.9298	2.9569	2.7605	2.9691	2.9138	2.8063	3.1015	2.9830	3.0569	2.9587	3.0327	2.9402	2.9449	3.1340	2.9245	3.0149	2.8869	2.9024	2.8978	2.9079	3.0721	2.9605	3.2713	3.0286	2.9344	3.1698	3.0460	2.9138	2.8601	2.8367	2.8075	3.1302
AK1	7.0932	6.6218	7.3998	7.6743	7.5460	7.6851	7.0745	7.2608	7.3230	7.2526	7.2109	7.6377	7.4232	7.5567	7.2197	7.2582	7.1753	7.2493	7.1314	7.0639	7.0552	7.3290	7.0829	7.3491	7.1321	7.0710	7.1569	7.0891	7.0619	7.0144	7.1753	7.0660	7.2236	7.0727	7.3400	7.0014	6.8075	7.0017	7.0543	7.4362	7.3136	7.0425	7.1170	6.9902	7.4825	7.1614	7.2363	7.2363	6.9431
AK130486	4.7851	4.7514	4.5104	5.0512	4.8340	4.9666	5.3533	5.3909	4.8293	4.6483	4.6865	4.6694	4.9701	4.5144	4.7651	4.9836	4.5740	4.8130	4.9708	5.1599	4.9986	5.6651	4.9640	4.8253	5.0018	4.7647	5.0750	4.7256	4.7417	4.5744	4.6942	4.8447	4.9380	4.9921	4.9080	4.9703	4.6625	4.5696	4.8483	4.6931	4.7441	4.7165	4.5706	4.8483	5.2216	5.1216	4.8117	5.0855	4.6255
AK131021	4.8850	5.2570	4.5858	4.4373	4.1395	4.5634	4.8488	4.6633	4.0744	4.3306	4.4124	4.7807	4.5593	4.5881	4.4698	4.5238	4.4630	4.7712	4.5053	4.8504	4.7296	4.4489	4.5520	4.5758	4.2852	4.3125	4.5260	4.7471	4.3127	4.5602	4.5630	4.6093	4.6479	4.4983	4.9323	4.7237	4.4406	4.2900	4.2914	4.2874	4.3122	4.5253	4.5433	4.1848	4.4739	4.6512	4.3949	4.5550	5.1755
AK2	7.4645	7.6119	7.4793	7.4099	7.6203	7.2736	7.6008	7.4453	7.5700	7.4607	7.8293	7.5196	7.6487	7.2790	7.4073	7.3355	7.6058	7.8139	7.6797	7.5423	7.5855	7.6832	7.2412	7.4978	7.7251	7.5647	7.7311	7.7561	7.6501	7.6203	7.2396	7.4377	7.5992	7.6717	7.7081	7.2733	6.9863	7.3204	7.5196	7.5076	7.4599	7.6705	7.3498	7.2343	7.7329	7.7773	7.5879	7.8196	7.4186
AK3	9.3542	9.6059	9.5265	9.1913	9.4166	9.6733	9.5036	9.2439	8.8529	9.2052	9.9628	9.4235	9.8222	9.7230	9.2409	8.6737	9.0782	9.2860	9.3341	8.9050	9.1178	9.1560	9.3230	9.3621	9.4391	9.3511	9.7164	9.5205	9.7188	9.6834	9.6812	9.3415	9.1164	9.1205	8.6184	9.4655	9.7095	8.7955	8.9060	9.4834	9.3091	9.7651	8.9779	8.9304	9.0049	9.4306	8.8828	9.0109	9.6018
AK5	4.4554	4.3676	4.4274	4.7825	4.6361	4.7862	4.6463	4.4178	4.2826	4.5607	4.3397	4.2447	4.4022	4.9383	4.7858	4.7141	4.6501	4.6903	4.7376	4.7392	4.4687	4.6294	4.7291	4.8734	4.3583	4.6463	4.3882	4.4550	4.6820	4.5117	4.3790	4.8118	4.5468	4.6338	4.4694	4.4758	4.4640	4.3179	4.3433	4.2603	4.4180	4.8340	4.3022	4.3643	4.7081	4.8045	4.7986	4.5707	4.4020
AK6	8.0938	8.5993	8.0196	7.9056	7.6747	7.6085	8.1508	7.6013	8.0336	8.2123	8.3716	7.5834	7.3493	7.6503	7.9547	7.4781	8.4282	7.8947	7.7426	8.2757	8.3345	7.8338	7.9895	8.0467	7.9110	7.7928	7.8061	7.9989	8.1674	8.2654	8.2509	7.7648	8.0689	7.7229	6.3933	8.2457	9.0392	8.9127	8.1756	7.9843	8.0455	7.9606	8.1259	8.0800	7.8738	7.4104	7.4882	7.6367	7.6304
AK7	4.9911	4.6619	4.8813	4.7770	4.8840	4.8786	4.8729	4.8537	4.8649	4.6582	5.2582	4.7166	5.2303	5.0300	4.6365	5.1706	4.7712	5.2467	5.0925	5.0975	4.9907	5.0611	5.0300	5.0585	4.7283	4.7277	5.0227	5.0266	4.7831	4.8588	4.8026	5.2170	4.8943	4.9073	5.4722	4.7314	5.0043	4.5232	4.6601	4.8010	4.8316	5.2842	4.7427	4.6093	5.2059	5.2687	4.9969	5.0637	5.4016
AK8	6.6168	6.6267	6.1892	6.4468	6.2552	6.3952	6.9960	7.2278	6.2700	6.2323	6.8243	6.5099	6.9470	6.8330	6.3222	7.2969	6.2863	6.9531	7.0368	7.2077	7.2585	7.4626	7.1544	7.0004	6.5342	6.6940	6.9325	6.5532	6.4882	6.4752	6.3576	6.9146	7.1821	7.0854	6.8330	6.8539	6.9819	6.1482	6.1892	6.0603	5.9281	6.7320	5.9353	6.2193	7.2332	7.4121	6.7576	6.9688	6.9209
AK9	4.4945	4.3856	4.2463	4.5859	4.7328	4.6686	4.5832	4.1321	4.2448	4.4224	4.5693	4.4902	4.7229	4.7421	4.5737	4.4387	4.6780	4.5380	4.4565	4.4517	4.2920	4.3878	4.5389	4.5899	4.4945	4.2288	4.6946	4.5728	4.5561	4.3165	4.4392	4.4709	4.6337	4.3578	4.5825	4.5439	4.6784	4.3023	4.3151	4.6623	4.4476	4.7883	4.4963	4.4579	4.4601	4.4187	4.3222	4.3390	4.7049
AKAP1	6.7863	6.5739	6.9269	7.0873	7.1336	7.3022	6.9844	7.0540	6.8159	6.7457	6.8977	7.0540	7.1862	7.2033	7.2534	7.0325	6.9814	6.7635	6.6031	6.8756	6.8871	6.6620	6.9295	6.8665	6.8806	6.9373	6.8758	7.1683	6.7260	7.0139	7.2979	7.2893	6.7202	6.8499	6.8306	6.5731	6.8733	6.5731	6.7468	7.0477	7.0010	7.3438	6.8974	7.0492	6.6943	6.6951	6.8794	6.9342	7.2993
AKAP10	5.8193	6.0720	5.8512	6.0448	6.2148	6.2798	6.3929	6.1212	6.5902	6.6325	6.4278	6.0880	6.0794	6.2301	6.1909	5.7573	6.2297	6.2017	6.3106	6.0832	5.9725	5.8762	6.0969	6.0954	6.3467	6.2450	5.9694	5.9666	5.6738	5.8075	6.2138	5.9762	5.4973	5.7173	5.1950	6.2978	6.2313	6.5826	6.5617	6.8876	6.9718	6.6047	6.4921	6.4628	6.0017	5.9105	6.6421	6.5594	6.3012
AKAP11	7.4708	7.8239	7.3339	7.1216	7.0420	7.2049	7.8015	7.3975	7.2633	7.7521	7.5131	7.2131	7.2598	7.4952	7.3401	7.5085	7.5406	7.4437	7.5574	7.7866	7.6440	7.5617	7.7151	7.5956	7.8368	7.2739	7.4179	7.3479	7.1427	7.1879	7.3960	7.3938	7.4360	7.3530	7.3599	7.4602	7.6440	7.7349	7.2647	7.4626	7.6612	7.5704	7.5414	7.6551	7.4349	7.3788	8.0353	7.7164	7.5361
AKAP12	5.1433	5.1446	4.9305	4.7950	4.4900	4.3639	5.3014	4.9940	4.7808	5.1446	4.6025	4.7190	4.5343	4.4987	4.7190	4.6466	4.9308	4.7271	4.8000	4.6695	4.7457	4.5882	4.7659	4.5910	5.2941	5.0746	4.9723	4.7116	4.9315	4.6680	4.4815	4.4641	4.9768	5.1556	4.6007	5.3509	5.2507	5.6640	5.5246	4.8444	5.0022	4.2236	4.9804	5.0708	4.7423	4.6860	5.3279	5.0610	4.2238
AKAP13	6.8341	6.9209	6.5612	6.6127	6.4894	6.5984	6.6948	6.6905	6.5067	6.5580	6.6561	6.9218	6.6751	6.6464	6.7017	7.1355	6.3076	6.6297	6.6294	6.6269	6.7507	6.6615	6.6505	6.6559	7.0206	7.0597	6.7416	6.9640	6.6648	6.5798	6.4550	6.8906	7.2708	7.1180	7.0527	7.2268	6.8242	6.8057	6.6812	6.7592	6.5391	6.4706	6.7350	6.7424	7.0050	6.7804	7.0131	7.0471	6.8085
AKAP14	3.1906	3.3056	3.2685	3.1715	3.2450	3.4679	3.2178	3.1687	3.1375	3.1144	3.1636	3.1589	3.2536	3.2223	3.1366	3.2925	3.2381	3.2234	3.2922	3.2965	3.2002	3.2706	3.0974	3.1835	3.1109	3.1495	3.1214	3.1538	3.3609	3.1746	3.2058	3.2118	3.3156	3.3043	3.1707	3.1320	3.1446	3.2166	3.1037	3.2564	3.0792	3.1939	3.1048	3.1695	3.3524	3.2358	3.1623	3.1589	3.2457
AKAP17A	7.2221	7.3800	7.0168	7.7525	7.5397	7.2168	7.1519	7.0056	7.1807	7.1765	6.8532	7.0897	7.2543	7.2678	7.1226	6.8148	7.0121	6.7708	6.8374	6.8688	6.9468	7.0762	7.0303	6.8475	6.8972	6.8553	7.2695	6.8667	7.2814	7.1923	7.0879	6.8363	7.1041	7.0947	6.8875	6.9525	6.9425	7.1949	7.0020	6.9151	6.9123	7.0381	6.9676	6.9796	7.0368	7.3909	7.0956	6.9974	7.1546
AKAP3	4.4416	4.3705	4.7722	4.5413	4.5699	4.6256	4.6372	4.5998	4.5291	4.4304	4.4625	4.4730	5.0346	4.5666	4.6754	4.9903	4.4076	5.1766	5.2160	4.7737	5.1155	4.9907	4.6975	4.7949	4.4810	4.5938	4.7943	4.9839	4.3254	4.4258	4.1422	5.0328	4.6641	4.8172	5.0635	4.8150	4.4835	4.4961	4.9843	4.8262	4.9468	5.3086	4.5316	4.6407	4.9228	5.1766	4.5130	4.9203	4.7720
AKAP4	4.1870	4.1475	4.0358	4.3904	4.3458	4.5177	4.1221	3.8558	4.2146	4.4543	3.9771	4.1589	4.0229	4.2719	4.3802	4.0216	4.2825	4.0102	4.1491	3.8658	4.0320	4.2278	3.8627	4.2197	3.8822	4.2146	3.9748	4.2634	4.1917	4.1509	4.1847	4.2395	4.4913	3.9117	3.9909	3.8520	3.8671	4.2021	4.1754	4.3745	4.2830	3.8682	4.4039	4.2799	4.0335	3.8878	4.0183	4.4611	4.0232
AKAP5	3.7158	3.6016	3.5567	3.8626	3.9153	3.9946	3.8817	3.8709	3.7589	4.1006	3.5156	3.7562	3.3894	3.7936	3.7872	3.6957	3.6447	3.6320	3.7172	3.6137	3.8088	3.8239	3.7410	3.6103	4.1199	3.6486	3.5738	3.6939	3.8277	3.9496	3.9603	3.6078	3.6244	3.7486	3.4560	3.8037	3.7468	4.1909	4.1563	3.9498	4.0032	3.3619	4.1882	4.1201	3.9919	3.7249	3.7166	3.7855	3.5222
AKAP6	3.6652	3.9970	4.0914	4.0276	3.7103	4.0466	4.1618	4.2519	3.9968	3.5424	4.0754	3.9479	3.8978	3.9713	3.9338	4.2388	3.9995	4.0752	4.1491	4.1449	4.2464	4.1281	4.1748	4.2835	4.0316	4.1429	4.1579	4.0149	3.8802	4.0137	3.7362	4.1273	4.0032	4.1837	4.1078	3.9846	3.9210	3.8588	4.0255	3.6413	3.9263	3.9543	3.8702	3.8886	4.2197	4.2582	4.0478	4.2657	3.9087
AKAP7	6.0139	5.5580	6.1234	5.9551	5.8201	6.3828	5.6972	5.9127	5.6977	6.2676	5.6909	6.1740	5.5541	6.3022	6.0128	5.9820	6.6094	5.7062	5.6630	5.8340	5.7646	5.6445	5.9127	5.7280	5.9800	6.3081	5.8201	6.0370	5.7804	5.9363	5.7569	6.3536	5.5242	5.6957	5.5437	5.8020	6.0421	6.2798	5.9418	5.8590	6.1543	5.7940	5.7152	5.3962	5.5914	5.6897	6.2125	6.0725	6.1531
AKAP8	7.6561	7.6506	7.5608	7.6282	7.6627	7.5251	7.3969	7.3003	7.4114	7.2516	7.4394	7.4508	7.7044	7.4607	7.3731	7.2453	7.6784	7.4189	7.4379	7.3493	7.2493	7.4689	7.2993	7.3902	7.3475	7.3540	7.4697	7.3468	7.5068	7.5891	7.5629	7.4251	7.3065	7.2430	6.6291	7.3132	7.5478	7.4432	7.0881	7.2499	7.3838	7.4894	7.2354	7.3443	7.1077	7.6290	7.4144	7.2766	7.5589
AKAP8L	5.6900	5.6643	5.7011	6.0071	6.2621	6.1973	5.7688	5.8343	5.9674	5.9580	5.7893	6.1676	5.9015	6.0097	6.2017	6.0515	5.9069	5.6756	5.6768	5.6416	5.8101	5.6312	5.7196	5.6387	6.0044	5.9979	5.7972	5.9058	5.8912	5.9950	5.8093	6.0528	5.9030	5.8051	5.9779	5.6231	5.6603	5.7415	5.9084	6.1006	5.8368	5.9619	5.8895	5.9916	5.5750	5.6004	5.8582	5.7817	5.9291
AKAP9	6.1652	6.3819	5.9689	6.0705	5.9912	6.3872	6.4309	6.3641	6.3864	6.5461	6.2451	6.2694	6.4772	6.5360	5.7383	6.0268	5.4078	6.3797	6.2953	6.3050	6.3776	6.2547	6.5377	6.3945	6.0902	5.6114	5.8318	6.0705	6.4619	6.4230	6.7790	6.5547	6.4245	6.5190	4.4363	5.7144	5.8652	6.8087	6.6160	6.6865	6.7575	6.3363	6.5032	6.4616	6.3154	6.2032	6.3625	6.3211	6.2877
AKIP1	6.8660	7.2420	7.2775	6.5738	6.7281	6.6833	7.6309	7.1075	7.2483	6.9821	7.0901	7.1102	6.9792	6.7532	6.7839	7.2338	6.7887	7.5162	7.5167	7.0646	7.1471	7.3446	6.9395	6.9016	7.2369	7.4180	7.2631	7.3140	7.3819	6.9875	6.7707	6.6705	7.1252	7.2820	7.2255	7.5796	7.0536	7.0786	7.3671	7.1304	7.2115	6.6882	7.1118	6.7211	7.2321	7.4524	7.2621	7.7626	6.7182
AKIRIN1	6.6050	7.8413	6.4474	7.4015	7.4001	7.2337	7.2531	6.7647	7.0904	7.3276	7.2857	7.4496	7.8965	7.3794	7.4834	7.0858	7.2910	7.4382	7.4759	6.9793	7.0762	7.6321	7.2510	7.1460	7.8040	7.0331	7.8030	7.9373	7.6317	7.4191	7.1126	7.6158	7.6537	7.7687	7.7622	7.6339	7.0825	7.4658	7.5541	7.4580	7.4854	7.6111	7.4661	7.4145	7.4160	7.5747	7.0719	7.3505	7.3036
AKIRIN2	6.9953	6.8457	7.0976	8.0473	8.0825	7.4552	7.1416	6.9813	7.4620	7.5026	7.4080	7.5200	7.4090	7.1922	7.6702	6.7097	7.4462	7.2513	7.0727	6.9663	7.0139	7.4291	6.8492	6.8630	7.1128	6.7585	7.3047	7.4965	7.9837	7.6853	7.3571	7.1867	7.4220	7.4094	7.9987	6.9067	6.7288	6.8418	7.5204	7.4702	7.2193	7.5592	7.3896	7.5402	7.0477	7.2318	7.4946	7.7129	7.4006
AKNA	5.3787	5.2715	5.2367	5.4470	5.0203	4.5910	5.8388	5.9189	5.4541	5.6436	5.2589	5.5847	5.3406	4.8713	5.1787	5.5199	5.0822	5.0022	5.0891	4.9020	5.0410	5.2922	5.0496	4.8695	5.4423	5.7891	5.6203	5.0220	4.9888	5.0022	4.8715	4.9723	5.4221	5.7396	6.1018	5.9521	5.3020	5.8999	5.8527	5.0268	5.3079	5.3723	5.5932	5.6074	5.1363	5.4266	5.9050	5.8700	5.2619
AKNAD1	3.2359	3.3240	3.3123	3.4034	3.4449	3.4034	3.3488	3.2927	3.3276	3.3855	3.3952	3.2609	3.3113	3.2500	3.3276	3.3461	3.4891	3.3240	3.3549	3.3254	3.2949	3.2263	3.2400	3.3148	3.2494	3.3461	3.2240	3.5549	3.3080	3.2986	3.2851	3.1820	3.3989	3.3855	3.2525	3.3367	3.4620	3.3376	3.1719	3.3071	3.1345	3.3351	3.4763	3.2668	3.4699	3.4394	3.3529	3.2814	3.3419
AKR1A1	9.3073	9.3073	9.1078	9.6093	9.2566	9.1202	9.8355	9.8400	9.8653	9.5924	9.0284	9.5124	9.3827	9.1692	8.9284	9.5263	8.6782	9.7024	9.7783	9.2127	9.2753	9.8942	9.2917	9.1515	9.6824	9.6133	9.7555	9.1972	9.5404	9.6568	9.0924	9.2456	9.2351	9.5072	9.6236	9.6320	9.1090	9.7469	9.5944	9.6884	9.7637	9.1453	9.6114	9.6379	9.7805	9.8355	9.6133	9.8411	8.5881
AKR1B1	8.8579	9.1538	8.6538	8.9441	8.5345	7.6825	9.4191	9.2208	9.5873	9.0277	8.2951	8.7297	8.4049	7.8027	8.4601	8.7478	7.7838	8.6844	8.7575	8.5665	8.7420	9.2349	8.3680	7.8792	8.8055	9.1405	8.9290	8.4875	8.5649	7.8630	7.6467	8.0024	9.5342	8.8782	8.7516	9.5701	8.2299	9.4200	9.1576	8.4542	8.4343	8.0168	9.0217	8.7768	8.7788	9.3548	8.9290	8.9548	7.8485
AKR1B10	11.7584	10.9844	11.8917	10.8512	11.1964	11.6555	11.1704	10.6901	11.2502	11.2043	11.7745	11.1260	11.1260	11.7584	11.4270	11.3139	11.7111	10.4466	10.7958	11.7424	11.6698	11.1704	11.4270	11.6698	10.6106	10.9568	10.5892	11.5663	11.8591	11.3413	11.8751	11.5319	11.1623	11.1529	9.5184	10.0636	10.6338	10.4548	10.7746	11.1879	11.2043	11.4181	11.8751	11.7745	10.4959	10.5628	10.7588	10.4388	11.7745
AKR1C1	7.2980	6.5921	7.4336	6.9068	6.8874	7.4283	6.8535	6.5622	6.6980	6.5677	7.0623	6.4581	6.5160	6.8565	7.3451	7.7458	7.2499	7.0659	7.2510	7.3559	7.2655	6.6697	7.1713	7.5162	6.7076	7.2850	6.3369	7.4071	7.2257	7.2393	7.2613	7.3009	6.9395	6.9386	7.2700	7.0262	7.3739	6.3811	6.4279	6.8941	7.0092	7.6178	7.3936	7.4019	6.8862	6.8938	6.7472	6.4712	7.4035
AKR1C3	8.6330	7.8819	8.6059	7.7496	7.3428	9.0204	8.2001	7.3012	7.7826	7.5964	8.0617	7.2257	7.2165	7.3868	8.5764	9.2628	8.4651	8.5170	8.5557	8.0709	8.0551	7.7022	8.7155	8.8777	8.6542	9.0830	8.4140	8.9251	8.4301	7.9637	8.7269	8.6382	7.9458	7.6801	8.8019	9.4604	9.3298	8.4369	8.1198	8.6094	8.5141	9.2117	9.1214	8.8424	8.0056	8.4036	7.1692	6.6641	7.7448
AKR1C4	3.1422	3.0918	3.2406	3.2663	3.3246	3.8082	3.1474	3.2166	3.1453	3.1007	3.2531	3.0771	3.1793	3.3802	3.6017	3.6627	3.3800	3.4642	3.5661	3.7396	3.3657	3.2406	3.2981	3.7834	3.1678	3.1740	3.1547	3.3308	3.6051	3.6667	4.0513	3.3328	3.3073	3.0801	3.2160	3.3826	3.2367	3.0276	3.0775	3.2249	3.4827	3.2416	3.7337	3.4561	3.5527	3.1841	3.2626	3.3387	3.3933
AKR1C6P	5.4462	5.5158	5.4868	5.3506	5.5559	5.4786	5.4356	5.6089	5.6028	5.3997	5.4274	5.6277	5.3011	5.5504	5.4549	5.7945	5.2960	5.5518	5.7221	5.7483	5.4360	5.7960	5.2651	5.6125	5.2367	5.3125	5.4219	5.6043	5.5645	5.6229	5.6067	5.5943	5.4906	5.8209	5.2964	5.4278	5.6373	5.4542	5.3605	5.7326	5.4486	5.6747	5.5023	5.3214	5.9702	5.2529	5.5212	5.5649	5.5228
AKR1D1	3.1327	3.0111	3.0839	3.2282	2.9874	3.0644	2.9992	2.9972	2.8887	2.8958	3.0737	2.9268	3.0621	3.0211	2.9203	2.9236	3.0642	2.9326	3.0040	3.0017	3.0121	3.0534	3.0436	3.1770	3.0057	3.0353	2.9084	3.1197	3.0141	3.2247	3.3213	3.0085	2.9802	3.0587	2.9019	3.0728	3.1303	3.0668	3.0111	2.9155	3.0825	2.9724	2.9107	2.9558	2.9858	3.0147	2.9274	3.0529	2.9904
AKR1E2	4.5595	4.7992	4.7105	5.0102	5.0904	5.0676	4.7668	4.8195	4.9176	4.6977	4.5570	4.7177	4.4357	4.6606	4.8778	4.8809	4.7655	4.5819	4.8021	4.8594	4.9624	4.7261	4.8413	4.7230	4.8849	4.6454	4.5690	4.7718	4.7702	4.9761	4.9123	4.8218	4.9023	4.6061	4.5739	4.7809	4.7323	4.9245	4.9214	4.9153	4.8309	4.4018	5.1691	4.9345	5.0089	4.8251	4.8118	4.8793	4.5077
AKR7A2	8.3543	7.9411	8.6123	7.9898	7.9036	8.0000	7.6296	8.0894	8.3275	8.1796	8.4057	8.1117	8.1047	8.0258	8.1549	8.4246	8.3092	8.5001	8.3219	8.5372	8.5372	7.9923	8.2000	8.4505	8.2355	8.5452	8.0564	8.2744	8.1532	8.1526	8.2705	8.4313	7.9725	8.0543	8.9687	8.0468	8.0296	7.9960	8.3403	8.5460	8.4202	8.3746	8.4246	8.4023	8.1468	8.1112	8.4030	8.1426	7.9365
AKR7A3	6.8481	6.3579	6.6697	6.5765	6.5486	6.6323	6.4437	6.6240	6.6130	6.4602	6.9455	6.6160	6.8630	6.7788	6.8306	6.8353	6.8243	6.6797	6.5110	6.7251	6.9282	6.5459	6.7788	6.7205	6.3861	6.6495	6.6669	6.7860	6.4702	6.3212	6.5738	6.8008	6.5682	6.7655	7.4514	6.4880	6.4243	6.2594	6.5711	6.5228	6.3920	7.1354	6.4442	6.6146	6.9799	6.8076	6.9757	6.5642	6.9610
AKT1	8.2058	7.2702	8.0628	8.8170	8.8611	8.4575	8.1299	8.5308	8.3245	8.0385	7.8602	8.6085	8.5569	8.5253	8.5763	8.5673	8.2933	8.3094	7.9942	8.1997	8.1003	8.5529	7.9057	8.3094	8.1216	8.5451	8.1223	8.1009	8.0429	8.0998	8.4404	8.1821	8.2947	8.0579	8.7573	8.0536	7.5040	7.8405	8.2374	8.0266	8.0055	8.5909	7.9788	8.1622	8.1258	8.2265	8.6171	8.1102	8.1408
AKT1S1	5.2002	4.8933	4.7646	6.4115	6.6465	6.5643	5.4037	5.7723	5.7811	5.7346	5.9022	6.3868	6.1806	6.3158	6.3429	5.9032	6.3410	5.3309	5.1805	5.2335	5.2385	5.4370	5.2204	5.2084	5.2438	5.5264	5.4925	5.5986	5.8652	5.3195	5.0566	5.8317	5.7409	5.8035	6.6802	5.0163	4.4877	5.1839	5.8864	5.7190	5.6859	6.2802	5.5604	5.7227	5.3648	5.8602	5.5528	5.5457	6.5174
AKT2	5.7804	5.5594	5.7737	6.1591	6.2662	6.0529	5.6331	5.7768	5.8099	5.5953	5.7586	6.0687	6.0256	5.9994	6.2606	5.8714	5.7379	5.7156	5.5918	5.6402	5.7099	5.6286	5.5998	5.6188	5.6439	5.7682	5.5542	5.7463	5.9291	5.8401	5.9558	5.9452	5.8803	5.7430	6.2899	5.8467	5.9273	5.5944	5.7422	5.7705	5.7190	5.7857	5.6718	5.8204	5.8182	6.0220	6.0352	5.7955	5.9284
AKT3	5.0834	5.2397	4.8838	4.9664	4.7556	4.6876	5.1864	4.9902	4.8800	4.9163	4.8928	5.1028	5.0944	4.8802	4.9321	5.0164	4.9814	4.9471	5.1091	4.8894	4.9861	4.8206	5.1682	4.8926	5.0617	5.1529	5.1071	4.8858	5.0234	4.6770	4.7878	4.8623	5.3014	5.1757	5.0422	5.1561	5.1536	5.1678	5.1405	5.0130	5.0494	4.7510	5.0295	4.8646	5.0015	4.8807	5.2720	5.1823	4.5561
AKTIP	7.3827	7.7898	7.7160	7.6856	7.6344	7.8937	7.3990	6.6795	7.7160	7.6629	7.4462	7.4192	7.7208	7.9127	7.4936	6.9763	7.7982	7.7717	7.6429	7.9265	7.7568	7.6668	7.9827	8.0238	7.4648	7.0799	7.4794	7.5408	7.3675	7.5457	7.7669	7.8567	7.3842	7.4158	7.1643	7.3642	7.7639	7.4340	7.2933	7.8804	7.8441	7.6957	7.7105	7.7600	7.4697	7.4968	7.1944	7.2785	7.8516
AL022341.3	5.0127	5.0425	4.7210	5.5094	5.4955	5.2749	4.6239	4.5580	5.6345	5.2953	3.9890	4.8684	4.1129	5.1544	5.3331	5.1180	4.9521	4.3340	4.6830	4.3744	4.3849	4.5518	4.5157	4.7630	4.4653	4.6687	4.0061	5.0762	5.2992	5.8415	5.6500	4.7538	4.7511	4.8682	4.2297	4.7474	4.4514	5.6509	5.2527	5.3707	5.6086	4.2521	5.7397	5.4427	4.8842	4.1396	4.8303	4.4848	4.0811
AL022344.5	3.5194	3.4784	3.5040	3.4514	3.4604	4.1462	3.6961	3.6463	3.4000	3.6687	3.7780	3.6047	3.7446	4.1009	3.5939	3.8970	3.7459	3.6063	3.6127	3.3934	3.5840	3.5241	3.5754	3.8461	3.5423	3.8283	3.7579	3.8506	3.4208	3.6141	3.6946	3.7877	3.4494	3.5924	4.2245	3.7035	3.8649	3.2978	3.4558	3.4427	3.6646	3.5679	3.6296	3.2349	3.4641	3.5496	3.7188	3.6856	3.5502
AL109706	3.2822	3.3515	3.5964	3.4946	3.4227	3.2524	3.2797	3.3250	3.4985	3.3038	3.3944	3.0751	3.2402	3.3115	3.2909	3.3423	3.4219	3.2758	3.3209	3.4187	3.3103	3.3035	3.2527	3.2915	3.1292	3.1844	3.1653	3.2855	3.2075	3.1134	3.4481	3.4189	3.4983	3.2682	3.5469	3.2806	3.4110	3.0628	3.4057	3.2843	3.4478	3.0219	3.2656	3.2192	3.2495	3.1862	3.3366	3.5170	3.1865
AL132709.8	4.7011	4.0148	3.8844	4.2056	3.8842	4.2452	4.5546	4.4594	3.9277	4.1391	4.3102	5.1850	4.2464	4.4707	4.7011	4.6698	4.0501	4.2899	4.1954	4.3665	4.5575	3.8492	4.8457	5.1073	5.4749	4.6766	4.7153	4.7446	3.9847	3.9465	3.5170	3.6795	5.1142	5.6489	7.0015	7.0021	6.7424	4.5818	4.8734	5.3403	4.7473	4.9090	4.5009	4.1647	4.3071	3.7354	4.7535	4.1078	4.4181
AL133493.2	3.4860	3.9071	3.3687	3.6238	3.5768	3.9093	3.5784	3.7813	3.7562	3.6430	3.5711	4.0286	3.5435	3.7223	3.5044	3.7764	3.6308	3.6425	3.5851	3.4889	3.5160	3.7439	3.5917	3.4601	3.7619	3.6474	3.4931	3.6284	3.6168	3.7497	3.5325	3.6635	3.4478	3.5242	3.3042	3.6648	3.4671	3.6088	3.7258	3.7202	3.6195	3.4851	3.5098	3.6088	3.4423	3.4987	3.5874	3.5289	3.4508
AL590762.11	5.9911	5.3797	6.0189	5.7853	5.8737	5.8290	5.5996	5.8214	5.6422	5.9906	6.1783	5.6401	5.7616	5.9425	5.8837	5.4395	6.4914	5.7293	5.7439	5.6761	5.7159	5.2393	5.9122	5.7165	5.7669	5.6623	5.1371	6.0423	5.6621	5.4701	5.8543	5.5824	5.7373	5.4522	5.6042	5.4397	5.6870	5.5731	5.6699	5.8043	5.7295	5.9465	5.9186	5.7227	5.7430	5.2005	5.6518	4.6970	5.9249
AL832163	2.9388	3.2605	3.1609	3.1649	3.1909	3.1404	3.0625	3.0824	2.9696	3.0343	2.9318	3.3788	3.0512	3.1206	3.1221	3.2039	3.1457	2.9802	3.0700	3.0864	3.0620	3.0890	3.0178	3.0254	3.1144	3.0756	3.0833	3.1382	3.1622	3.2482	3.0810	3.2490	3.2521	3.1952	3.0048	3.0525	2.9973	2.9978	3.0017	2.8256	2.8093	3.1118	2.9816	3.2547	3.2839	3.1043	3.0193	3.1713	3.0613
AL833181	6.4709	6.6141	7.4255	6.6958	6.9752	7.0869	7.6427	7.2816	8.2784	8.2976	8.0697	7.2691	7.7484	7.2824	7.6084	7.4839	6.9813	7.6253	7.1594	6.8000	7.3523	6.8230	7.1729	7.7479	8.2727	8.5210	7.6323	7.4065	7.2780	7.1490	7.9048	6.4173	5.4203	6.0200	7.1008	7.3566	7.8369	7.4699	7.7116	8.8967	8.6991	8.6365	7.7484	7.9297	7.0893	6.6175	7.8944	7.4493	7.6341
AL928742.12	5.8490	6.1621	5.9912	5.7641	6.2966	5.9484	5.6822	5.6962	6.4002	6.3624	5.6162	5.4862	5.4565	5.6489	5.7711	5.6136	5.9452	5.4025	5.9230	5.6445	5.6983	5.3793	5.8453	5.4747	5.2399	5.6504	5.3096	5.8186	5.9845	6.1644	6.1285	5.8433	6.4084	6.0061	5.8777	5.8040	5.4322	6.3391	5.9525	5.5932	6.4013	5.6400	6.6840	6.2528	6.0119	5.4083	5.6915	5.2781	5.3864
ALAD	6.8969	7.1670	6.8916	7.5008	7.3962	7.7391	6.6512	6.9063	7.2089	7.2132	7.0296	7.2313	7.5904	7.7898	7.7171	7.2642	7.6260	7.1657	7.2221	7.0999	7.1744	7.1039	7.1355	7.3125	7.1156	6.9435	7.0738	7.3868	7.1364	7.0445	7.3808	7.7180	7.0181	6.9025	6.7274	6.7972	7.1863	6.7921	6.8997	7.4550	7.3023	7.0911	7.2700	7.1683	6.8476	6.9358	6.9512	6.7520	7.2578
ALAS1	8.4019	7.8158	8.4691	8.4327	8.1839	8.2319	8.7136	8.5288	8.4224	8.4505	8.8015	8.1732	8.2830	8.0188	7.8062	8.1577	8.1845	8.4232	8.4247	7.5330	7.7127	8.6837	8.0259	8.4742	8.1901	8.1160	8.4261	8.2224	9.1659	8.8228	8.3225	7.9670	8.1540	8.1672	8.6537	8.5283	8.0802	8.2971	8.1447	8.0902	8.3941	8.0042	8.4498	8.4290	8.2696	8.5316	8.0978	8.5080	8.0315
ALAS2	4.5513	4.6822	4.3666	4.3355	4.4039	4.1769	4.4782	4.6848	5.0673	4.8819	4.7598	4.2774	4.5637	4.3512	4.3105	4.6660	4.2490	4.5954	4.7865	4.3995	4.3372	4.6050	4.5786	4.4168	4.2719	4.4968	4.5691	4.3193	4.3562	4.3426	4.2129	4.2905	4.4541	4.3531	4.7085	4.4825	4.0813	4.5916	4.8035	4.4184	4.3678	4.6835	4.7629	4.6223	4.6566	4.6620	4.3032	4.4814	4.7795
ALB	3.1280	3.2895	3.1576	3.3017	3.3281	3.4124	3.1909	3.3335	3.3198	3.1714	3.1335	3.2044	3.1547	3.2346	3.2416	3.2269	3.3063	3.3314	3.2642	3.2195	3.2715	3.3515	3.2397	3.2477	3.2999	3.2999	3.1405	3.2406	3.2529	3.1964	3.3385	3.1868	3.3405	3.2584	3.2661	3.2087	3.1925	3.1936	3.1304	3.2271	3.1844	3.1451	3.2854	3.1905	3.2320	3.2070	3.1454	3.1700	3.2757
ALCAM	6.3180	6.9609	6.3233	5.9021	5.4271	5.4543	6.3436	6.0478	6.2019	6.5854	6.0827	5.9207	5.8056	5.6400	5.6680	5.7727	5.8326	6.0695	6.0610	6.1401	6.3390	5.9361	6.2189	5.6211	6.4356	6.3412	6.4117	6.1586	6.4375	5.9262	5.8678	5.6575	6.4351	6.2261	4.1705	6.3854	6.4007	7.3089	7.0884	5.7401	5.8166	5.4760	6.1523	5.9718	6.1224	5.9760	6.0767	5.9168	5.6285
ALDH16A1	7.3154	6.7388	7.2804	8.2663	8.1843	7.7404	7.0269	7.6610	7.6355	7.5036	7.0341	7.4201	7.0862	7.3682	7.4732	7.6602	6.8623	7.3029	7.2300	7.0448	7.1471	7.2653	7.1061	7.1071	7.4052	7.5099	7.0064	7.2508	7.1216	6.8125	7.0524	7.3837	7.3031	7.4140	8.1512	6.8455	5.9435	6.9698	7.4911	7.2143	6.7204	7.5396	7.4306	7.3197	7.4374	7.6022	7.4758	7.5438	7.1384
ALDH18A1	8.4248	8.8278	8.2115	8.3188	8.1322	7.7790	8.4721	8.3792	8.2168	8.3084	8.1918	8.1456	8.1112	7.9488	8.0450	7.7550	8.1845	8.3483	8.3757	8.4347	8.4452	8.3685	7.9434	8.1006	8.3619	8.0981	8.1444	7.9988	8.2379	8.3843	8.2707	7.8434	8.1371	8.0143	8.1659	7.8971	7.9564	8.3925	8.3077	8.1054	8.1474	8.1912	8.2906	8.3201	8.3024	8.0687	8.0243	7.8996	7.8935
ALDH1A1	6.3584	6.6391	6.2371	7.7240	7.8169	9.1704	5.8673	5.3610	6.8295	6.7699	5.5944	6.8381	7.0070	5.9740	6.1674	5.8864	5.5983	6.0309	6.2717	6.7933	6.7510	7.8558	7.0066	5.4088	8.0832	7.0098	8.0545	7.8132	7.2631	7.0489	5.9055	7.4525	5.3689	6.0938	5.9636	7.0505	5.6314	6.8197	6.7965	8.2909	8.1319	5.6859	7.2637	7.7193	6.1451	5.6793	6.6226	6.9246	4.5465
ALDH1A2	6.1352	5.6060	5.2428	5.5599	5.6433	5.4772	5.3933	5.5909	5.9800	5.5656	5.4688	5.3548	5.0887	5.3111	5.4562	5.5737	5.1914	5.5783	5.5147	5.8165	5.7937	5.6803	5.3563	5.4440	5.5179	5.6187	5.5927	5.8401	5.7071	5.7167	5.3869	5.5216	5.7994	5.5321	5.5497	5.5455	5.9249	5.2796	5.5073	5.5128	5.5929	5.3098	5.8500	5.4830	6.1357	5.4774	5.6049	5.7161	5.4363
ALDH1A3	5.9950	6.3850	6.6356	6.5190	6.3435	6.0538	6.9593	6.3245	6.5115	6.2120	5.9697	6.5630	6.6839	6.0959	5.8497	6.2001	5.7424	6.7517	7.2568	5.9141	5.8333	6.8465	5.6586	6.1535	6.2576	6.2562	6.6006	6.0271	6.6460	6.7615	6.0807	6.0429	6.5399	6.5504	6.5083	6.8998	6.0623	6.3166	6.1930	6.2006	6.3225	6.0523	6.6837	6.5677	6.9719	6.7388	6.0931	6.9061	5.5114
ALDH1B1	5.4225	5.5738	5.4010	5.8458	6.2574	5.8759	5.4582	5.3904	5.5167	5.7306	5.1785	5.6711	5.7243	6.0809	5.9495	5.6372	5.8005	5.8395	5.7298	5.5564	5.4634	5.7760	5.6474	5.8109	5.3691	5.3433	5.4474	5.4589	5.5375	5.9536	5.9191	5.5477	5.8231	5.8416	5.7205	5.3552	5.8214	5.4921	5.5421	5.7002	5.5893	5.5077	5.6786	5.7563	5.5338	5.8690	5.5210	5.5557	5.5353
ALDH1L1	5.4953	5.6709	5.3238	5.8546	6.0723	5.8338	5.2130	5.5814	5.4150	5.1132	5.6902	5.2084	5.8928	5.3906	5.3810	5.5630	5.3860	5.5810	5.5039	5.6323	5.5244	5.7925	5.6605	5.5911	5.5836	5.7803	5.9767	5.5596	5.3616	5.5490	5.6592	5.5827	5.4084	5.7063	6.2045	5.5983	5.2980	5.1047	5.2836	5.5071	5.6067	5.6482	5.5189	5.6037	5.6763	5.6891	5.5146	5.6486	5.5539
ALDH1L1-AS2	5.8435	5.6832	5.5007	5.6992	5.6498	5.6529	5.3828	5.6341	5.4555	5.5139	5.8559	5.5793	5.8881	5.6223	5.4942	5.7900	5.6182	5.5685	5.8553	5.6776	5.8299	5.8833	5.2586	5.3485	5.4167	5.3153	5.9371	5.7506	5.4898	5.4468	5.8394	5.2660	5.8165	5.9535	6.1708	5.3665	5.1012	5.1589	5.3982	5.7159	5.2389	5.8555	5.6617	5.4853	5.8490	5.6307	5.4456	5.8009	5.6668
ALDH1L2	4.5990	5.9052	4.0403	4.7133	4.1076	3.7777	5.1777	4.9186	4.6056	5.4554	3.9152	4.0501	3.8766	4.0338	4.0740	3.9401	3.8959	3.9057	4.1191	4.6323	4.6434	4.2724	4.6431	3.9677	4.4477	4.2613	4.3664	3.7673	4.4293	4.1029	3.9027	3.9401	4.4845	4.2694	3.7347	4.4554	4.3319	5.4035	4.8443	3.9495	4.3731	3.6367	4.4484	4.5539	4.2133	4.5692	4.4321	4.0365	3.7103
ALDH2	9.7545	8.9118	10.2334	10.4400	10.1156	10.5227	9.2359	9.3768	9.8290	9.5767	9.8199	9.7259	10.3400	10.5065	10.6153	10.3955	9.9631	9.2332	9.4210	9.9270	9.9398	9.2543	10.0622	10.5856	9.6138	9.9759	9.6517	10.0906	9.4327	9.4520	10.3744	10.2151	9.3800	9.6280	10.2118	9.7976	10.3637	9.0780	9.3407	10.0180	10.0513	10.4988	9.1580	9.3101	9.3817	8.8294	9.9197	9.7213	10.2025
ALDH3A1	9.5396	7.1743	9.4913	10.2852	10.2479	11.4451	9.1158	9.6860	9.9756	9.7564	9.3466	9.6944	9.9864	10.4969	9.8357	9.9392	8.7023	9.2397	8.8619	8.7888	8.9481	9.2262	9.5738	9.8882	9.0901	9.7403	8.9841	10.1814	9.7784	9.7381	10.2852	10.0440	9.2037	9.3514	10.1905	9.0613	9.0638	8.6451	9.4463	11.0027	10.8117	11.9023	9.9338	10.1875	9.8401	10.1630	8.5899	8.5798	9.5117
ALDH3A2	8.6991	8.6115	8.6537	9.2708	9.0119	9.8276	8.7813	8.4025	9.0432	8.9148	9.1994	9.4447	10.0340	9.9481	9.3060	9.0130	9.0072	9.5249	9.4854	9.1284	9.0806	9.2768	9.4015	9.3717	9.1218	8.7813	9.2447	9.2277	8.9280	9.2150	9.6905	9.6041	8.2832	8.9415	8.7547	8.4931	9.3075	8.5423	8.6298	9.9640	9.8045	10.1214	9.1035	9.0642	9.3137	9.2038	8.7566	8.8751	9.5114
ALDH3B1	6.0724	6.4930	6.2288	6.7407	6.3701	6.3308	6.4013	6.5655	6.4454	6.2595	6.2247	6.3157	6.5216	6.4871	6.4030	6.7546	6.0814	6.6507	6.6639	6.4108	6.4756	6.5142	6.4997	6.4231	6.1788	6.3805	6.1784	6.4690	6.1445	6.5929	6.3369	6.3497	6.9343	6.7073	6.9612	6.5577	6.5153	6.1960	6.2075	5.9588	6.0580	6.2266	6.3279	6.3013	6.7689	6.4095	6.5975	6.5308	5.9695
ALDH3B2	5.9219	5.1333	6.2452	7.9708	8.7164	8.8723	5.3140	5.4781	7.1162	7.4113	7.7928	7.5306	8.4440	8.4777	8.0872	6.7420	7.9442	5.5383	5.4069	6.6188	6.4871	6.8214	7.0597	7.5161	6.3660	6.2343	6.7521	8.0741	7.8974	7.7913	7.3481	7.4390	6.3475	6.4397	7.5480	5.6183	5.9683	6.0049	6.5351	7.7794	7.6474	8.1816	6.6084	6.6524	6.2039	7.0035	6.4098	6.3106	8.9063
ALDH4A1	6.3660	5.3597	6.6759	6.7969	6.8574	6.8091	5.9440	6.2239	6.3021	6.1490	5.8665	6.7210	6.8790	6.8181	7.6319	7.1216	7.2014	6.2562	5.9126	6.2119	5.8162	6.4307	5.9756	6.2962	6.0287	6.3327	6.1012	6.5039	6.3597	6.3920	6.6885	6.0515	5.8848	6.2044	7.1757	6.1603	6.3741	5.7083	6.2340	6.0683	6.2594	6.7140	6.2500	6.4654	6.1689	6.3269	6.4109	6.1680	6.6013
ALDH5A1	4.9045	4.9943	5.2593	5.0411	5.1544	5.2640	5.0305	5.1533	4.9312	5.4223	4.6592	4.8421	5.2310	4.7635	4.9274	4.8769	5.0926	4.9480	4.6671	4.6092	4.6164	4.8753	4.9028	4.8482	5.5813	5.4131	5.2019	5.1399	5.1221	4.8837	5.0650	5.5928	4.8777	5.2179	4.9572	5.2672	5.0676	5.2851	5.0207	5.4409	5.3343	4.4758	4.8147	5.0458	4.7115	4.8945	5.4185	5.2577	4.6538
ALDH6A1	5.6782	5.8022	5.6003	5.7938	5.3209	5.7875	5.7973	5.9165	5.9539	5.9428	6.0349	5.9264	5.8258	5.7536	6.1142	6.3752	5.9315	6.1551	6.1739	5.7648	5.9266	5.5612	5.8819	5.8658	6.2635	5.9770	5.8715	6.0639	6.0420	5.8622	6.0545	6.0386	5.5195	5.8430	5.8645	5.8022	5.7363	6.0263	6.0179	6.2430	6.1267	5.8550	6.2666	6.2426	5.8262	5.4412	6.4501	6.2955	5.8889
ALDH7A1	7.2065	7.0423	7.4040	7.5511	7.7510	7.6434	7.2870	7.2723	7.7282	7.3259	7.2820	7.1984	7.2000	7.4893	7.7056	7.6112	7.8834	7.0969	7.2242	7.2097	7.2919	7.2905	7.4260	7.5051	7.3298	7.3113	7.1765	7.5905	7.7752	7.7705	7.5944	7.3380	7.1706	7.2459	6.3553	7.1575	7.0820	6.9220	7.1383	7.5491	7.5560	7.2279	7.3917	7.3428	7.2641	6.7249	7.2455	7.4380	6.9317
ALDH8A1	3.8769	4.2358	3.9953	3.3491	3.2230	3.2786	3.3824	3.3260	3.3810	3.5401	3.3173	3.4270	3.4988	3.5178	3.5492	3.1876	3.5614	3.4142	3.4601	3.4542	3.5095	3.2137	3.2520	3.2533	3.0479	3.3014	3.5483	3.4186	3.6608	3.5810	3.4848	3.2868	3.2611	3.2699	3.1599	3.4995	3.5627	4.3650	3.9381	4.0184	4.1418	3.5557	4.0727	3.7260	3.1903	3.2740	3.4396	3.3238	3.3290
ALDH9A1	10.3730	9.9309	10.6856	10.4505	10.5567	11.0526	9.8916	10.1554	10.5226	10.3184	10.6615	10.7775	10.6711	10.9822	10.6048	10.5387	10.4466	9.9866	10.0092	9.3206	9.6439	9.9449	10.1337	10.1876	10.5184	10.8568	10.4505	10.8685	10.2173	10.3479	10.7302	10.6661	9.9504	10.2518	10.0513	10.1616	10.2725	9.7088	10.0092	10.3554	10.3003	10.3879	9.7844	9.6837	10.0747	9.9615	10.0036	9.8815	10.3149
ALDOA	10.1479	9.5061	10.3398	10.6325	10.7181	10.5528	10.0196	10.8223	10.7232	10.6109	10.5863	10.7137	10.9651	10.9974	10.7372	10.8706	10.6628	10.5528	10.4870	10.3816	10.5942	10.6768	10.5567	10.7514	10.4909	11.0106	10.6862	10.8009	10.4425	10.6199	10.1050	10.8009	10.5445	10.3962	11.5327	10.1723	9.3515	9.3589	10.5821	10.7096	10.4649	10.8476	10.2595	10.4952	10.5152	10.5942	10.6284	10.7181	10.6862
ALDOAP2	4.3102	4.2612	3.6268	4.5765	4.4470	4.1674	4.4896	4.1552	4.2213	4.3181	4.1533	4.1815	4.3796	4.6384	4.1521	4.4510	4.3653	4.0891	4.4455	4.6912	4.7001	4.4001	4.8448	3.9334	4.0760	4.5606	4.0964	4.6042	4.2304	4.3121	4.3763	4.6540	4.8252	4.0897	4.1214	4.6989	4.5217	4.2246	4.2850	3.8196	4.1167	3.7176	4.0723	4.2489	4.2397	4.0298	4.5351	4.7609	3.9971
ALDOB	4.0151	4.1422	3.9759	4.0934	4.1142	4.0638	4.0306	4.0563	4.3034	4.0590	3.9909	4.1057	3.9789	4.0660	4.1147	4.0221	3.9816	3.9833	4.0463	4.1453	4.0212	4.1178	4.0301	4.0064	4.0900	4.0546	3.9228	3.9987	4.0284	3.9823	4.0333	4.0142	4.0922	4.0308	4.1295	4.0007	4.0333	4.0498	4.0375	4.0002	4.0741	4.0233	4.0768	4.1053	4.1783	4.1022	4.0507	4.1216	4.0790
ALDOC	7.4659	6.5856	7.5419	7.5257	7.7895	8.3532	7.4482	8.1372	7.6155	7.5645	7.8860	7.4516	7.9952	7.8570	7.8433	8.1004	7.5504	7.6039	7.7430	7.9483	7.9540	7.7878	7.9618	8.1359	7.7943	7.6290	7.7106	7.8220	7.3345	7.5250	7.9098	8.0876	7.5548	7.5584	8.0034	7.5588	7.6598	7.1844	7.5079	7.7134	7.6589	7.7161	7.4651	7.6392	7.5447	7.9678	7.7542	7.9072	8.2203
ALG1	5.5929	5.8294	5.8593	5.9177	6.0205	6.1078	5.5600	5.6294	5.5954	6.2463	5.2816	5.8721	5.5961	5.7266	5.9828	5.4798	5.9436	5.5889	5.7489	5.7935	5.6199	5.9495	5.5920	5.8082	5.9239	5.4676	5.5743	5.5784	5.6594	5.7859	5.4616	5.7022	5.9445	5.4971	6.0308	5.4488	5.1928	5.8103	6.0563	5.7973	5.4627	6.0715	5.7377	5.9848	5.7445	5.7088	5.7739	5.5953	5.8719
ALG10	3.4656	3.9324	3.8062	4.1165	3.6480	4.0006	3.7427	3.7186	3.9042	3.9454	3.8144	3.9669	3.9436	3.7678	3.7200	3.7083	4.2613	3.8963	3.6777	3.8547	3.8795	3.7006	3.6128	3.7474	4.3151	4.0115	4.0911	4.0930	3.8563	4.0299	3.6239	3.7707	3.9003	3.7614	3.6892	3.8592	3.7835	3.9655	4.0820	4.2850	4.0445	3.7337	4.0021	3.8617	3.8109	3.4656	3.8162	3.7053	3.6073
ALG12	6.3878	6.4304	5.9841	6.7857	7.0307	6.8018	6.6723	6.7762	7.0617	7.0024	6.4441	6.7538	6.4821	6.4725	6.7543	6.9168	6.4079	6.7615	7.0223	6.8658	6.7168	6.7528	6.7749	6.4158	6.3898	6.8773	6.5288	6.5387	6.6626	6.6236	6.4709	6.8730	7.1590	7.0211	6.6882	6.5182	6.2264	6.8828	6.8831	6.5950	6.7041	6.6648	6.9470	7.2559	6.8687	6.4861	6.8010	6.7770	6.4187
ALG13	6.8658	7.2119	6.9046	6.7154	6.6714	6.8094	7.0023	6.6525	6.4879	6.8186	7.1151	6.9204	6.9919	6.8871	6.8310	6.6250	7.2589	6.6968	6.7890	6.7969	6.7756	6.6976	6.9312	6.9681	6.9649	6.7230	7.2246	6.9468	7.1314	6.9421	7.0489	6.8262	6.7670	6.8379	5.8957	7.1932	7.4162	6.9587	6.8583	6.8070	6.7566	6.6941	6.7027	6.6114	6.5146	6.8490	6.6378	6.9312	6.8778
ALG14	6.3392	6.7542	6.2927	6.3186	6.2622	6.2058	6.7857	6.7534	6.2188	6.5682	6.5024	6.0294	6.1913	6.3027	5.9536	6.1192	6.4073	6.5199	6.1877	6.5064	6.5034	6.9844	6.6222	6.3664	6.3048	6.1826	6.4560	6.2994	6.2826	5.8517	5.8129	6.0953	6.4078	6.5380	6.4699	6.4042	6.6179	7.0780	6.4040	6.0606	6.1920	6.3987	6.0983	6.2056	6.2297	6.8510	6.2343	6.1387	6.3425
ALG2	6.7752	7.4492	6.8474	6.8524	6.5097	6.4112	7.0521	6.7627	6.8705	6.7341	6.8635	6.4012	6.3907	6.5612	6.4317	6.4721	6.5615	6.7399	6.8700	6.6878	6.8183	6.9550	6.6917	6.4768	6.5828	6.5221	6.6370	6.4692	6.6804	6.6253	6.4540	6.3856	6.7399	6.7107	6.7198	6.7293	6.6492	7.0799	6.7399	6.5279	6.3602	6.7166	6.8367	6.8579	6.8241	6.7598	6.6280	6.6095	6.4076
ALG3	7.7192	8.0753	7.9892	8.0895	8.4600	8.4447	8.3140	8.5860	8.5000	8.1814	8.2482	8.3422	8.1951	8.1927	8.1717	8.5539	8.0251	8.3820	8.3154	8.2874	8.2919	8.6253	8.1456	8.1005	7.9544	8.2389	8.0857	8.3569	7.9345	7.8995	7.9751	8.2040	8.3352	8.3576	8.7133	8.0625	7.8792	7.6925	8.2444	8.0790	8.1411	8.5601	8.1855	8.2277	8.6832	8.4585	8.2296	8.4263	8.0720
ALG5	5.3786	5.4807	5.0547	5.6128	5.3993	5.2590	5.8564	5.5804	5.3797	5.7242	5.3896	5.2128	5.1536	5.1529	5.1306	5.2545	5.4434	5.6582	5.6090	5.7640	5.6925	5.9369	5.6328	5.6416	5.6463	5.5980	5.3113	5.4535	5.2149	5.2865	5.3180	5.3493	5.6380	5.4625	5.1249	5.4772	5.4877	6.0362	5.5791	5.6533	5.5815	5.2247	5.6459	5.6598	5.4893	5.2142	5.3336	5.3313	5.4385
ALG6	8.1238	8.1891	8.2055	7.9687	7.8325	8.0601	7.9736	7.8038	7.9263	7.8952	7.8161	7.9501	7.8868	7.8932	7.7104	7.5422	8.1461	8.0629	7.9110	7.8136	8.0143	8.1553	7.5958	7.8232	7.9817	7.8187	7.8657	7.9627	8.1661	7.9834	8.1088	7.7767	7.5100	7.7958	7.6926	7.8736	8.2765	8.1155	7.8481	8.0382	8.2420	8.0047	7.9506	7.9379	7.7218	7.8857	7.7535	7.8693	7.4847
ALG8	7.8549	8.5019	7.8166	7.8055	7.5207	7.4909	8.5160	8.4142	7.9854	8.1405	7.6618	7.6748	7.8171	7.3250	7.5376	7.6697	7.9130	8.2791	8.2731	8.0221	8.0991	8.3597	7.9417	7.9402	7.5081	7.9588	7.9653	7.5105	7.9130	7.6296	7.6604	7.3481	7.9577	7.7058	8.0445	7.9482	8.2401	8.2897	8.1146	7.7287	7.8216	8.1092	7.8399	7.9157	8.0250	8.1641	7.7440	7.8944	7.3057
ALG9	6.6272	7.2120	6.7267	6.7210	6.4463	6.6642	6.9083	6.8253	6.8313	6.9836	6.4782	6.5478	6.3153	6.2507	6.4655	6.4638	6.7070	6.6441	6.5105	6.6533	6.6133	6.6295	6.6499	6.4001	6.7780	6.6328	6.5919	6.6057	6.4849	6.2879	6.6907	6.4018	6.2432	6.2851	6.4716	6.5454	6.6138	7.4097	6.9309	7.0836	6.9341	6.5461	6.8436	6.9214	6.4286	6.3553	6.4328	6.1764	6.1002
ALK	4.6094	4.4817	4.4881	4.6845	4.5958	4.6194	4.5773	4.5453	4.3581	4.3955	4.5511	4.6349	4.5226	4.2747	4.4956	4.5197	4.4535	4.5718	4.4301	4.7247	4.4674	4.3923	4.6088	4.6431	4.5773	4.6106	4.7145	4.7496	4.9009	4.4453	4.4547	4.6525	4.5255	4.6311	4.5396	4.5598	4.3950	4.0546	4.6172	4.5409	4.4785	4.7392	4.4966	4.6594	4.7646	4.6232	4.5000	4.5940	4.7731
ALKBH1	5.5475	5.4126	5.5786	5.4735	5.3237	5.6386	5.4480	5.4036	5.5706	5.4328	5.7051	5.4186	5.1109	5.3339	5.5348	5.2108	5.5817	5.4957	5.1828	5.7490	5.6229	5.3805	5.5168	5.5286	5.4190	5.4300	5.5595	5.6196	5.4696	5.5717	5.4176	5.5370	5.3107	5.3028	5.5085	5.3938	5.6123	5.5871	5.3134	5.4422	5.3940	5.2989	5.3994	5.3876	5.2861	5.1828	5.4071	5.3531	5.3026
ALKBH2	6.5470	6.6939	6.5212	6.0342	6.4509	6.5892	6.1340	6.2072	6.0610	6.1480	6.7852	6.4229	6.4524	6.5082	6.4772	6.3327	6.8512	6.3916	5.9272	6.3990	6.2910	6.3327	6.3493	6.3953	6.2620	6.4429	6.1833	6.2758	6.1629	6.4055	6.8365	6.7927	6.2508	5.9604	6.5952	5.6611	6.2347	6.0417	6.2065	6.6699	6.8104	7.1189	6.3525	6.2670	5.5282	6.2069	6.1549	6.1105	6.9527
ALKBH3	7.2035	6.7375	7.5578	6.9377	7.0688	7.2789	6.5211	6.8639	7.1439	7.1809	7.2948	6.9493	6.8765	7.3266	7.0293	7.1252	7.1945	6.9077	6.7512	7.0766	7.0967	6.9902	6.9426	6.9551	7.1395	7.2843	6.7580	7.1692	6.8344	7.2310	7.1305	6.8976	6.7420	6.7184	6.4132	6.7791	6.8791	7.1542	6.9794	7.2205	7.3326	7.0071	7.1252	6.9696	6.5432	6.6404	6.5784	6.6563	6.8365
ALKBH3-AS1	4.0235	4.0033	3.9074	3.9015	4.0333	3.7771	3.7319	3.9076	3.7101	3.7560	3.8716	3.7096	3.9661	4.1897	3.6416	3.7673	3.6663	3.7311	3.9442	3.8137	3.7763	3.6497	3.8179	3.7305	3.5852	3.5495	3.7871	3.5801	3.7298	3.9452	3.7441	3.5559	3.6383	3.7001	4.1739	3.6502	3.6502	3.6897	3.5833	3.6489	3.6921	4.1107	3.6402	3.5720	3.8553	3.9702	3.5369	3.7554	3.8454
ALKBH4	5.2862	5.4484	5.2640	5.7273	5.9378	6.0206	5.6138	6.1547	5.9523	5.6715	5.4469	5.9692	5.5020	5.7390	5.8677	5.8985	5.8467	5.8460	5.8135	5.7434	5.2502	5.9523	5.4715	5.6449	5.8157	5.8639	5.3486	5.4605	5.7770	5.4678	5.6827	5.6628	5.4867	5.6266	5.9228	5.3629	5.5276	5.9985	5.9046	6.0056	6.1159	5.8510	5.8722	6.1047	5.8928	5.1513	6.0921	5.5586	5.9675
ALKBH5	7.4320	7.5351	7.1450	7.8240	7.7681	7.5814	7.3686	7.6233	7.6562	7.5467	6.9100	7.5842	7.5037	7.5128	7.5296	7.1979	7.1361	7.3234	7.4104	7.4466	7.3658	7.4448	7.4441	7.1207	7.2350	7.0944	7.2356	6.9934	7.3172	7.4932	7.4959	7.2282	7.3254	7.2202	7.5124	7.0048	6.8669	7.2186	7.5463	7.1444	7.2065	7.4577	7.4386	7.6203	7.4592	7.4660	7.4331	7.3080	7.2884
ALKBH6	6.5745	6.3522	6.7244	6.6241	6.8457	6.7984	6.6650	6.6059	6.5088	6.5529	6.5889	6.6974	6.5717	6.4958	6.2639	6.0657	6.5913	6.5728	6.6228	5.9441	6.2604	6.4517	6.3941	6.6520	7.0522	7.0476	6.4257	6.6988	6.6818	6.4963	6.8794	6.7689	6.3629	6.2179	6.5018	6.5918	6.5452	6.5687	6.3062	6.9275	6.6888	6.1402	6.7549	6.5085	6.5893	6.4346	6.6131	6.6988	6.4638
ALKBH7	5.8375	5.5265	5.7235	6.3162	5.9959	6.4206	5.8877	6.1812	6.4294	6.2850	5.8832	6.1382	5.8707	6.0743	6.2255	6.2600	6.0951	6.0694	5.9014	6.0102	5.9831	5.9881	5.9395	5.9550	6.2021	6.2101	6.0534	6.2935	6.0275	5.9503	6.0747	6.3011	6.0981	6.1507	6.7463	5.9780	5.5492	6.1712	6.3148	6.2913	6.1680	6.2315	6.3519	6.3293	6.1794	6.1071	6.0353	5.8916	6.1529
ALKBH8	5.1967	5.3799	5.0960	4.9645	4.9156	5.3248	4.9533	4.6203	4.7989	5.0439	5.2505	5.1590	4.9776	5.3066	5.1132	4.8865	5.8377	4.9531	4.8594	5.2460	5.2912	4.7317	5.1634	5.1760	5.3597	5.2409	5.5103	5.3450	5.3297	5.2490	5.3755	5.2198	5.1048	5.0208	4.4330	5.1361	5.5244	5.2479	5.0411	5.4907	5.3798	4.9797	5.1685	5.1353	4.7859	4.7916	4.8535	4.7870	5.3430
ALLC	5.2165	5.2280	4.9648	5.2183	4.9696	5.0363	5.1462	5.3789	5.3795	4.8644	5.4594	5.0609	5.1480	4.9798	4.9672	5.5495	4.8743	5.6004	5.6343	5.4830	5.3438	5.8885	5.5169	5.3389	5.1318	5.5201	5.4227	5.1512	5.0872	5.1544	5.4277	5.0171	5.0339	5.8995	5.4507	5.1199	5.0100	5.0828	5.0178	4.7562	4.8327	5.5957	4.8267	5.1747	5.8780	5.7191	5.2364	5.5358	5.1841
ALMS1	6.7259	6.6860	6.8188	5.6903	5.9043	6.0845	6.5023	6.4365	6.0712	6.2496	6.4893	6.1349	6.4363	6.1370	6.0549	6.4433	6.3087	6.2037	6.2558	6.4433	6.5072	6.3896	6.5146	6.4247	6.7403	6.8384	6.7717	6.5006	6.1786	5.9937	6.3137	6.4540	6.5432	6.4853	5.8717	6.8826	6.9103	6.6086	6.2230	6.6021	6.3183	6.3211	6.1867	6.2030	6.1720	6.1351	6.7026	6.4286	6.5400
ALMS1-IT1	3.6963	3.4653	3.5287	3.5298	3.7016	3.8624	3.6960	3.5387	3.6212	3.6844	3.8777	3.5030	3.5027	3.7513	3.4650	3.5798	3.9238	3.5410	3.5543	3.4745	3.8678	3.6551	3.6605	4.1393	3.7165	3.8704	3.3820	3.6463	3.6745	4.2443	3.9891	4.0080	3.8107	3.5861	3.5969	3.5532	3.7534	3.6860	3.8749	3.6409	3.5696	3.5538	3.4659	3.7731	3.5150	3.7168	3.6112	3.4194	3.5723
ALMS1P	4.4523	4.5477	4.3807	4.5347	4.2732	4.3142	4.3905	4.2722	4.4479	4.4772	4.3374	4.3821	4.0172	4.1619	4.2801	4.2851	4.3150	4.2860	4.4494	4.8119	4.4925	4.3415	4.6057	4.2874	4.1056	4.3204	4.4697	4.3272	4.3783	4.1591	4.5210	4.2396	4.5801	4.5616	4.2420	4.3067	4.6049	4.3461	4.2562	4.1171	4.3400	4.6451	4.2770	4.3135	4.5552	4.3942	4.3364	4.1112	4.4268
ALOX12	9.4467	8.8775	9.4784	9.2959	10.0655	10.9310	8.7314	9.2135	9.9131	9.2573	9.0571	9.5305	9.4189	10.1614	9.3562	8.7133	8.9082	9.8238	9.1014	9.3533	9.7807	9.4308	9.0138	8.8924	10.2138	9.7379	10.7913	10.1073	8.9950	9.9513	10.7035	10.1073	9.6078	9.8832	10.1427	9.6393	8.4616	9.7118	9.3421	10.1427	9.7920	9.2808	10.0237	10.2592	10.9310	10.5161	8.6382	8.5889	8.8892
ALOX12B	8.2217	6.1341	8.7225	7.3772	8.2255	9.0871	7.1624	7.3938	7.2055	7.6572	8.7709	7.8561	7.7347	8.8131	8.8850	7.5158	8.8861	5.3640	5.4944	8.4633	8.1026	6.4792	8.0576	9.3086	5.4572	6.9898	5.3209	8.1618	8.7680	7.6208	8.5924	9.1490	8.7090	8.0387	7.2583	6.7262	8.4985	6.8595	7.3031	6.8400	7.6818	8.6688	8.2839	8.3461	7.2320	7.9152	7.2156	5.9412	10.1494
ALOX12P2	5.6723	5.7709	5.5740	6.2161	5.6039	5.6919	6.4483	6.3313	5.7817	5.3789	5.7461	5.9694	6.0414	5.6406	5.6927	6.3243	5.2850	6.2298	6.3313	5.9729	5.9396	6.3668	6.1148	5.9709	5.7819	5.7761	5.9989	5.7541	5.6544	5.5538	5.6279	5.9754	6.0443	5.7988	6.0405	5.8072	6.1184	5.1543	5.5962	5.6083	5.2210	5.8444	5.3949	5.4855	6.8126	6.5627	6.3917	6.0883	5.5324
ALOX15	3.6048	3.5791	3.5446	3.7981	3.6579	3.7802	3.6810	3.7494	3.8472	3.8287	3.6043	3.6668	3.6142	3.4818	3.8422	3.7197	3.5693	3.6371	3.5715	3.6015	3.5128	3.7896	3.6338	3.6821	3.5202	3.6110	3.6572	3.7129	3.7459	3.4076	3.6827	3.6467	3.6771	3.5632	3.6406	3.5138	3.4429	3.8404	3.7981	3.8603	3.8862	3.7976	3.7542	3.8494	3.6711	3.6773	3.5131	3.6657	3.8353
ALOX15B	6.7341	7.5552	6.4028	8.5736	8.6449	7.0291	8.2118	7.8545	7.7617	6.4000	7.1694	8.6564	7.9249	5.8848	6.0790	6.6336	5.8724	7.4530	6.9565	6.6615	6.6084	7.9621	6.5425	5.6744	7.8475	7.8090	8.2816	8.1111	7.2770	6.2170	5.6952	6.0930	7.4789	7.1603	6.6955	7.7098	5.6641	8.1977	8.2361	7.5131	7.2060	5.8974	7.9899	8.0181	8.0541	7.8818	7.4592	7.8109	5.7258
ALOX5	5.4873	6.0473	5.4264	6.1387	5.7856	5.3819	5.8187	5.8548	5.9504	6.3520	5.2993	5.6156	5.4496	5.2771	5.2745	5.3112	5.1122	5.6489	5.8020	5.6416	5.4663	5.9145	5.6079	5.1952	6.2167	5.7832	5.9248	5.3504	5.8074	5.5524	5.2965	5.0846	5.8589	5.9222	5.9183	5.9878	5.3263	6.3712	6.4004	6.0464	6.2525	4.8424	5.8719	5.9504	5.7597	5.6753	5.9010	6.1195	5.2699
ALOX5AP	7.5915	8.3488	7.5971	7.8913	7.1639	6.2034	7.9932	7.8941	8.1197	8.5321	7.4686	7.4886	7.4496	7.1482	7.1059	7.5795	6.6983	8.0367	8.3440	8.0355	7.6790	7.9024	7.6421	7.3135	8.0919	8.0804	7.9722	7.4668	7.6716	7.7948	7.3263	7.0614	7.4498	7.4635	8.2366	8.2603	6.9403	8.4797	8.5609	7.0644	7.7335	7.1140	8.0317	7.7701	7.7875	7.5695	8.3010	8.4198	7.0817
ALOXE3	5.7286	4.8469	6.0800	5.4076	5.9542	7.0128	5.4102	5.7833	5.2803	5.3935	6.9084	5.4586	5.9233	6.3193	6.5519	6.1372	6.9760	5.1196	5.1644	6.1338	5.6894	5.3330	6.0227	6.9745	4.7233	4.8802	4.8254	5.5423	5.6697	5.1703	6.0308	7.2025	6.4826	5.8362	6.2750	5.1455	5.9231	4.8079	4.9045	4.6502	5.4906	6.5298	5.8112	5.8143	5.6724	6.1577	5.2612	5.1771	7.5614
ALPI	4.6277	4.5591	4.4202	4.3352	4.2689	4.3511	4.2419	4.3376	4.5847	4.7110	3.7401	3.9793	4.2168	4.1677	4.5541	4.4141	4.2142	4.0948	4.2812	4.3504	4.1459	4.2525	4.2451	4.3578	4.4967	4.1966	4.0666	4.6598	4.3204	4.3702	4.3574	4.2603	4.4660	4.1224	4.2574	4.1864	4.2689	4.5294	4.4999	4.5068	4.6742	4.2060	4.9572	4.7276	4.5636	4.0847	4.4005	4.4891	4.2024
ALPK1	5.6456	5.5843	5.6518	5.4363	5.6724	5.9616	5.8034	5.8207	5.8329	6.0238	5.7247	5.6052	5.5461	5.6787	5.7457	6.0748	5.6038	5.7273	5.7552	5.6040	5.7130	6.0288	5.9558	5.6546	5.7163	5.9523	5.5314	5.6662	5.5122	5.6359	5.6113	5.8871	5.8699	5.8773	5.2178	5.5177	5.4417	5.7078	5.7041	5.8050	5.6404	5.5933	5.6603	5.5476	5.7195	5.5728	5.8447	5.7065	5.8909
ALPK2	5.3897	5.8822	5.7141	4.7308	4.8780	4.4703	5.4595	5.7212	5.5143	5.8081	5.1525	5.5819	4.6972	4.8442	4.7545	4.7066	4.4810	5.2198	5.0428	4.4968	5.1640	4.9703	4.3896	4.8471	5.0471	5.6636	4.9656	4.3371	5.8257	5.4329	4.4885	4.1950	4.9191	4.7414	4.5670	6.1052	5.2833	6.5814	6.1282	4.9720	5.5319	4.1706	5.5253	5.0956	4.7371	5.3867	6.0419	5.9233	4.1554
ALPK3	4.8996	4.5605	4.8662	4.6615	4.9565	4.6303	4.4698	4.4130	4.7133	4.5125	4.4916	4.6200	4.5931	4.8094	4.3548	4.3988	4.4127	4.7299	4.4428	4.6235	4.4007	4.4312	4.3760	4.5412	4.6852	4.5912	4.3888	4.5690	4.6737	4.6630	4.4604	4.6418	4.4293	4.5630	4.7581	4.4462	4.3506	4.7972	4.7518	4.9884	4.5572	4.3042	4.7182	4.8211	4.6621	4.4462	4.5120	4.4972	4.8059
ALPL	4.8671	4.8222	4.5145	5.9770	5.7025	4.9752	4.6173	5.0681	5.1000	5.0108	4.8280	5.4957	5.3965	4.8893	4.9922	4.5775	4.3997	4.6154	4.8193	4.5516	4.4813	4.5452	4.2928	4.3607	4.6270	4.5204	5.1866	4.5088	4.9328	4.7021	4.3969	3.9304	4.5766	4.6022	5.1936	4.3486	4.0179	4.5820	5.8953	4.6646	4.5095	4.1309	5.0401	4.9723	4.8050	5.3171	5.6857	5.3173	4.1592
ALPP	4.8602	5.2059	4.6057	4.8124	4.7254	4.9131	4.9435	5.6356	4.7092	4.6479	4.6266	4.5619	4.7576	4.7232	4.8804	4.4194	4.7749	4.9535	4.9094	5.1930	4.8865	5.7744	5.0411	4.8275	4.5341	4.7736	4.6978	4.6973	4.5408	4.6412	4.6088	4.4574	4.9654	4.5652	5.0196	4.8570	4.5830	4.5591	4.4904	4.0490	4.4009	5.4340	4.9055	4.9291	5.4026	5.3168	4.4025	5.0824	5.2523
ALPPL2	5.8435	6.0130	5.7857	5.9193	5.9187	5.9814	5.8190	5.9168	6.1705	5.9802	5.7239	5.8045	5.7354	6.0585	6.0048	6.0844	5.8556	5.7483	6.1250	6.0483	5.9285	6.0634	6.0779	5.6672	5.7418	5.8289	5.5230	6.1650	5.8504	6.2061	6.0835	5.9788	6.2570	5.9453	5.7082	5.9646	5.8322	5.8588	5.9394	5.8287	6.1337	5.7657	6.0210	5.9572	6.2642	5.9898	5.8605	5.8747	5.7191
ALS2	4.5115	4.2970	4.6445	4.3951	4.3998	4.7994	4.4784	4.2620	4.2792	4.5911	4.6953	4.6033	4.5445	4.4961	4.5347	4.4298	4.8235	4.4483	4.4084	4.3925	4.4072	4.2501	4.3618	4.5177	4.7041	4.6765	4.6408	4.5358	4.6371	4.4942	4.7534	4.6369	4.2234	4.3715	4.2737	4.3401	4.8212	4.6674	4.6529	4.8786	4.8589	4.5418	4.5532	4.5028	4.1127	4.2494	4.4378	4.2934	4.5943
ALS2CL	7.5895	6.9203	7.9730	7.7616	8.0570	8.1819	7.1366	7.4861	7.5418	7.2156	7.7490	8.0580	8.2447	8.2847	8.0792	7.9665	7.9228	7.3358	7.4269	7.2693	7.2770	7.1906	7.4077	7.8271	7.3394	7.6498	7.5005	7.9088	7.7881	7.8304	8.3352	8.0860	7.6148	7.7356	7.8594	7.1687	7.2975	6.8066	7.1750	7.7710	7.5865	7.6745	7.5349	7.6414	7.4145	7.5183	7.5349	7.3843	8.2479
ALS2CR11	3.1730	3.2120	3.1441	3.1625	3.1812	3.1469	3.2196	3.1822	3.1508	3.1090	3.0889	3.3257	3.2144	3.2347	3.2035	3.1581	3.2098	3.1338	3.2109	3.1384	3.2284	3.2015	3.2645	3.1141	3.1345	3.1585	3.2271	3.1404	3.2243	3.1504	3.1116	3.0791	3.1960	3.2050	3.2439	3.2455	3.1149	3.1102	3.1581	3.1554	3.1348	3.1913	3.1073	3.0622	3.2063	3.2391	3.2480	3.2436	3.1098
ALS2CR12	3.8952	3.9435	3.9207	3.8291	3.8085	3.8593	3.8094	3.9108	4.0235	3.8144	3.9965	3.8941	3.9059	3.9417	3.8321	3.8862	3.9432	4.0377	3.8950	3.9633	3.7985	3.8709	3.8324	4.1093	3.8011	3.9625	4.0038	3.8366	3.8118	3.9766	4.0643	3.9415	3.8741	3.8042	3.8804	3.9103	4.0070	3.8878	3.8377	3.9540	3.7456	3.9865	3.9015	3.8661	4.0796	4.2702	3.9392	3.8118	4.1723
ALX1	5.1650	5.0173	5.1194	5.2185	5.1683	5.1445	5.1026	5.3281	5.2042	5.1361	4.9308	5.2924	5.0836	4.8457	4.9464	4.7023	4.9689	5.2256	5.3682	5.1282	5.2343	5.3479	5.1437	5.3312	5.2936	5.3283	5.2293	4.9713	5.1932	5.1415	4.9078	5.2109	5.0007	5.1220	5.4472	5.1271	5.0725	5.0367	4.9768	4.9627	4.9331	5.1828	4.6903	5.1178	5.4867	5.4245	5.1471	5.2707	4.9294
ALX3	5.6125	5.6464	5.0927	5.5826	5.6816	5.7125	5.7416	5.3903	5.6492	5.5073	5.3564	5.4662	5.1161	5.6900	5.5743	5.7151	5.4720	5.4323	5.5330	5.3847	5.5214	5.7387	5.4030	5.5049	5.2488	5.3883	5.1903	5.7224	5.5000	5.3768	5.8077	5.5504	5.4727	5.6402	5.1764	5.8499	5.7755	5.3560	5.4923	5.3269	5.5546	5.1082	5.2637	5.1569	5.8740	5.3100	5.7042	5.6312	5.3184
ALX4	4.3752	4.8649	4.3089	4.3081	4.4683	4.1739	4.4260	4.3908	4.6879	4.3906	4.3250	4.2901	4.3816	4.2951	4.6456	4.0685	4.2741	4.2301	4.2073	4.2819	4.4183	4.4870	4.2962	4.3166	4.1714	4.0999	4.3585	4.2656	4.0791	4.3803	4.3706	4.2601	4.2671	4.3736	4.4346	4.4422	4.2146	4.7422	4.7087	4.2396	4.3851	4.2301	4.5515	4.5698	4.6585	4.9044	4.3310	4.3233	4.3305
ALYREF	6.0511	6.9622	7.0222	7.7503	8.4643	7.9727	6.1247	6.5960	7.8407	7.7503	7.2114	7.2003	6.8926	7.9148	7.8077	5.2191	7.1495	7.4399	6.3963	7.2643	7.0716	7.3757	6.9253	7.3796	6.1884	6.3349	6.4228	6.7975	7.7881	7.9309	7.8253	6.9619	6.5308	6.1201	7.3697	5.2468	5.8674	6.0493	7.9293	7.2691	6.6194	8.5790	6.8038	7.2879	7.1482	6.9706	7.0135	7.3259	7.1916
AMACR	4.3390	4.3484	4.2162	4.4455	4.4704	4.4782	4.1750	4.2217	4.4227	4.3259	4.2771	4.2727	4.2715	4.4346	4.4549	4.2101	4.3800	4.3937	4.1976	4.4288	4.2903	4.3021	4.3535	4.4952	4.1306	4.2440	4.0749	4.2905	4.3521	4.5663	4.5356	4.3004	4.2289	4.1410	4.3562	4.2111	4.2950	4.3409	4.3168	4.3409	4.2933	4.0725	4.4091	4.4674	4.2177	4.3453	4.1475	4.2477	4.2873
AMBN	4.8527	4.8024	4.6640	4.7403	4.6937	4.9162	5.0167	5.3073	4.4410	4.8396	5.3139	4.7291	4.8799	4.9542	4.6348	4.9498	4.7289	5.0891	4.6657	5.0560	5.0884	5.3507	4.8040	5.2920	5.0676	4.4770	4.9283	4.7197	4.7707	4.8581	4.8301	4.9150	4.8857	5.1085	5.1127	5.1315	5.0870	4.4037	4.4754	4.3237	4.7145	4.8104	4.4855	4.4125	5.2938	5.4080	4.7409	5.0726	5.0970
AMBP	4.8481	4.7849	4.8598	4.6262	4.7245	4.8203	4.8523	5.0010	4.9776	4.9335	4.7822	4.6704	4.9392	4.6232	4.6547	4.7925	4.6808	4.5945	4.7770	4.6611	4.6175	4.8685	4.6883	4.7359	4.5391	4.6984	4.7421	4.7499	4.7015	4.9792	4.7747	4.5954	4.7676	4.6157	5.0856	4.4475	4.4555	4.7028	4.5901	4.6961	4.9074	5.0530	4.7918	4.9030	4.9360	4.9163	4.5629	4.8251	5.0077
AMBRA1	5.1901	5.1624	5.4541	5.3907	5.5857	5.5215	4.9564	5.0983	5.2992	5.4080	5.4807	5.3695	5.3103	5.4041	5.6113	5.3215	5.4172	5.0520	5.2193	5.0859	5.2536	5.1496	5.0670	5.1606	5.2438	5.2340	5.3255	5.4165	5.3112	5.5618	5.4828	5.3864	5.2063	5.2672	5.6550	5.0801	4.9879	5.1367	5.2743	5.4753	5.3171	5.4404	5.4331	5.4101	4.9553	5.1608	5.1388	5.0715	5.6516
AMD1	8.7400	9.0162	8.9532	8.9913	9.2388	9.2873	8.9926	8.5960	8.9712	8.9996	9.2092	8.9532	8.8241	9.1794	9.1090	8.6178	9.5354	9.2646	9.1904	9.3579	9.2331	9.2529	8.9646	9.2217	8.8421	8.6695	8.8088	8.8400	9.2360	9.5430	9.2962	9.1347	8.9543	8.7975	8.5429	8.9246	9.3911	9.0642	8.8550	9.1451	9.1141	9.3360	9.1933	9.1945	9.1951	9.2742	8.5004	8.8561	9.0926
AMDHD1	3.1410	3.7527	3.4376	3.0029	2.9952	3.1570	3.2017	3.3413	3.2762	3.4253	2.9570	3.1894	3.1423	3.0114	3.2268	3.1080	3.0240	3.3334	3.4328	3.3130	3.3132	3.4229	3.2386	3.3082	3.1917	3.0808	3.3919	3.3362	3.5641	3.1483	3.1488	2.9873	3.1008	3.2017	3.0354	3.1909	3.5142	3.7402	3.3624	3.1475	3.1945	3.3497	3.2162	3.0161	3.2123	3.5148	3.3057	3.2881	3.0517
AMELX	3.2356	3.5634	3.2683	3.5596	3.3257	3.4566	3.4371	3.2438	3.4568	3.6296	3.4723	2.9601	3.2230	3.1846	3.1477	3.2631	3.3501	3.1880	3.3209	3.3467	3.2043	3.1690	3.2415	3.3968	3.0559	3.1025	3.1948	3.1999	3.2551	3.1636	3.3143	3.1880	3.2142	3.1768	3.3932	3.3339	3.2212	3.2963	3.2470	3.3162	3.3552	3.3926	3.4383	3.3637	3.3812	3.2831	3.4216	3.0428	3.2731
AMELY	5.3614	5.6971	4.9409	5.5953	5.5886	5.1427	5.4068	5.5374	5.4125	5.2535	5.0662	5.1479	5.0737	5.2866	5.0163	5.1436	5.1772	5.3057	5.7436	5.7816	5.6784	5.7280	5.6920	5.2806	5.3378	5.3102	5.1738	5.5282	5.3543	5.1400	5.1742	5.4032	5.2761	5.3814	5.7726	5.2790	5.3037	5.0815	5.1870	5.2044	5.0593	5.0218	5.4246	5.3300	5.5729	5.1928	5.3721	5.4997	5.1447
AMER1	5.0727	4.8259	4.8172	5.5092	5.4241	5.0069	4.8554	4.9942	4.8097	4.6887	4.1769	4.9306	4.2771	5.3932	5.1235	5.4294	5.0116	4.7852	4.9736	5.1601	5.2645	4.7135	4.9938	4.4471	5.4656	5.1160	4.4081	5.0404	5.2776	5.1187	4.9175	5.0005	5.5113	5.1522	4.4972	4.7838	5.1840	4.6985	4.8637	4.7875	4.7035	4.3192	4.9839	5.1160	5.0360	4.3941	5.0926	5.0941	4.3209
AMER2	4.6861	5.0723	4.2277	4.3103	4.3911	4.0792	5.0579	5.1635	4.2165	4.5336	4.0408	4.2442	4.3166	4.4032	4.2347	4.7481	4.0195	4.3018	4.1547	4.3103	4.6060	4.2702	4.2103	4.1811	4.4393	4.2565	4.2818	4.2381	4.3331	4.1930	4.1503	4.1341	4.4608	4.1970	4.1652	4.6676	4.1842	5.3665	4.3728	4.3085	4.2449	4.1469	4.2658	4.4859	4.3061	4.2178	4.3169	4.2886	4.0389
AMER3	4.5013	4.5549	4.5188	4.7490	4.9278	4.6108	4.5203	4.7277	4.6512	4.6403	4.6473	4.6643	4.5497	4.7543	4.6493	4.4650	4.5535	4.6636	4.6590	4.5951	4.4327	4.6129	4.6814	4.5999	4.6049	4.5661	4.1647	4.6557	4.6863	4.9758	4.7505	4.7637	4.5895	4.9405	4.5146	4.5563	4.4941	4.5155	4.5826	4.4399	4.4978	4.5273	4.5475	4.6319	4.7277	4.6504	4.4831	4.5070	4.5702
AMFR	5.6896	5.5259	5.9416	6.6267	6.9209	7.4850	5.3668	5.7055	7.2130	7.4417	7.1182	6.1019	5.7587	6.2212	8.0702	6.8531	7.5736	5.6779	5.6480	6.1676	6.1248	6.2179	6.1260	6.1589	6.9241	6.8630	6.7264	6.7510	7.2140	7.3116	7.8199	7.8702	7.1785	7.1835	6.4339	5.6411	5.6961	5.3479	6.3436	7.2051	6.8871	7.4807	7.4926	7.8841	7.3248	6.9554	7.6245	7.3448	7.7117
AMHR2	4.8682	5.5342	5.1800	5.2188	5.5633	5.3727	5.7297	5.8342	5.2668	5.1822	5.0372	5.1456	4.9701	5.4579	5.3094	5.6951	5.1974	5.4629	5.5096	5.5329	5.3814	5.8604	5.7841	5.5144	5.3368	5.1817	5.4706	5.4962	5.2546	5.5913	5.1066	5.2817	5.4676	5.6291	5.6027	5.5381	5.3289	5.2352	5.3498	4.9812	5.2202	5.1833	5.0753	5.1255	5.6988	5.8482	5.4938	5.4661	5.3998
AMICA1	6.6886	6.6595	7.0349	6.9802	7.0410	6.3912	6.8127	7.1148	6.9856	7.0004	5.8511	6.8763	6.1053	6.5413	5.9315	7.8147	6.2902	6.7646	6.9591	6.4529	6.2760	7.0143	6.6492	6.3563	7.0586	7.6691	6.5951	6.2548	6.4677	7.0250	6.8189	6.3547	6.6267	6.7881	6.2169	7.2466	6.3484	6.9340	7.4640	6.1193	6.5045	5.5597	6.9495	7.0037	6.3822	6.2629	7.5561	7.4459	5.8159
AMIGO1	4.5609	4.0183	4.5829	4.8569	4.6653	5.1164	4.5709	4.8214	5.0050	4.5112	4.9165	4.9196	4.7633	5.0015	4.8755	5.1844	5.0879	4.9963	5.0207	4.5648	5.0057	4.8278	4.8806	4.8085	4.7947	5.2453	5.2652	4.7733	4.7468	5.0355	5.1527	4.6161	4.7593	4.4610	5.1226	4.8376	4.7848	4.1917	4.3439	4.9267	4.5796	4.8490	5.0635	4.9055	4.8550	5.1808	5.2406	5.1219	5.5763
AMIGO2	7.0464	7.8524	6.9178	6.5186	6.2455	6.0672	7.4486	7.0125	6.5266	7.1684	7.0763	5.6699	6.0361	5.6277	6.1807	6.3240	6.5895	6.1875	6.3257	6.5215	6.5017	6.4716	6.6585	5.7301	6.6699	6.7907	7.1964	6.3689	7.0825	6.1577	6.2874	6.1534	6.8385	6.8356	6.1850	7.2101	7.5835	8.0617	7.2833	6.3520	6.7508	6.2512	6.4602	6.5731	6.8274	6.7907	6.9628	6.6701	4.6941
AMMECR1	5.9703	6.2518	6.3419	6.1799	6.3960	6.5425	6.2628	5.9285	6.6728	6.7098	7.2665	6.4538	6.2643	6.8102	6.5305	5.8042	7.1133	6.4491	6.1571	6.6920	6.5274	5.8105	6.0289	6.9502	6.1434	6.1623	6.1032	7.0098	6.8082	6.5947	7.0098	6.6439	6.0905	6.0855	6.0185	6.1938	6.8867	6.1089	6.4033	6.9607	6.7970	7.4352	6.8818	6.8119	6.3607	6.2907	5.8772	5.9705	7.2248
AMMECR1L	8.4488	8.4171	8.2870	7.3340	7.3602	7.4267	7.8720	7.5896	7.6356	7.7446	7.9006	7.6387	7.2575	7.6447	7.7487	7.8619	8.0314	7.3418	7.5082	7.6591	7.8599	7.2829	7.3386	8.1244	7.9320	8.0093	7.8448	7.8615	8.1444	8.1902	8.2705	7.6626	7.3043	7.2213	8.1253	8.1295	8.5347	8.2599	8.0154	7.9741	7.9644	7.6527	7.7909	7.6161	7.4494	7.8102	7.8517	7.6608	7.5257
AMN	5.3167	5.1536	5.2495	5.4463	5.4223	5.4114	5.0462	5.0568	5.3810	5.0355	5.3144	5.4092	5.3428	5.4691	5.3263	5.1254	5.3060	5.1698	5.1456	5.1702	5.1424	4.9852	4.9276	5.4408	5.1920	5.1006	4.9934	5.5615	5.2205	5.3917	5.4085	5.2610	5.5209	5.3120	5.5474	5.2214	5.3873	5.1902	5.1343	5.3088	5.3755	5.6030	5.3250	5.2777	5.4015	5.1814	5.1488	5.1234	5.5632
AMN1	4.9042	5.3825	5.5905	5.1430	4.9905	5.5082	5.6220	5.6549	4.6760	5.1436	5.4209	5.5298	5.4244	5.1865	5.0936	5.1838	5.5417	5.5485	5.3155	5.0317	5.3084	5.5216	5.4026	5.2939	5.6833	5.5479	5.8919	5.3990	5.1299	5.0036	5.1972	4.9562	5.0923	5.1379	5.3685	5.1902	5.6598	5.2904	5.0775	5.4033	5.2886	5.5450	5.4782	4.8697	5.1415	5.3491	5.2260	5.3352	5.1391
AMOT	4.3066	3.4986	3.8456	3.8058	4.0094	4.1751	3.9305	4.0719	3.7539	3.7420	4.0626	3.7926	4.0495	4.1618	4.0370	4.2525	4.2083	3.8591	3.8520	3.8537	3.9073	4.4145	4.0762	4.5749	4.1388	4.2015	4.2341	4.3426	4.2023	4.1444	4.3013	3.9146	3.8794	4.1560	4.2236	3.9421	4.4049	3.9739	3.7815	3.6856	4.0047	4.0394	4.1175	3.8946	4.0289	4.0132	3.9247	4.0097	4.0132
AMOTL1	6.4055	6.5290	6.6439	6.8536	6.7968	6.8089	6.7131	6.6113	6.8737	6.5073	7.0067	6.6227	6.8609	6.8703	6.8536	6.5184	6.8455	7.0073	6.8882	6.6899	6.7116	6.8006	6.6193	7.0203	6.5977	6.4529	6.5682	6.7829	6.8302	6.8987	6.9957	6.7756	6.3932	6.3479	6.8169	6.7051	6.9693	6.3907	6.4546	7.0027	6.9673	7.1109	6.9231	6.9047	6.8550	6.6390	6.5999	6.6242	6.8039
AMOTL2	8.8988	7.8841	9.0582	8.2198	8.3796	8.3260	7.9812	8.3582	8.0649	8.2730	8.5100	8.4838	8.4931	8.4939	8.2338	8.5904	8.5241	8.2580	8.5042	7.9302	8.0396	7.9703	8.0027	8.3238	8.7762	8.6920	8.5310	9.2421	8.4281	8.5276	8.5418	8.9728	8.8880	8.7877	9.6877	9.1077	8.8013	8.2457	8.2542	8.4309	8.1684	7.7579	7.9909	7.9508	7.9323	7.7569	8.4505	8.2536	8.4446
AMPD1	6.1806	6.9465	5.1827	5.6695	4.9008	4.5951	6.5898	6.9465	6.2514	7.1521	4.8188	5.1963	5.1955	4.4273	4.9753	5.2188	4.4249	5.3434	5.7464	5.5890	5.3808	6.2095	6.0254	4.4117	5.9777	5.3763	5.9192	4.7207	5.2071	4.4786	4.7455	4.7036	5.3730	5.5162	4.8865	5.9586	4.7756	6.6247	5.8835	5.0523	5.5407	5.3399	5.4258	5.8368	5.8990	5.7012	5.7602	6.0468	4.8154
AMPD2	7.2245	7.1707	7.1642	6.6642	6.5515	6.2827	7.0252	7.2891	7.1028	6.9475	6.6046	6.6854	6.4221	6.1383	6.4478	7.1681	6.6730	6.5184	6.4134	6.2906	6.5187	7.0063	6.5412	6.5989	6.3657	7.1248	6.9387	6.6107	6.8108	7.0798	6.7597	6.6238	6.9942	6.7227	7.0883	7.2004	7.0189	7.0760	7.1251	6.6173	6.8594	6.5317	6.9076	6.8900	6.4042	6.7694	6.9708	6.7564	6.6813
AMPD3	7.9788	7.5826	8.2674	7.7959	7.9327	8.3853	7.8558	7.6420	8.2025	8.1806	8.0273	7.9940	7.6210	8.0728	7.7697	7.5066	7.7859	7.7767	7.7223	7.8518	7.7205	7.1846	7.2874	8.0769	7.5996	7.6686	7.5351	7.9517	8.2056	8.1695	8.5815	7.8249	7.7949	7.6631	7.8738	8.1576	8.6186	7.9633	7.8065	8.0143	7.7089	7.6175	8.3468	8.3740	7.7159	7.4183	7.8802	7.7053	8.6617
AMPH	5.0920	5.6318	5.1045	4.9784	4.8424	5.1440	5.3859	5.4095	5.0020	4.8092	5.2170	4.9151	5.1010	4.8252	5.2229	5.3377	4.9390	5.0900	5.6703	4.9629	5.1459	5.6674	5.4773	4.9925	5.0396	5.1683	5.3820	5.0553	4.9872	4.7768	4.8149	4.7021	5.0569	5.2790	5.1101	4.8822	5.2809	4.9101	4.8513	4.6403	4.7321	4.5393	4.6359	4.8205	5.6334	5.1117	5.2454	4.8888	4.3624
AMT	7.5572	7.0314	7.4895	7.3389	7.1808	7.1254	7.0474	7.1471	6.5321	6.7034	6.7557	7.0872	7.3687	7.0808	6.6699	7.0694	6.7044	7.1557	7.0342	6.9531	6.9370	7.0270	7.0462	6.8768	6.6764	6.9325	7.6068	6.6991	7.0707	7.0519	7.2241	6.8342	6.8284	7.0087	6.6504	7.0525	6.8924	6.6531	6.8332	6.7097	6.9043	6.9996	6.5054	6.2663	6.8507	7.0483	7.0640	6.8672	6.9520
AMZ1	5.9506	6.1718	5.9211	5.9768	6.3264	5.9392	6.3068	6.4095	6.2286	6.0587	6.1784	5.9662	6.2372	6.3167	6.1131	6.2910	5.7488	6.1011	6.3694	6.4631	6.2550	6.5122	6.3541	6.4754	6.1002	6.0335	5.9479	6.0580	5.8733	6.2235	6.2070	6.1610	6.4624	6.4430	6.5210	6.0695	6.0090	6.0426	5.9952	5.6872	5.7170	6.0798	6.0053	6.0745	6.3072	6.7315	6.2402	6.0904	6.4438
AMZ2	9.4261	9.5370	9.2936	9.2340	8.9466	9.1648	9.1183	9.3213	8.9738	9.3497	9.0600	9.1776	9.1265	9.0937	9.3686	9.2716	9.1896	9.0600	9.1924	9.0831	9.1807	9.1965	9.4042	9.1562	9.2622	9.1101	9.3703	9.0405	8.9034	8.6920	9.0432	8.9143	8.8472	9.0172	8.3796	9.1223	9.0444	9.3245	9.1319	9.0923	9.1820	9.3261	8.9383	9.0237	9.0146	9.0419	9.1169	9.2527	9.0006
AMZ2P1	6.3801	6.6371	6.1330	6.8258	6.0483	6.4431	6.2565	6.2877	6.2698	6.7480	6.0034	6.0838	6.0640	5.8336	6.2658	5.8698	6.2185	6.2400	6.3001	6.2392	6.3095	6.5260	6.5732	6.3638	6.4526	6.1168	6.4280	6.1861	6.2188	5.9352	6.3911	6.2190	6.0916	6.3760	6.0254	6.1710	6.7654	6.8645	6.6813	6.4565	6.7377	6.3607	6.5802	6.5291	6.0148	5.9257	6.4198	6.2190	6.1458
ANAPC10	5.1742	5.3736	5.2112	5.0301	5.1016	5.4566	5.2684	4.6455	4.9250	5.5765	5.1217	5.3154	4.9604	5.0585	5.0462	4.4423	5.5827	5.0572	4.8539	5.2245	5.2445	4.9337	4.9881	5.1686	5.6972	5.3937	5.2964	5.2482	5.4981	5.1650	5.2828	5.3738	5.1204	4.8694	4.3768	5.0942	5.5398	5.5498	5.4432	5.7896	5.7900	5.0258	5.3732	5.2701	4.9409	4.5627	4.9452	5.0076	5.0206
ANAPC11	6.9532	7.0379	6.9132	6.6703	6.8428	6.6847	6.7425	6.8913	6.8592	6.6469	7.0066	6.5700	6.7904	6.8216	6.6611	6.8813	6.7395	6.9526	6.8892	6.9915	6.8778	6.6697	6.7132	6.8804	6.9013	6.7092	6.4740	6.7389	6.4811	6.8764	6.7574	6.8375	6.7029	6.7213	7.0269	6.8177	6.8799	6.8071	6.7185	6.7856	6.7858	6.9044	6.7898	6.9538	7.0272	6.7441	6.6157	6.6073	6.8158
ANAPC13	6.2400	6.4546	6.1254	6.4745	6.2601	6.4028	6.4216	6.5302	6.5799	6.4248	6.4410	6.0752	6.0338	6.0666	6.2238	6.2958	6.0702	6.4892	6.6165	6.5334	6.5549	6.4995	6.5042	6.4398	6.3326	6.2022	6.3148	6.3574	6.4050	6.2970	6.3383	6.3630	6.3324	6.4546	6.1383	6.3789	6.3386	6.5686	6.4460	6.3825	6.3576	6.3953	6.2095	6.2164	6.3924	6.1365	6.4752	6.5666	6.4033
ANAPC15	7.6435	7.4438	7.6990	7.5976	8.0522	7.6746	7.6273	7.8985	7.6570	7.4311	7.6222	7.5757	7.5968	7.9490	7.5603	7.6737	7.5652	7.4350	7.4943	7.5119	7.6592	7.7362	7.7501	7.5863	7.5548	7.4253	7.7530	7.6136	7.2792	7.6093	7.4561	7.5913	7.7297	7.5041	7.6659	7.6645	7.6256	7.5934	7.3791	7.4121	7.5261	7.7672	7.6058	7.4978	7.6313	8.1247	7.3717	7.3798	7.5770
ANAPC16	8.8400	9.2574	8.8066	8.6546	8.3601	8.7370	8.9132	9.0467	8.8618	9.0205	8.7182	8.7050	8.7937	8.8941	8.8715	8.9315	8.4935	8.8066	9.0075	8.8139	8.8888	8.7182	9.0639	8.7350	9.1217	9.0159	9.0605	8.7182	8.5038	8.5827	8.5046	8.8606	8.6862	8.8024	8.4204	9.0241	9.0287	9.2390	8.9057	8.8108	8.9261	8.7379	8.6361	8.6457	8.9730	8.9347	8.7985	8.7332	8.2869
ANAPC2	6.7024	6.3302	6.7040	7.7892	7.5951	7.6265	6.5909	7.5200	6.7800	7.0314	6.7800	7.6502	7.4604	7.2249	7.2045	7.6841	7.2477	6.3802	6.9458	6.0123	6.6635	6.7297	6.2984	6.3580	6.6210	7.1976	6.9262	6.8661	6.9640	6.7829	7.0837	6.8341	6.8107	6.8157	7.4805	6.7644	6.6717	6.6204	7.0176	6.7986	6.9325	6.7202	6.6402	7.0352	6.7065	7.0336	7.0459	7.0861	7.0269
ANAPC4	8.3801	8.4149	8.5628	7.9438	7.8650	8.0705	8.0422	7.6832	7.8745	8.0315	7.9565	7.8965	7.7721	7.9029	7.9972	7.8537	8.2467	7.9814	8.0021	7.9509	8.0438	7.6868	8.0042	8.1202	8.2319	8.2454	8.0886	7.9808	8.0750	8.1256	8.3423	8.0459	7.7418	7.8255	6.7090	8.0097	8.4022	8.1381	7.7580	8.2518	8.3275	7.7031	7.9238	7.8002	7.5170	7.3578	8.0951	7.9766	7.9487
ANAPC5	8.0022	8.3975	7.6133	7.9142	8.0537	8.3582	8.4122	8.1143	8.2560	8.4275	8.3017	8.1531	8.3198	8.4454	8.1319	8.1099	8.2463	8.0692	7.9754	8.3440	8.4361	8.4622	8.4416	8.3814	8.3828	7.9316	8.3075	8.1118	7.8726	7.7038	7.7571	8.3039	8.2093	8.1895	8.1401	8.0549	8.1012	8.4693	8.4006	8.4282	8.3353	8.6220	8.0430	8.1312	8.1674	8.1681	8.2712	8.3097	8.3170
ANAPC7	7.2694	7.2149	7.8890	7.4752	7.4286	7.9157	7.3473	7.2429	7.2722	7.3039	7.7575	7.3530	7.6815	7.7912	7.5249	7.6784	7.7552	7.6710	7.5892	7.5301	7.6065	7.3352	7.3538	7.6348	7.4808	7.4740	7.6246	7.6081	7.3347	7.5951	7.7774	7.7547	7.3118	7.5731	6.9626	7.4193	7.9173	7.2919	7.0058	7.7221	7.6802	7.5499	7.2919	7.4155	7.3976	7.2208	7.4823	7.6388	7.7104
ANG	6.0723	6.4404	5.3026	5.8655	5.9539	5.5209	6.1902	6.2930	5.8551	6.2659	5.4860	5.3389	5.9040	5.5372	5.3695	5.7614	5.6864	5.4492	5.6157	6.0087	5.5921	6.2499	6.0548	5.9905	5.6769	5.8979	5.6735	4.9535	5.4531	5.5551	5.3869	5.7930	5.5675	5.5894	6.0177	5.7781	5.7213	6.5469	5.8386	6.1314	6.2800	6.0018	5.8876	5.6990	6.0536	6.0630	6.0823	5.4622	6.1691
ANGEL1	6.1024	5.9902	5.9790	6.0624	5.9195	5.9026	6.1592	6.1379	6.0691	5.9042	5.8807	6.0023	6.1251	6.0285	5.9260	5.9075	5.8893	6.1057	6.0209	5.8503	5.9985	6.1562	6.1370	5.9170	6.0649	5.9342	5.9175	5.9589	6.0310	6.3109	6.1054	5.8625	5.8464	6.0357	6.5570	5.9102	5.9647	5.8758	5.9055	5.8413	5.7649	6.1764	5.9393	5.9362	6.0391	6.0990	5.9760	6.0087	5.9315
ANGEL2	5.5952	6.0942	5.9006	5.4419	5.4088	5.8037	5.6451	5.3481	5.1569	5.5201	5.5163	5.6845	5.6731	5.4730	5.5634	5.2969	5.7553	5.6135	5.2434	5.6063	5.3206	5.3017	5.6152	5.4333	5.6596	5.4021	5.5004	5.2580	5.7153	5.4295	5.6667	5.5444	5.2264	5.3314	5.3125	5.3962	5.6520	5.8074	5.5894	5.7534	5.5796	5.5312	5.5040	5.5008	5.0143	5.4096	5.3652	5.4655	5.4476
ANGPT1	5.3201	5.4571	4.9887	5.3377	5.1687	5.2233	5.4354	5.0745	5.2356	5.4564	5.0397	5.4532	5.1693	4.7433	5.1775	5.5665	4.7504	5.4141	5.3616	4.9015	5.2242	4.9280	5.3165	4.8322	6.0129	5.7068	5.8179	5.3000	5.3219	5.1283	4.3862	4.7582	5.2883	5.6896	4.3232	5.5049	5.2379	5.4669	5.5212	5.4029	5.6276	4.8717	5.3059	5.0526	5.0969	5.2829	5.4470	5.2295	4.3789
ANGPT2	4.7238	5.2464	4.7941	5.0921	5.0698	4.8208	5.4777	4.8832	5.6295	5.3605	4.7068	4.9653	4.7306	4.9276	5.3519	4.8364	5.1111	4.9274	5.1368	4.7295	5.0587	4.8993	4.7644	4.7812	5.0076	4.9877	4.7694	4.7876	5.0239	4.8426	4.6463	4.8058	5.2063	5.2168	4.2066	5.2929	5.0530	5.9305	5.5494	5.7072	5.5403	5.3847	5.5444	5.4249	5.0111	4.9060	4.9432	5.3141	4.3261
ANGPT4	6.2414	5.9014	5.7414	5.7477	5.6387	6.3017	5.9405	6.2901	5.7962	5.4518	6.4119	6.0162	6.4527	6.1936	6.1552	6.1793	5.9223	5.9917	6.1077	5.9393	5.9323	5.9229	6.0953	5.8361	5.5543	5.7749	6.4175	5.8393	5.8172	6.0021	6.2580	5.9078	6.0698	5.9562	6.6879	5.9858	6.0726	5.3270	5.7067	5.4756	5.6012	6.7897	5.6630	5.5611	6.2704	6.7010	5.9030	5.9497	6.6314
ANGPTL1	3.7875	3.3561	3.5464	3.6757	3.3368	3.1891	3.3073	3.3119	3.6582	3.9665	3.6559	3.5227	3.8118	3.3956	3.5252	3.3871	3.3322	3.4088	3.5254	3.6426	3.4330	3.2478	3.6561	3.5601	3.4739	3.6223	3.8660	3.4142	3.3688	3.4309	3.5585	3.5778	3.2295	3.4300	3.3536	3.5579	3.8466	3.5274	3.6327	3.6792	3.7517	3.2801	3.7339	3.5510	3.3384	3.1812	3.8620	3.5316	3.4055
ANGPTL2	7.1338	7.2030	6.8551	7.1249	6.8804	6.0925	6.7912	6.7625	6.7563	6.5306	6.7762	6.9634	6.8398	6.6781	7.0207	6.5905	6.5940	6.2025	6.3722	6.9582	6.7615	6.3479	6.6151	6.8644	6.1688	6.3412	6.0819	6.2212	6.7386	6.0403	5.9722	6.4248	7.0263	6.9454	6.8956	6.7651	6.7835	7.0128	6.9419	6.3284	6.4176	6.6866	6.8893	6.9123	6.6660	6.6422	7.1592	6.8389	6.8942
ANGPTL3	3.3424	3.1582	3.2326	3.2188	3.3059	3.3633	3.2405	3.1419	3.2700	3.3361	3.1524	3.1549	3.0634	3.2212	3.2693	3.3826	3.2710	3.1760	3.1535	3.3651	3.2113	3.1639	3.1538	3.3630	3.1984	3.3128	3.1371	3.2486	3.2981	3.2777	3.2736	3.4568	3.2082	3.2238	3.3015	3.1970	3.2393	3.2596	3.2770	3.3025	3.2968	3.1954	3.2399	3.2110	3.2259	3.1775	3.2030	3.2538	3.2668
ANGPTL4	5.5112	5.4113	6.1744	6.1810	6.8319	6.3384	5.0426	5.1449	6.2462	5.9326	5.3127	5.6879	5.5698	5.6548	5.7166	5.5038	5.8789	5.9391	5.3261	5.4903	5.4331	5.3014	5.2346	5.4644	5.1863	5.8536	4.8968	5.8993	6.2656	6.4930	6.3665	5.7993	5.7916	5.5373	6.6126	6.1332	5.6069	5.7816	5.8002	5.8142	5.9873	5.6439	6.1805	5.8553	5.6122	5.4191	5.9871	5.6309	5.7974
ANGPTL6	5.2642	5.2270	5.2104	5.1830	4.9460	5.1284	5.4081	5.2520	5.1295	4.7998	4.5251	4.6146	5.5064	5.2988	4.9861	5.3715	4.8539	5.0759	5.3157	5.1010	5.1141	5.2986	5.4400	5.0828	4.5842	4.8959	5.2874	4.5840	4.6007	4.8005	4.8986	5.2249	4.9940	4.8822	4.8981	4.9811	5.1633	5.3975	5.0295	4.9139	4.8745	5.3800	5.3221	5.2308	5.3706	5.8846	5.0397	5.0777	5.8773
ANGPTL7	4.8353	4.7344	5.8455	4.6583	4.4391	4.3584	4.4161	4.1478	4.8112	4.2845	4.3849	4.5304	4.0327	4.3847	4.3560	4.5290	4.3732	4.9438	4.5169	4.2288	4.4936	4.2040	4.1935	4.2291	4.8810	4.8251	4.7241	4.8561	5.5812	5.0016	4.3937	4.3751	4.3874	4.0181	4.6767	4.4861	4.4066	5.9112	6.0188	4.4591	4.6482	4.3855	5.4998	4.5991	4.5398	4.2903	5.0014	4.2827	4.3724
ANHX	5.7302	5.8690	5.7128	5.7978	5.8509	5.8123	5.9590	6.0058	5.5703	5.5669	5.7779	5.8616	6.0533	6.1898	5.7561	6.2019	5.4441	5.9203	5.9993	5.9758	5.9136	5.8495	5.9368	5.8623	5.7680	5.7447	5.8475	5.6647	5.7132	6.1576	5.6366	5.8123	5.9673	6.2425	6.0351	5.8755	5.6618	5.4118	5.6551	5.4453	5.5595	5.9290	5.4777	5.5340	6.2796	6.1683	5.8265	6.0478	5.7860
ANK1	4.9910	4.8905	4.9801	4.9308	4.9901	4.9901	5.0825	5.2383	5.1854	5.0702	4.7550	4.9898	4.9093	4.9739	4.9852	4.9972	4.8382	4.8161	4.8382	4.8934	4.7773	5.0152	4.9326	4.9086	4.8603	5.1448	4.9541	4.9826	5.0247	4.9330	5.0285	4.9365	5.0708	5.0935	5.2824	5.0191	5.0528	4.8951	4.9706	5.0043	4.9272	5.0708	5.0730	4.8565	5.1071	5.1420	5.0073	4.9595	4.8407
ANK2	5.1119	4.7099	4.8544	4.5212	4.2804	4.1990	4.3172	4.3196	4.4689	4.7754	4.7990	4.3886	4.5826	4.3114	4.2411	4.2797	4.5074	4.4817	4.3534	4.8241	4.6658	4.1764	4.4895	4.6593	4.7761	4.4552	4.4741	4.3534	4.5934	4.3653	4.2605	4.3047	4.7774	5.0265	4.2087	4.7774	4.9284	4.9802	4.9195	4.5519	4.6655	4.3384	4.4467	4.3114	4.2847	4.5072	4.9704	4.5517	4.2101
ANK3	5.6874	5.3932	5.9371	5.5087	5.8156	6.3572	5.5670	5.5020	5.5584	5.6825	6.3946	5.8146	5.9484	6.2161	6.0728	5.8238	6.2158	5.7860	5.7515	5.8785	5.9077	5.4316	5.9586	6.1753	6.1335	6.0816	5.9239	6.1894	5.8630	5.8869	6.1062	6.1459	5.5227	5.6193	5.0575	5.5201	6.3514	5.3633	5.6568	6.2385	6.1920	6.4935	5.8146	5.7534	5.6629	5.4545	5.7929	5.6745	6.3816
ANKAR	3.2166	3.5376	3.1181	3.2647	3.3130	3.1914	3.2744	3.1736	3.2087	3.1185	3.4281	3.2504	3.3837	3.4276	3.3813	3.3578	3.2592	3.4487	3.1393	3.1591	3.0886	3.1691	3.0722	3.2424	3.2806	3.2439	3.3060	3.1256	3.2515	3.2450	3.3378	3.3092	3.2066	3.2521	3.4731	3.2777	3.2630	3.1425	3.0357	3.2024	3.1273	3.2020	3.0588	3.2127	3.3529	3.3341	3.3095	3.1500	3.3229
ANKDD1A	5.3873	6.1190	5.3887	5.7465	5.3007	5.5388	5.7538	5.6072	4.8477	5.1196	4.9210	5.2500	5.4478	5.1781	5.1345	5.5594	5.2260	5.4398	5.1819	4.9864	5.2983	5.4956	5.5599	4.9078	5.4362	5.4078	5.9304	5.3047	5.2218	4.9981	5.0461	5.0073	5.3128	5.3786	4.9623	5.2695	5.2909	5.6276	5.1577	4.9476	4.9513	5.2657	5.1603	5.0706	4.8850	5.3365	5.0995	5.2759	5.0703
ANKEF1	4.2975	4.6596	4.2970	4.7939	4.9791	5.2429	4.1654	4.1893	4.5112	4.8143	4.7700	4.5733	4.7102	5.3190	4.9987	4.5785	5.3399	4.3560	4.3072	4.5723	4.6804	4.4237	4.2546	4.8600	4.5781	4.1222	4.4917	4.6136	4.6855	4.6551	4.7286	4.5433	4.3356	4.5733	3.9323	4.3393	4.5410	4.4520	4.5942	5.2364	5.0029	4.9476	4.8349	4.6300	4.2192	3.8844	4.3356	4.2565	4.5339
ANKFN1	4.9475	5.1608	4.9929	4.9604	5.2425	5.1501	4.9495	4.8994	5.0287	5.1757	4.8808	5.0326	5.0980	5.2499	4.9230	4.9471	5.0431	5.0291	4.9129	5.1490	4.9352	4.9497	5.1816	5.2247	5.0338	4.9586	4.6315	4.9868	4.8236	5.2092	5.1168	5.1744	5.1139	5.1198	5.1992	5.0173	5.3362	4.8935	5.0311	4.8957	4.8649	5.1571	4.9595	5.1733	5.1635	4.9586	5.0654	5.1612	5.3386
ANKFY1	6.1718	6.4860	6.1084	6.4232	6.4287	6.3196	6.2419	6.0710	6.2564	6.3017	6.2053	6.2512	6.3912	6.4198	6.3611	6.3843	6.2526	6.2620	6.3447	6.2857	6.4571	6.3262	6.3090	6.2952	6.2732	6.1269	6.1863	6.3213	6.2470	6.4422	6.3560	6.3642	6.1777	6.2915	6.2964	6.2163	6.1814	6.1830	6.1871	6.4601	6.3616	6.4499	6.3274	6.3526	6.3024	6.2149	6.4325	6.2357	6.6343
ANKH	5.5548	5.7848	5.6765	5.8618	5.7359	6.1119	6.1961	5.9256	5.7072	5.5069	6.1458	5.7962	5.6151	5.9953	5.5299	5.5817	5.8603	5.9634	5.8907	6.1052	6.2400	6.1337	6.1288	6.1911	6.1065	5.9040	5.8790	5.9347	6.0817	5.8826	6.0642	6.2805	6.0926	6.0417	5.8140	5.9068	5.8402	6.0011	5.9854	5.7819	5.7227	5.6686	5.9753	5.9612	6.1072	6.1644	5.7885	5.6318	5.7132
ANKHD1	3.7076	3.8393	3.9140	4.1532	3.8897	3.8857	3.8012	3.8279	4.0227	4.2407	4.4920	4.0230	4.0458	3.8657	4.1275	4.0198	4.0178	3.7331	3.6303	3.6980	3.8859	3.7598	3.7013	3.8875	4.4460	4.1934	4.0505	3.9748	3.6886	3.9108	3.8766	4.0652	4.1378	4.1866	4.4180	3.9836	4.0876	4.1717	4.1174	4.1880	3.9848	3.9780	4.0599	3.9042	3.6300	3.8401	3.9959	3.8577	3.7947
ANKIB1	6.6121	6.7840	6.6306	6.3910	6.4699	6.7263	6.6923	6.4165	6.5204	6.7368	6.7084	6.7563	6.6980	6.7095	6.7766	6.8117	6.7130	6.6810	6.8738	6.7295	6.7329	6.4522	6.7349	6.7776	6.7903	6.6856	6.6591	6.7144	6.6291	6.6527	6.7200	6.7998	6.4550	6.5652	6.0387	6.7633	6.9071	6.9841	6.6966	6.7987	6.9414	6.7382	6.8588	6.7771	6.5378	6.2786	6.7699	6.5009	6.7784
ANKLE1	3.7751	3.2963	3.2854	3.3259	4.0157	4.0609	3.2475	3.3910	3.7125	3.9103	3.3805	3.3511	3.5048	3.5550	3.6750	3.3204	3.4503	3.3770	3.3262	3.1516	3.3128	3.1711	3.4114	3.1873	3.5632	3.4646	3.2957	3.7873	3.4708	3.6788	3.5838	3.5207	3.6573	3.2816	3.5093	3.2866	3.2665	3.4640	3.7015	3.6293	3.7936	3.4587	3.8382	3.8964	3.4242	3.3535	3.4274	3.1893	3.1752
ANKLE2	6.5523	5.9826	6.6328	5.9344	6.2456	5.9320	6.1124	5.9344	6.2064	5.9979	6.3895	6.3221	5.9602	5.9986	6.2620	5.9371	6.3876	6.1234	5.8842	6.2043	6.1947	5.8914	5.9031	6.1639	6.1497	6.2937	6.1901	6.4233	6.5057	6.1320	6.3478	6.1735	6.2647	6.0925	6.0177	6.1285	5.7852	6.1165	6.1940	6.1129	6.1536	6.2390	6.1391	6.1002	6.2489	5.9685	6.1979	6.0340	6.2296
ANKMY1	4.6174	4.4342	4.6643	4.7380	4.8048	4.7765	4.4349	4.5845	4.7186	4.8387	4.5814	4.6949	4.6164	4.6853	4.6898	4.4770	4.6887	4.4333	4.2485	4.5785	4.2894	4.4273	4.4746	4.5505	4.5476	4.4744	4.4305	4.4167	4.4599	4.4552	4.8221	4.6557	4.4942	4.5926	4.4210	4.3842	4.5647	4.6248	4.7367	4.8025	4.7478	4.5949	4.9075	4.7369	4.3738	4.4057	4.5828	4.4392	4.8166
ANKMY2	7.7982	8.1301	7.7543	7.5869	7.3294	7.2006	7.7154	6.9617	7.6238	7.8047	7.0902	7.2486	7.1722	7.3926	7.3203	7.1904	7.5476	7.3392	7.6549	7.2687	7.4073	7.2120	7.7629	7.7018	7.8798	7.6988	7.8863	7.2639	6.9834	7.2531	7.5500	7.7794	7.3328	7.4503	5.7897	7.0187	7.7330	8.0765	7.5693	8.0997	8.1607	7.5958	7.6095	7.7255	7.0345	7.2846	7.5852	7.1046	7.1861
ANKRA2	7.3865	7.7513	7.4762	7.2018	7.1505	7.4738	7.1769	6.6633	6.8566	7.4615	6.9803	7.1276	7.4070	7.2691	6.7354	6.4653	7.3823	7.1644	7.3614	6.9902	7.3778	6.9086	6.8938	6.9593	7.7863	7.3312	7.7774	7.4331	7.5114	7.2846	7.4971	7.1785	6.6264	6.9069	5.7590	6.7145	7.3629	7.6090	7.1215	7.6215	7.5452	6.7060	7.4770	7.1212	6.4915	6.5495	6.9848	7.0822	6.8581
ANKRD1	3.6738	3.4850	3.6080	3.7189	3.5525	3.7658	3.2581	3.5622	3.5713	3.7148	3.6204	3.8229	3.4630	3.7280	3.8692	3.5770	3.6935	3.6296	3.5192	3.5918	3.4601	3.5190	3.5445	3.7888	3.6138	3.5863	3.5819	3.6334	3.6723	3.6952	3.6366	3.6916	3.7379	3.5528	3.4804	3.5330	3.6046	3.5330	3.4393	3.6269	3.5732	3.5600	3.5218	3.8256	3.5957	3.6766	3.3854	3.3873	3.5164
ANKRD10	6.0517	6.0488	5.7981	5.5112	5.2100	5.3370	5.3740	5.2774	5.4093	5.5135	5.4033	5.5960	5.3513	5.4684	5.5043	5.4077	5.6649	5.2419	5.2033	5.1887	5.2188	5.0991	5.2459	5.1278	5.8633	5.7178	5.4638	5.4378	5.6950	5.5776	5.5658	5.4686	5.6029	5.4635	4.8340	5.5524	5.6701	5.8177	5.6292	5.5193	5.5887	5.2916	5.5504	5.4616	5.1486	5.2866	5.5811	5.4971	5.2277
ANKRD10-IT1	8.4692	8.6762	8.0445	7.3330	7.5756	7.7343	9.0539	9.2287	8.1682	8.4444	8.8152	8.1985	8.5663	8.0847	8.1309	9.0460	7.4912	8.3233	8.6819	8.3159	8.2981	8.4285	8.7189	8.3555	8.7705	8.8957	8.7913	8.5284	7.8025	7.5537	7.6584	8.5104	8.8067	9.0513	9.0331	8.7250	8.2175	8.6829	8.7868	8.2870	8.3668	8.6588	8.1847	8.1297	8.7473	8.9108	8.8993	9.0487	8.6409
ANKRD11	6.9485	7.2049	6.7250	6.9785	7.0223	7.2682	6.7846	6.6452	6.9942	6.8472	6.8821	7.2364	6.9666	7.4261	7.2682	7.1291	6.7571	6.8908	6.9102	6.8131	7.0543	7.0040	7.0286	7.0128	6.9631	7.2754	7.0011	7.1826	6.8789	7.0509	7.1656	7.2199	7.1656	7.0119	6.5485	7.0961	7.1642	6.8527	6.8050	7.2768	6.9423	7.4546	6.9326	7.0259	6.9138	6.8059	6.8734	6.7302	6.9791
ANKRD12	6.6056	7.2132	6.5424	6.8154	6.6944	6.7653	7.1870	6.5790	6.9115	7.1136	7.3969	7.1551	6.8110	7.3413	7.2272	6.7879	7.2630	7.1527	6.9775	7.1177	7.2806	6.8662	7.3567	6.5867	7.3374	7.0164	7.1382	7.1126	6.9677	6.7898	7.1754	7.2223	6.7930	7.0742	4.0974	7.0445	7.4016	7.3737	7.0503	7.3870	7.1685	7.1391	6.7693	6.7427	7.1119	6.5770	6.9917	7.1068	7.0435
ANKRD13A	7.5962	7.7606	7.2428	7.0854	7.2998	7.7309	7.6990	7.5261	7.5635	7.5179	7.3846	7.6336	7.4383	7.5759	7.4831	7.8667	7.0017	7.6003	7.7422	7.3762	7.5140	7.4368	7.7940	7.8935	7.8089	7.8288	7.6701	7.7214	7.3039	7.4110	7.5387	7.5806	7.4606	7.4842	7.6225	7.8354	7.9238	7.5488	7.2176	7.8331	7.7011	7.7364	7.6047	7.6475	7.4238	7.5767	7.6446	7.6238	7.7701
ANKRD13B	5.7130	5.2146	5.4353	5.9267	6.0743	5.7060	5.2551	5.8344	5.9579	5.6765	4.9155	5.7761	5.4477	5.6326	5.9675	5.6901	5.7150	5.3029	5.3421	5.3378	5.2088	5.6976	5.7230	5.3713	5.4766	5.4909	5.2328	5.1111	5.3583	5.7973	5.7101	5.7366	5.6471	5.8287	5.3525	5.3670	5.4225	5.7994	5.6332	5.6592	5.9557	5.5252	5.7948	6.0434	5.9765	5.0257	5.7027	5.7761	5.3745
ANKRD13C	5.1477	5.4853	5.4316	5.2086	5.2548	5.6230	5.1001	4.5830	4.9785	5.4456	5.6379	5.4016	5.2602	5.4230	5.3564	4.4223	5.8803	5.1609	4.9903	5.2069	5.3541	4.8957	5.0730	5.2993	5.3190	5.1667	5.3663	5.1820	5.5291	5.3691	5.7745	4.9639	4.9568	4.9903	4.5277	5.1211	5.4776	5.4920	5.4014	5.5903	5.4540	5.4364	5.5304	5.4072	4.8293	4.8450	4.8747	4.8217	5.4642
ANKRD13D	6.0287	5.9544	6.1510	6.2901	6.5960	6.6606	6.1736	6.3708	6.3044	6.4029	6.4109	6.5423	6.3526	6.5206	6.5663	6.4857	6.1084	6.0911	6.2981	6.1460	6.1201	6.1830	6.2233	6.3228	6.1215	6.5438	6.0252	6.3489	6.1909	6.1439	6.1689	6.4759	6.0823	6.2370	6.7530	6.4613	6.3087	6.1282	6.1729	6.5878	6.5851	6.6241	6.5068	6.4521	6.0886	6.1342	6.4300	6.4576	6.4276
ANKRD16	5.3698	6.2032	5.3941	5.8655	5.8867	6.1124	5.8865	5.6700	6.0223	5.8006	5.8428	5.9809	6.0046	5.9191	5.7702	5.8128	5.7629	5.7816	5.6623	5.7253	5.8101	6.0787	5.8514	5.3829	5.4674	5.6103	5.6282	5.5375	5.4462	5.3589	5.7026	5.7044	5.4839	5.6558	5.7464	5.6827	5.6984	6.2025	5.9273	5.8472	5.9482	6.1744	5.5448	5.7161	5.6695	5.9791	5.1762	5.5658	5.8145
ANKRD17	7.8935	8.1874	7.8511	8.2595	8.1280	8.3921	8.1977	7.7751	8.2997	8.2576	8.5253	8.4443	8.2899	8.5448	8.5948	7.9771	8.3668	8.0917	8.0694	8.2562	8.2481	8.1484	8.2468	8.2081	8.4807	8.2022	8.1448	8.0952	8.3529	8.1686	8.3129	8.0306	8.0265	8.0092	6.6320	7.8935	7.9409	8.0127	8.1605	8.6487	8.4948	8.9230	8.4403	8.3935	8.1243	7.9530	8.1837	8.0676	8.4334
ANKRD18A	3.6650	3.7298	3.7898	3.5500	3.7157	3.8458	3.8311	3.4572	3.5559	3.6566	3.5814	3.4420	4.0783	3.8025	3.8843	3.5442	3.7998	3.5617	3.5225	3.4991	3.4772	3.4852	3.6740	3.6430	3.7592	3.5759	3.5770	3.6927	3.5380	3.6400	3.6848	4.0074	3.5152	3.7586	3.8212	3.4569	3.5989	3.5500	3.6759	3.7047	3.7533	3.6883	3.6369	3.3753	3.5422	3.5027	3.6710	3.4611	3.8004
ANKRD18B	4.5136	4.8110	4.3833	4.7869	4.6442	5.0317	4.4477	4.5103	4.6482	4.4135	4.5217	4.5544	4.3678	4.6049	4.7273	4.4749	4.3338	4.5314	4.3465	4.3474	4.2876	4.2359	4.5063	4.6290	4.3683	4.6120	4.7551	4.6075	4.3032	4.4752	4.6674	4.4156	4.5265	4.9363	4.3164	4.3260	4.5038	4.3360	4.5511	4.5057	4.3909	4.8309	4.3606	4.6766	4.0564	4.6085	4.4387	4.3349	4.5250
ANKRD19P	4.8143	5.4854	4.8763	4.7435	4.9727	5.0687	5.2732	5.1088	5.0225	5.1988	4.9118	5.3428	4.9939	5.1536	4.8540	5.1300	5.0061	4.8321	5.3801	5.2077	5.1407	5.2077	5.0709	5.0443	5.0214	4.8189	5.0482	4.8924	5.1203	5.0712	4.6519	5.0035	5.1968	4.9134	5.4795	4.9880	5.5092	5.3020	5.1141	5.0193	5.0894	5.1790	5.3992	5.3329	5.0125	5.5585	4.9277	5.0821	5.4626
ANKRD2	5.1589	5.1161	4.8527	5.0254	5.0790	4.7891	5.0027	5.3674	5.2290	5.2415	4.6201	4.8529	4.5702	4.3096	4.9929	5.0917	4.8566	4.9713	4.8251	5.0272	4.8891	5.0181	5.1211	4.3412	4.5763	4.8251	4.5074	4.6731	4.9303	4.8952	4.9238	4.9467	5.2771	4.8473	4.6874	5.0103	4.9149	5.0606	5.0720	5.0456	5.2774	4.4768	5.1610	5.2974	5.2792	4.8215	4.9489	4.9260	4.5501
ANKRD20A11P	7.4539	7.4082	7.4757	8.1554	8.2232	8.3688	7.8476	8.1502	8.3035	7.9627	7.1766	7.9579	8.5621	8.2867	7.8888	7.4315	7.2329	7.6990	7.7698	7.5792	7.7362	8.1604	8.4944	7.6642	8.7799	8.9094	8.6159	8.7957	7.3875	7.7659	7.9588	8.3883	7.9204	8.0453	7.4817	7.4166	6.8867	6.7730	7.0641	8.6679	8.5629	8.2611	7.8856	8.2356	7.8983	7.1853	8.3643	8.3421	8.1120
ANKRD20A12P	4.4183	4.0794	4.2265	4.4726	4.7905	4.5867	4.6599	4.7530	4.4599	4.1767	4.5213	4.6909	4.2536	4.7905	4.7334	4.7557	4.5283	4.4552	4.5890	4.6532	4.7235	4.5918	4.6842	4.6774	4.6033	4.3991	4.3174	4.6416	4.5010	4.8660	4.5388	4.7756	5.0736	4.7783	4.6756	4.5318	4.7323	4.2243	4.3629	4.2891	4.5333	4.5005	4.3821	4.5293	4.7754	4.2494	4.4326	4.3063	4.5855
ANKRD22	8.7949	7.8240	9.3414	8.5579	8.6761	9.1496	8.3215	8.1855	8.4022	8.6052	9.3623	8.6337	8.9292	9.0999	9.0536	9.0858	8.9518	8.6854	8.5041	8.5693	8.2551	7.8131	8.3783	8.8436	8.4565	8.6231	8.0260	9.3827	8.9030	9.0421	9.2298	9.3301	8.6705	8.6411	9.2312	9.1851	9.9827	7.8786	8.1201	8.7347	8.8544	9.5155	8.8059	8.8025	9.1227	9.1910	8.4158	8.4022	9.5267
ANKRD23	4.6558	4.7904	4.5832	4.6530	4.7686	4.5380	4.3045	4.2582	4.4303	4.6461	4.2352	4.8106	4.3092	4.5451	4.6666	4.9746	4.8166	4.3580	4.5621	4.4480	4.2966	4.6224	4.6706	4.3148	5.4743	4.9376	4.8124	4.4528	4.5268	4.6666	4.8681	4.2565	4.6191	3.9865	3.9343	4.6450	4.8115	4.5795	4.8097	5.1668	4.7858	4.2283	4.3794	4.5048	4.5432	4.1254	4.7104	4.5471	4.4393
ANKRD24	4.8755	4.8486	4.8376	4.8279	5.0475	4.9432	4.7717	4.8453	5.0908	5.0275	5.0270	4.8024	4.6351	4.8794	4.8987	4.8821	4.8191	4.6758	4.8966	4.8295	4.7826	4.7286	4.8317	4.9426	4.7173	4.7518	4.5363	5.0242	4.7502	5.1058	5.0073	4.7719	4.8348	4.8475	4.6609	4.6402	4.5843	4.9060	4.9300	4.9582	4.9663	4.6040	4.8898	5.0646	4.8633	4.9221	4.7593	4.8971	5.0956
ANKRD26	4.5532	4.5555	4.6296	4.7563	4.5563	4.8194	4.7300	4.6619	4.6518	4.7069	5.0380	4.6385	4.6525	4.4418	4.5286	4.6238	5.1634	4.6568	4.6132	4.6793	4.7128	4.6106	4.7704	4.6389	4.8500	4.6086	4.7718	4.7528	4.7518	4.6509	4.8657	4.6921	4.6879	4.7244	4.4604	4.6775	4.9591	4.7425	4.6440	5.0957	4.8210	4.7910	4.8573	4.6657	4.5581	4.3785	4.4410	4.5741	4.6296
ANKRD26P3	4.3662	4.4596	4.3334	4.5093	4.7360	4.3570	5.0120	5.0235	4.3492	4.2137	4.4366	4.5712	4.3346	4.5653	4.4347	4.7062	4.2395	4.8629	4.7396	4.7738	4.8475	5.4701	5.1165	4.7800	4.8091	4.8213	4.4546	4.6163	4.8692	5.0220	4.6221	4.6629	4.9591	4.7389	4.6163	4.6344	4.7227	4.8380	4.5294	4.2107	4.2649	4.5463	4.2876	4.3955	4.8817	5.0265	4.9877	4.8241	4.2881
ANKRD27	7.9733	7.9765	7.8841	7.4653	7.6428	7.5102	7.3834	7.1436	7.2333	7.6272	7.7158	7.6538	7.5645	7.7984	8.0017	7.4771	8.1410	7.2095	7.1269	7.4706	7.5743	7.2389	7.5174	7.8114	7.4954	7.7100	7.4970	7.4082	7.8798	7.8960	8.3174	7.5063	7.3592	7.1293	6.9218	7.4881	7.3463	7.4635	7.4170	7.7310	7.5157	7.9812	7.6625	7.6183	7.2238	7.1309	7.6263	7.5937	7.9324
ANKRD28	7.9778	8.8388	7.0573	7.1504	6.8831	6.7301	8.2850	7.8330	7.4649	7.6716	6.9192	6.8616	6.4405	6.6326	7.0600	7.1970	6.9328	6.8688	7.1393	7.6904	7.6587	7.8400	7.8305	6.9456	7.5534	6.9412	7.2450	7.3550	7.3826	6.7940	6.4155	7.0588	9.2463	8.5806	6.5049	8.4507	7.7539	9.1122	8.1980	7.2027	7.3023	6.7347	7.6956	7.5320	7.6579	7.4604	7.3214	7.4178	6.7116
ANKRD29	6.4964	5.3693	6.8790	5.6959	6.2994	7.2814	5.0911	5.1826	5.6570	6.1168	7.2331	6.3317	6.4169	7.5530	6.2039	5.5032	6.9750	6.1628	5.8641	6.1884	6.1075	5.1598	6.4268	6.6306	5.9852	6.1353	5.8775	6.6131	6.4569	6.3811	7.2505	6.4043	5.0631	5.5052	4.7820	5.5835	7.0771	5.8960	5.4976	6.5434	6.5542	6.1452	6.4608	6.3665	5.1183	5.0559	5.7562	4.9351	6.4881
ANKRD30A	3.5868	4.0573	4.0145	3.8216	3.8839	3.9039	3.9503	3.5754	3.4682	3.7867	3.7442	4.1901	3.6538	3.8458	4.0176	3.7136	3.7632	3.7621	3.7195	3.7438	3.9093	3.7819	3.6427	3.7720	3.6763	3.7089	3.6411	3.7940	3.8950	3.6251	3.7877	3.8792	3.6705	3.8699	3.8392	3.6111	3.9326	3.5819	3.9311	3.6720	3.4673	3.7725	3.9101	3.6022	3.6108	3.6193	3.7917	3.8881	4.3880
ANKRD30B	2.9315	2.9559	2.9280	3.0575	3.3891	3.0859	2.8655	2.8685	2.9664	2.9968	2.9344	2.8127	2.7641	2.9327	3.1748	2.8457	3.1586	2.8054	2.9112	2.8508	2.9493	2.9062	2.9652	2.8655	2.8561	2.8406	2.8054	2.9581	3.1191	3.4692	3.3269	2.9315	3.0351	2.9792	2.7858	2.9303	2.9219	2.9392	3.0287	3.0213	2.9476	2.7955	3.0081	3.1070	2.8586	2.8271	2.8919	2.9043	2.7858
ANKRD30BP2	3.5187	3.1529	3.4175	3.0486	3.2078	3.3902	3.2292	3.1602	2.8837	3.1169	3.2546	3.1000	3.4010	3.3256	3.3414	3.2157	3.2526	3.3546	3.3732	3.3747	3.2153	3.2794	3.1912	3.6568	3.1467	3.2653	3.4158	3.2206	3.1994	3.3509	3.2341	3.4641	3.2853	3.3761	3.4519	3.2812	3.1977	2.8051	3.1414	3.1682	2.8978	3.4488	3.2983	3.2110	3.4099	3.4608	3.2360	3.3114	3.5703
ANKRD30BP3	3.6219	3.3363	3.5491	3.5401	3.5790	3.4682	3.5916	3.6338	3.4460	3.3780	3.6138	3.5575	3.7815	3.5335	3.4551	3.7960	3.4705	3.6520	3.8063	3.8868	3.6070	3.6607	3.5491	3.8099	3.6390	3.5986	3.6332	3.6356	3.6253	3.5154	3.6111	3.6696	3.7086	3.5592	3.7562	3.6987	3.6439	3.3515	3.3387	3.3560	3.3408	3.6982	3.3956	3.3539	3.5537	3.5390	3.5891	3.6133	3.5033
ANKRD31	3.4766	3.5168	3.5579	3.7980	3.7744	4.1042	3.7872	3.5341	3.7041	3.7314	3.6032	3.7473	3.7374	4.1483	3.8476	3.7481	3.8291	3.8729	3.5899	3.7607	3.6762	4.0648	3.8537	3.8203	3.9892	4.1608	3.5943	4.3294	4.0471	3.7031	3.8283	4.2376	4.1862	4.1574	3.4741	3.8203	3.6315	3.8514	3.6100	3.8777	3.6370	3.6165	3.8509	4.0824	3.8226	3.7246	3.7116	3.4777	3.6761
ANKRD32	3.9978	4.2910	4.2632	3.9716	4.3303	4.2625	4.0298	3.5062	4.1761	4.4490	3.9761	4.3884	4.1298	4.3340	4.2234	3.9187	4.7388	4.0176	3.8663	3.9776	3.9019	3.6695	3.9627	3.9358	4.3290	4.1998	4.0694	4.2085	4.5068	4.5029	4.4540	4.1307	3.9673	3.9285	3.4799	4.0277	4.2208	4.6126	4.5217	5.0344	4.5402	4.0285	4.5511	4.2802	3.8344	3.7373	4.1705	3.9686	4.2181
ANKRD33	4.5323	4.1561	4.1570	4.1938	4.2790	4.7571	4.2039	4.3546	4.3404	4.1816	4.4996	4.4521	4.3169	4.7790	4.4917	4.1790	4.5948	4.3715	4.5915	4.2677	4.3632	4.3339	4.4919	4.5396	4.6998	4.3541	4.2303	4.7461	4.5694	4.5005	5.1100	4.4379	4.6745	4.4165	4.6189	4.3480	4.2626	4.3962	4.3107	4.0785	4.3480	4.2537	4.3803	4.1948	4.2430	4.7485	4.5158	4.1922	4.3634
ANKRD33B	6.0948	6.1762	6.2429	6.1612	5.9331	5.9969	6.0995	6.0850	6.3688	6.1780	6.2212	6.3202	6.3221	6.2929	6.1367	6.0331	6.0981	6.6912	6.2076	6.8785	6.3032	5.6868	6.6924	6.3774	6.2508	5.7976	6.2580	6.6914	6.2130	6.1854	6.4822	6.0797	6.3281	6.2010	6.5530	5.9687	6.0517	5.5613	6.4691	5.8689	5.9017	6.7198	5.7597	5.8130	6.8875	6.1786	6.5164	6.5424	6.8627
ANKRD34A	5.4688	5.7318	5.6294	5.6813	5.6865	5.3616	6.1609	6.3836	5.6111	5.5234	6.1325	5.7557	5.8587	5.3674	5.4563	6.0202	5.3444	6.1736	6.1531	6.0418	6.1621	6.5980	6.3494	5.9797	5.6508	5.8355	6.1489	5.8235	5.8465	6.2822	5.3601	6.0596	5.9262	6.0353	6.6963	6.2601	5.6594	5.4963	5.2477	5.0545	5.3995	6.0864	5.4224	5.5617	6.9229	6.7916	5.6869	5.9107	6.2395
ANKRD34C	3.2981	3.5844	3.4940	3.1803	3.1396	3.0812	3.2738	3.4728	3.0320	3.0046	3.4389	3.2106	3.6133	3.3662	3.2894	3.1785	3.3751	3.1873	3.1990	3.1542	3.1697	3.5413	3.4688	3.6704	3.0944	3.1664	3.6245	3.4248	3.1966	3.0565	3.8149	3.2555	3.1535	3.2989	3.7165	3.3519	3.1146	3.0245	3.0877	3.2138	3.1060	3.3736	2.9490	3.1602	3.3830	3.3318	2.8949	3.3370	3.2414
ANKRD35	8.1827	7.0921	8.7480	7.2949	7.5047	8.4043	6.3841	6.5321	7.4975	7.5144	8.4619	7.7241	7.7017	8.3969	8.4651	8.3561	8.9230	7.9589	7.6783	8.0851	8.1235	6.9381	8.0140	8.5210	7.6845	8.1405	7.5814	8.8683	7.3085	7.8296	8.5733	9.0887	7.6622	7.5493	7.5776	7.0242	8.0526	6.6339	6.9830	8.3429	8.2870	8.2240	7.9720	7.8423	7.0829	6.6859	7.3900	6.7490	8.5350
ANKRD36	4.2609	5.3905	3.9224	4.0769	4.0165	4.1985	4.5067	4.2348	4.2124	4.7360	3.9938	4.6015	4.2490	4.1406	4.8917	4.2449	4.3318	4.0810	4.0568	4.2697	4.5139	4.3925	4.5211	3.5752	4.9844	4.4313	4.7456	4.0935	4.4760	3.5286	3.4679	3.9650	4.7529	4.4800	3.3166	4.2400	3.8543	4.9045	4.6321	4.4014	4.1676	3.8473	4.3460	4.2882	4.1147	4.3355	4.1760	4.2898	3.9965
ANKRD36B	6.7421	8.3518	6.5662	6.3787	5.9683	6.2279	7.0657	6.6108	6.6576	6.7680	6.7615	7.4575	7.2351	6.9191	7.2739	7.1933	5.9753	6.5153	6.4838	6.5037	6.7840	7.0068	7.2851	6.1476	7.9018	7.7552	7.4452	7.1439	6.9225	6.1268	5.9445	6.8346	7.5486	7.1711	3.9488	7.5174	6.5852	6.9052	7.2497	6.8162	6.3495	7.2652	6.4705	6.3072	7.7745	7.2921	7.8970	8.0979	6.9622
ANKRD36BP2	6.8346	8.3804	5.2479	6.0985	4.6992	4.7066	7.3415	6.9987	5.9716	6.8667	5.0288	5.7300	5.7879	4.9349	5.5643	6.0455	4.5912	5.8609	6.2080	6.4610	6.6777	7.0661	6.8083	4.9851	6.7300	5.5795	6.6705	4.2951	6.5774	4.9482	4.3131	4.4235	6.6211	6.5405	4.4518	6.0850	4.8583	7.6317	6.6688	4.8300	5.6585	4.1923	6.1577	6.4686	6.2676	6.8447	6.3073	6.3755	4.0239
ANKRD36C	4.4257	4.4202	4.3643	3.8960	3.8248	3.5123	3.8692	4.2185	3.8747	4.0089	4.0410	4.0405	4.0295	3.8113	3.8866	4.0315	4.0296	3.6472	3.7470	3.8994	3.9736	3.8802	3.5740	3.9538	4.0190	4.3260	3.9854	4.0114	4.5074	3.6970	3.9663	4.1332	3.9184	3.9620	3.7996	3.9530	3.8357	4.2846	4.3342	4.0052	3.7703	3.9124	3.9317	4.0413	3.8138	3.8392	3.8370	3.9096	3.7759
ANKRD37	5.6570	5.4329	6.1556	6.6406	6.7983	6.8301	5.7632	5.6727	6.4403	6.6001	5.7825	5.9921	6.2511	6.3635	6.0079	5.5556	6.1560	6.5313	6.3256	5.8147	5.9853	5.7525	5.7479	5.9842	6.3349	6.1842	6.1168	6.7652	6.1409	6.6434	7.1112	6.4802	6.1662	5.9826	6.4742	6.3806	6.4105	6.1896	6.2601	7.1389	6.9075	5.6703	6.8094	6.9614	6.0077	6.0162	6.3082	5.9716	5.8646
ANKRD39	5.5851	5.4765	5.9879	5.6894	5.5729	5.6053	5.2075	5.0787	5.8498	6.0695	5.5559	5.1968	5.1411	4.9227	5.5235	5.2969	5.7358	5.5646	4.9925	5.2102	5.4797	5.1752	5.0388	5.1988	5.1174	5.4311	5.3694	5.4059	5.3989	5.4288	5.4119	5.1155	5.0494	5.2188	5.2224	5.3836	5.2132	6.2361	5.6278	6.1698	5.9719	5.7358	6.0484	5.8250	4.7013	5.1368	5.1049	5.2854	5.6252
ANKRD40	5.6254	5.5568	5.6651	5.6746	5.8454	5.6443	5.3402	5.3413	5.5326	5.6634	5.3694	5.6050	5.5520	5.6158	5.5110	5.5546	5.7791	5.2711	5.4938	5.3432	5.4599	5.5717	5.3502	5.3811	5.5422	5.5960	5.4401	5.4100	5.5535	5.5001	5.5720	5.4027	5.4631	5.2912	5.4738	5.6753	5.8293	5.6757	5.5596	5.6688	5.7275	5.5756	5.4941	5.5518	5.3513	5.2146	5.4954	5.3176	5.2268
ANKRD44	5.2980	5.4812	5.1409	5.0768	4.5869	4.8936	5.1485	5.1675	5.0316	5.7516	4.7473	4.7584	4.9046	4.6660	4.5999	5.0419	4.7714	4.9188	5.0024	4.6893	4.7930	4.9829	4.9720	4.8314	5.7111	5.6365	5.4317	4.9716	5.1380	4.8461	4.9090	4.5110	4.7635	4.7828	4.7900	5.5618	5.0386	5.6664	5.5535	4.8485	5.1002	4.2755	5.1930	5.0762	5.0344	4.9725	5.5145	5.2723	4.1201
ANKRD44-IT1	3.2854	3.3070	3.2284	3.4940	3.2962	3.4300	3.5243	3.7342	3.3952	3.5784	3.5084	3.1624	3.6197	3.3546	3.5595	3.6787	3.2953	3.6131	3.4467	3.2505	3.3062	3.4063	3.3733	3.4694	3.6618	3.5603	3.7392	3.6007	3.4920	3.5191	3.3485	3.3843	3.4305	3.6790	3.4782	3.7777	3.3961	3.4914	3.5309	3.5354	3.4808	3.3149	3.5795	3.3916	3.2537	3.3146	3.7576	3.6378	3.1941
ANKRD45	3.2170	3.2952	3.3117	3.3748	3.3412	3.1961	3.4373	3.3567	3.2871	3.4282	3.2044	3.4223	3.2332	3.2422	3.0762	3.2665	3.3402	3.0944	3.3011	3.2615	3.1995	3.1896	3.1834	3.2275	3.2601	3.6155	3.3772	3.1191	3.2445	3.3633	3.1429	3.1491	3.4195	3.6206	3.4543	3.3580	3.4445	3.2351	3.6219	3.3415	3.1836	3.2250	3.2449	3.3281	3.2056	3.3466	3.5362	3.1167	3.2783
ANKRD46	7.4725	7.7153	7.3541	7.0359	6.9407	7.4479	7.2760	7.2109	6.9877	7.4406	7.3357	7.0514	6.9286	7.0560	7.2719	7.1731	7.7841	6.6422	7.0563	7.5312	7.5801	6.9378	7.4061	7.2527	7.4668	7.0828	7.2220	7.3297	7.4998	7.8536	7.7015	7.6179	7.0145	6.7527	7.0392	6.9513	7.5316	7.5851	7.1144	7.5793	7.6072	7.5928	7.3968	7.2325	6.5871	6.7836	6.8366	6.9041	7.3219
ANKRD49	8.0003	8.4229	7.9086	7.9749	7.7257	7.9383	7.8579	7.8598	7.6554	7.8164	8.0238	7.8013	7.7327	7.7970	7.5152	8.2162	7.8194	7.7188	8.0271	8.0662	7.9335	7.7813	7.8738	7.6326	8.0344	7.9096	8.3051	7.5758	7.7220	7.7215	7.9350	7.7024	7.4489	7.6352	5.9486	7.8159	8.1673	8.3510	7.7865	7.6222	7.8326	7.6286	7.7409	7.5775	7.5738	7.6418	7.5593	7.7423	7.7567
ANKRD50	6.1745	5.9841	6.1253	5.9122	6.0353	5.8398	6.2455	6.0834	5.7635	5.9329	6.2371	5.8374	5.7240	6.0329	6.1302	6.3508	6.4699	5.8591	5.9797	5.9387	6.0315	5.9075	6.0714	6.3414	6.4111	6.2444	6.0804	6.1778	6.5226	6.4624	6.3135	6.1159	6.0642	5.8309	5.5704	6.1367	6.4951	6.1722	6.2245	6.3418	6.3189	6.2138	6.0311	6.0319	6.0480	5.8968	5.8329	5.8446	5.6256
ANKRD52	6.7018	6.3072	6.7882	7.0452	6.7606	6.8339	6.6606	6.8078	6.6043	6.4078	6.7990	6.8278	7.1778	6.7971	6.7903	6.8401	6.5758	6.7104	6.6002	6.6286	6.3980	6.9633	6.3440	6.6711	6.3174	6.8643	6.5931	6.8840	6.6394	6.6995	6.6296	6.9800	6.5637	6.6437	7.5939	6.7635	6.9350	6.6696	6.7560	6.5560	6.8939	7.4003	6.9090	6.7536	7.0704	6.6000	6.8702	6.9767	7.0561
ANKRD53	5.0087	4.8734	4.9156	5.1814	5.3707	5.2485	5.0675	5.2642	5.2860	5.1850	4.9840	5.2011	5.0398	4.9316	5.2816	5.2984	4.9862	4.8580	5.2099	5.0782	5.0901	5.0022	4.9950	4.8701	5.1792	5.2858	4.8489	5.2288	5.0735	5.2777	5.3289	5.0579	5.1368	5.3428	4.9885	4.9943	5.1003	4.9976	5.0453	5.0192	4.9889	4.9764	5.1150	5.1732	5.2376	4.9419	5.2433	5.1684	4.7748
ANKRD54	5.6542	5.4092	5.6395	5.4405	5.3579	5.5776	5.3144	5.3552	5.2802	5.3257	5.1908	5.4813	5.2161	5.5699	5.4421	5.5569	5.6926	5.3033	5.2383	5.2642	5.2130	5.3346	5.1637	5.4354	5.2829	5.2619	5.2269	5.2828	5.5023	5.5648	5.7314	5.5330	5.4298	5.2366	5.3740	5.2939	5.2119	5.3436	5.2094	5.4710	5.4819	5.3788	5.3460	5.5642	5.5510	5.5361	5.2894	5.2732	5.2872
ANKRD55	3.9638	3.8650	3.8555	3.6675	3.6298	3.4446	3.7036	3.8662	3.7149	3.4306	3.9522	3.7769	3.7751	3.5754	3.4502	3.7089	3.5869	3.9069	3.6697	3.5389	3.7693	3.7942	3.8355	3.6623	3.7887	3.7036	4.2694	3.8587	3.6458	3.6328	3.4997	3.5700	3.6969	3.8297	4.0843	4.1592	3.5378	3.2517	3.7284	3.6016	3.2522	3.7429	3.6910	3.5045	3.5440	3.8515	3.8670	4.0789	4.0106
ANKRD6	6.8837	6.1761	7.2972	6.0333	6.6007	7.3919	5.9163	5.7392	5.8582	6.2426	7.3348	6.6409	6.5733	7.2687	7.0669	5.8749	7.6509	5.9663	6.0457	6.5135	6.3850	5.7440	6.1417	6.0201	6.3739	6.5733	6.5298	7.0281	6.5166	6.3371	7.4260	7.1439	6.4766	6.1788	5.2290	5.8707	7.0722	6.2547	6.2954	6.9990	6.6188	6.6750	6.5242	6.3064	5.5856	5.5260	6.0604	5.7059	7.6038
ANKRD60	4.0553	4.6305	4.1195	4.3713	4.3280	4.1875	4.3918	4.4312	4.5885	4.1820	3.8100	4.0301	3.8027	4.1312	4.1835	4.4638	4.2773	4.2933	4.1074	4.4002	4.1274	4.1184	4.3284	4.1979	4.2388	4.2591	4.3042	4.0521	4.3214	4.2572	4.0934	4.2459	4.5551	4.1964	3.7849	4.2413	4.0296	4.2544	4.2900	4.1775	4.3228	4.4638	3.9755	4.3546	4.1944	4.0548	4.1271	3.9805	4.4156
ANKRD65	6.3109	5.9815	6.1227	6.2548	6.5826	6.5855	6.3465	6.3357	6.3129	6.0728	6.3917	6.6301	6.7074	7.0652	6.4670	6.4186	6.3756	6.0884	5.9516	6.2601	6.2599	5.9072	6.1049	5.9881	6.3010	6.3618	6.3549	6.4107	6.0401	6.1167	6.2716	6.2741	6.1615	6.4122	6.7454	6.2930	6.0638	5.9618	6.0499	5.9821	5.9287	6.1760	6.2068	6.0452	5.9053	6.2606	5.8613	5.9201	6.0864
ANKRD7	3.0342	3.1442	2.9489	3.1844	3.1054	3.0459	3.1386	3.0510	3.0821	2.9369	3.0885	3.2194	3.0677	2.9857	3.0529	3.1378	2.9814	3.0713	3.0847	3.1485	3.0172	3.1469	3.0803	2.9820	3.1858	3.0773	3.1792	3.0302	3.0212	3.2283	2.9333	2.9661	2.9985	3.1968	3.1689	2.9785	3.2063	3.0459	3.0092	2.8819	2.9362	3.2316	3.2388	2.9344	3.0722	3.1446	3.0126	3.0310	3.1873
ANKRD9	6.5148	5.7210	6.3778	6.4314	6.6088	6.6247	6.1020	6.3150	6.4294	6.2341	6.4586	6.2771	6.2903	6.3526	6.0820	6.1341	6.2494	5.9323	6.0287	5.7982	5.9379	5.8784	5.7596	6.4056	6.1750	6.4874	6.1930	6.4437	6.4654	6.2561	6.3931	6.1750	6.1746	6.1592	6.7236	6.0839	6.3304	6.1150	6.2903	6.6081	6.5505	6.1485	6.6111	6.4430	6.1050	5.8648	5.6075	5.9803	6.3656
ANKS1A	8.5554	7.8245	8.7488	7.8839	8.1496	8.2739	7.9894	8.1756	7.9497	7.9501	8.0881	8.2016	8.0471	8.7207	8.0460	8.1277	8.3789	7.9733	8.1756	8.0493	8.1923	7.8449	8.1910	8.3865	8.5517	8.5191	8.3885	8.7478	8.2828	8.4757	8.6281	8.3330	7.8888	8.0656	8.3120	8.1022	8.3086	7.9447	7.9398	8.5797	8.6547	8.2209	8.5431	8.4091	7.6628	7.4598	8.0653	7.6885	8.1964
ANKS1B	3.4674	3.4906	3.5939	3.6809	3.5048	3.6036	3.5611	3.5660	3.5867	3.5995	3.5051	3.7794	3.4517	3.5689	3.6340	3.5086	3.6152	3.5730	3.5232	3.5595	3.5572	3.5071	3.5416	3.6041	3.6386	3.7095	3.6006	3.6190	3.5411	3.7072	3.5796	3.7075	3.4559	3.5034	3.6015	3.4624	3.5769	3.7015	3.8446	3.5824	3.7386	3.6049	3.6928	3.7663	3.5103	3.5652	3.6873	3.5567	3.5804
ANKS3	6.2695	6.2541	6.4792	6.5999	6.4202	6.1775	5.8705	6.0776	6.7738	5.9062	6.0428	6.3409	5.9808	5.8242	6.1005	5.9665	6.1401	5.8813	5.9815	5.6147	5.8227	5.8329	6.0341	5.9136	6.0788	6.3356	6.0389	5.9093	5.9696	6.4537	6.6043	5.9391	6.3092	5.9151	5.8585	5.8349	5.9932	6.4454	6.2837	6.2541	6.3045	5.7524	6.4008	6.4123	6.4787	6.1335	6.1723	5.9573	5.9237
ANKS4B	4.8235	5.3914	4.9681	4.9119	4.4994	5.0401	4.8095	5.4703	4.7741	4.5703	4.8525	4.7154	4.5204	4.9585	5.0969	5.0276	4.9338	4.9811	5.3021	4.8463	5.0990	4.8746	5.1293	4.6398	4.8181	5.1127	4.5594	4.8562	4.6902	4.8476	5.1311	4.7723	5.0054	5.0214	4.9252	4.9729	4.9010	4.6728	4.4894	4.2371	4.7564	4.6450	4.7841	4.5032	4.9961	4.7276	4.7964	5.2494	4.9185
ANKS6	4.8859	4.6508	4.8449	4.8305	4.8712	4.8971	4.6738	4.7094	4.8333	4.8320	4.7584	4.7569	4.9769	4.9904	4.8373	4.7959	5.0966	4.8696	4.7092	4.7719	4.6305	4.6877	4.7189	4.6883	4.9569	4.7999	4.5788	4.7487	5.0517	4.9974	5.2227	4.7988	4.5708	4.5715	4.7973	4.5957	4.9347	4.8604	5.0258	4.9417	5.0852	5.2711	4.8636	4.8509	4.6757	4.6255	4.8246	4.7067	4.8482
ANKUB1	3.8279	3.6438	3.7677	3.7084	3.8499	3.8056	3.6837	3.8675	3.7004	3.8448	3.9146	3.7259	3.7799	3.8134	3.8264	3.8204	3.8184	3.8621	3.8387	3.7594	3.8587	3.8536	3.7641	3.7713	3.7248	3.7716	3.7991	3.7296	3.8011	3.7154	3.7312	3.8847	3.7857	3.8641	4.0116	3.7831	3.6269	3.5532	3.6026	3.6007	3.7659	3.9375	3.8159	3.7122	3.8330	3.7531	3.7631	3.7113	4.1902
ANKZF1	7.5035	7.4262	7.4303	7.3982	7.2723	7.3371	7.4255	7.5780	7.5922	7.3875	7.2923	7.2174	7.5707	7.4078	7.4199	7.5255	7.2006	7.0371	7.2075	6.9937	7.2771	7.1570	7.2645	7.1820	7.5171	7.5970	7.4699	7.0143	7.1290	7.0335	7.1716	7.1671	7.3884	7.2604	7.0813	7.2088	7.0243	7.2655	7.2987	7.3560	7.5521	7.2689	7.4045	7.5274	7.3336	7.6605	7.5076	7.4761	7.2550
ANLN	5.8108	6.9120	6.6140	7.0107	7.2192	7.2324	6.6852	5.0950	6.7274	6.7900	6.9440	6.8063	6.6731	6.8985	6.7087	5.4483	7.9990	6.8639	6.3018	7.1020	7.0451	7.1620	6.6610	7.4082	6.5363	6.1614	6.2528	6.8126	6.3848	6.1866	6.4788	6.7125	6.2791	6.4933	4.3670	6.2437	6.9196	6.8385	6.9759	7.2721	6.9637	7.1203	6.6746	6.5620	5.9992	6.2062	5.9482	6.5466	7.0558
ANO1	6.5169	6.6244	6.8385	7.2473	7.7263	7.2878	7.0119	6.3531	7.1236	6.9739	6.9672	7.2223	7.2308	7.3584	7.3383	6.6212	7.9130	6.4851	6.1770	7.5443	7.2446	6.6814	7.0350	7.4580	6.4311	6.4682	6.4748	7.0456	6.7353	6.7862	7.0803	7.3814	7.0607	6.9830	6.4410	6.4389	6.8875	6.5393	6.6194	7.2244	6.8421	7.7566	6.8230	6.7798	6.4716	6.3444	6.3496	6.5766	7.9904
ANO10	7.4409	7.0851	7.5615	7.5916	7.7260	8.1257	7.5918	7.6611	7.7598	7.6511	7.6303	7.8608	7.6400	7.9808	7.6277	7.6914	7.5941	7.8435	7.7327	7.8589	7.8356	7.5908	7.7024	7.8152	7.4191	7.7945	7.5093	7.8875	7.4720	7.8321	7.8425	8.2316	7.5536	7.6893	7.6746	7.4991	7.7949	7.3686	7.2310	8.0197	8.0225	7.5953	7.8469	7.7269	7.9397	7.4393	7.6106	7.4183	7.7731
ANO2	4.7865	4.6920	5.0763	4.6014	4.7834	4.9073	4.6920	4.5991	4.8129	4.5125	4.4868	4.7457	4.7876	4.7941	4.9242	4.8768	4.9138	4.6500	4.6025	4.6927	4.6364	4.7303	4.4875	4.5315	4.5412	4.5541	4.4050	4.8375	4.9088	4.8580	4.8659	4.5492	4.4623	4.7571	5.0307	4.6739	4.7455	4.7064	4.6375	4.6275	4.6963	4.7366	4.6398	4.8010	4.9172	4.5966	4.7328	4.7048	4.5345
ANO3	3.5213	3.3003	3.5908	3.5831	3.8430	3.6360	3.4323	3.5443	3.6246	3.6121	3.4683	3.5580	3.5098	3.3818	3.6243	3.3699	3.5993	3.6217	3.7457	3.4950	3.3881	3.3797	3.6571	3.5825	3.5107	3.5133	3.5899	3.4553	3.4949	3.6170	3.3950	3.4872	3.6279	3.5224	3.5075	3.7355	3.5409	3.4984	3.5035	3.5847	3.6185	3.5147	3.5210	3.6516	3.4779	3.4162	3.6770	3.3992	3.4579
ANO4	3.9600	3.8770	3.8716	3.7785	3.9334	3.7171	3.9119	4.1347	4.0514	3.7189	3.8524	3.8590	3.9982	3.8547	3.7710	3.8814	3.6810	3.9608	3.8466	3.8994	3.8987	4.1917	3.9623	3.8824	3.7916	3.9477	3.8203	3.8325	3.7490	3.9580	3.8987	3.9081	3.9265	3.9558	3.7872	3.8231	3.8375	4.0933	3.9381	3.5250	3.7657	3.8273	3.7255	3.7675	4.1474	3.9975	3.8391	3.9592	3.7756
ANO5	3.8972	4.1660	3.8732	4.1297	3.8859	3.9497	4.2215	4.1773	3.9006	4.0742	4.0270	3.9362	4.0178	4.0247	3.8892	4.1143	4.2155	3.9757	4.0066	4.3329	4.3084	4.5122	4.3732	3.9999	4.4328	3.9117	4.6228	3.9760	4.2378	3.8496	3.8274	4.1694	4.4093	4.1653	3.9599	4.1853	4.0014	4.0964	3.9565	3.5924	3.8378	3.8386	3.8908	3.8931	4.0583	4.2449	4.0413	4.5669	3.9006
ANO6	6.0328	6.6054	6.2157	6.1504	6.1075	5.8263	6.3564	5.9364	6.1923	6.0774	6.2500	6.2165	6.4429	5.9897	6.1184	5.6144	6.1221	6.1378	6.1827	6.1606	6.1431	5.9522	5.9841	6.1182	6.2548	6.0845	6.1667	6.1156	6.2948	6.1273	6.0875	5.9713	6.3905	6.1779	5.8721	6.2488	6.3279	6.3109	6.0545	6.2145	6.1465	6.0576	6.1523	6.0705	6.1030	5.9629	6.1592	6.1198	5.8374
ANO7	7.0540	6.8459	6.7693	6.9691	6.6243	6.4939	7.4029	7.8057	6.8971	6.5826	6.9351	6.7735	6.9224	6.6793	6.6184	7.3070	6.5472	7.1800	7.3770	7.2817	7.2085	7.7866	7.4610	7.0164	6.7539	6.9046	7.2540	6.5988	6.7242	6.8114	7.0112	6.9023	6.7930	7.4556	7.3987	6.9169	7.0584	6.1592	6.4626	6.2725	6.3403	6.8487	6.5517	6.3492	7.7847	7.7119	7.1034	7.2314	6.7058
ANO8	6.0672	5.7961	5.8685	6.5250	7.0451	7.2257	5.8920	5.8404	5.8134	5.6038	5.8237	6.0931	6.4504	6.6281	6.3617	6.1575	6.1902	5.4477	5.6083	5.4381	5.6577	5.8736	5.5876	5.7859	5.3305	5.7378	5.6745	5.9064	5.7559	5.4414	6.3650	6.4543	5.9849	6.1220	6.1226	5.9027	6.4475	5.6066	5.4936	5.8964	5.9591	6.0532	5.9789	5.9216	5.3874	6.0955	5.4103	5.6855	7.0312
ANO9	6.6598	6.3416	6.7667	6.9741	7.0011	7.2038	6.5302	6.8359	6.8080	6.8094	6.2948	7.1084	6.8867	6.8771	7.2595	6.8977	6.8428	6.4001	6.5735	6.4990	6.4433	6.7451	6.8205	6.5567	6.2643	6.4848	6.6574	6.3991	6.4520	6.3391	6.9270	6.7235	6.6709	6.5417	6.4625	6.4112	6.1592	6.5792	6.8024	6.5374	6.5054	6.6761	6.5851	6.8765	6.6198	6.9874	6.6257	6.4970	6.9611
ANP32A	6.8513	7.5973	7.1196	7.9846	7.8598	7.3457	7.2892	7.1213	7.3317	7.7169	7.1308	7.6351	7.6869	7.4340	7.9831	6.8627	7.7852	7.5456	7.4340	7.3037	7.4267	7.4765	7.3765	7.0856	7.5603	6.9530	7.3479	6.6994	7.7156	7.4961	7.4551	7.0196	6.7781	6.9810	6.6630	7.0965	7.3069	7.3122	7.6011	7.7739	7.7041	7.4500	7.4445	7.4386	7.1503	7.0971	7.6053	7.5932	7.0879
ANP32A-IT1	3.6607	3.6591	3.6945	3.5029	3.6123	3.7513	4.1283	4.5136	3.5530	4.1864	3.7261	3.3984	4.0253	3.4386	3.3666	4.5514	3.5376	3.5658	3.8568	3.3125	3.6216	3.8946	3.6633	3.5649	4.2857	4.0491	3.6962	3.3316	3.4385	3.4333	3.7944	3.1003	3.4563	3.6506	4.2384	3.6644	3.5649	3.9637	4.1738	4.4568	4.3639	3.7053	3.4238	3.9073	3.5959	3.4274	4.2881	4.1184	3.7259
ANP32B	10.8799	10.8122	10.8177	10.2728	10.2728	10.3593	10.3866	10.5357	10.4017	10.4017	10.3747	10.5398	10.2036	10.3087	10.5757	10.9586	10.6475	10.5179	10.5803	10.4477	10.6383	10.3336	10.5847	10.3905	10.7295	10.9727	10.4794	10.3866	10.1939	10.3670	10.2765	10.4436	10.3593	10.3448	9.8467	10.7350	10.8071	10.7553	10.4477	10.4794	10.5051	10.4876	10.3711	10.3299	10.4477	10.1842	10.6018	10.4176	10.3448
ANP32C	3.4572	3.9179	3.3343	3.5410	3.8528	3.4835	3.7665	3.4678	3.7138	3.7622	3.4087	3.6026	3.5562	3.3704	3.5616	3.4030	3.7284	3.4620	3.5552	3.6530	3.4255	3.6096	3.7138	3.3882	3.5500	3.4720	3.2862	3.3721	3.5956	3.7065	3.6942	3.4255	3.4967	3.6312	3.3914	3.5694	4.1801	3.6806	3.7892	3.6392	4.2033	3.3855	3.7284	3.6804	3.6218	3.6490	3.7608	3.5038	3.3940
ANP32D	3.4424	3.2131	3.2619	3.4810	3.2997	3.3398	3.3089	3.4186	3.4176	3.3437	3.3705	3.5703	3.4164	3.3100	3.2238	3.2165	3.4547	3.3269	3.2951	3.4671	3.5018	3.3557	3.5287	3.5038	3.3825	3.5952	3.6395	3.3164	3.0381	3.2778	3.1294	3.1005	3.3989	3.5075	3.7716	3.1845	3.4810	3.7094	3.4731	3.1304	3.2829	3.4279	3.2600	3.2640	3.4630	3.7036	3.1956	3.2653	3.3978
ANP32E	6.5411	8.4399	6.3289	8.1185	7.7266	7.7041	8.2992	6.9094	8.0008	8.4756	7.5304	7.8078	7.8663	7.7961	8.1101	7.1274	8.5378	8.3229	8.4112	8.2811	8.3181	8.2445	8.1179	8.1803	7.7726	6.8122	7.9150	7.4449	7.9701	7.6799	7.5878	7.8181	8.1263	8.2233	6.5712	8.2583	8.5344	8.5813	8.2562	8.3052	8.1959	7.7641	8.1423	8.0501	7.5523	7.4806	7.5296	8.1996	7.8843
ANPEP	5.3394	4.6425	4.9567	4.6815	4.7083	4.4430	4.8146	4.5994	4.7260	4.7330	4.7568	4.8738	4.6403	4.5546	4.7909	5.0996	4.8656	4.5960	4.5551	4.4778	4.7114	4.2996	4.4973	4.5992	5.0284	5.2038	4.7843	4.8793	4.9355	4.9937	4.8678	4.3591	5.0860	4.7850	5.2428	4.7491	4.7047	5.1144	5.1212	4.7614	4.7166	4.4789	4.7916	4.8274	4.6045	4.4694	4.8480	4.5020	4.4180
ANTXR1	6.2988	6.6524	6.2625	6.1914	6.3297	6.0770	6.8057	6.4740	6.4047	6.1393	6.2738	6.2857	6.2820	6.2250	6.2801	6.2667	6.0915	6.3302	6.3615	6.4662	6.4913	6.5615	6.7642	6.3292	6.1696	6.2693	6.4173	6.1681	6.2940	6.1001	5.8628	6.1350	6.4515	6.4278	6.3400	6.4772	6.3275	6.2427	6.3728	5.8744	6.0540	6.3949	6.2018	6.1222	6.5268	6.5653	6.3524	6.3574	6.1691
ANTXR2	5.8894	6.5756	5.7571	5.3780	5.1778	4.7808	5.6845	5.4792	5.5444	5.8070	5.5016	5.6265	5.2530	5.1446	5.3130	5.2867	5.6549	5.2185	5.5210	5.6089	5.7571	5.4690	5.5479	5.3740	5.7079	5.8053	5.6152	5.2294	6.0738	5.5372	5.4382	4.8654	5.8974	5.5895	5.2617	5.8928	5.7183	6.3041	6.1126	5.1790	5.3592	5.0521	5.6138	5.6207	5.2409	5.6108	5.5932	5.4238	4.8498
ANXA1	10.5105	9.5270	10.9484	11.3661	11.6387	10.3644	10.0619	9.0492	10.7387	10.5734	10.4765	11.6534	10.9264	10.9867	11.2396	8.9816	11.1746	11.1916	10.3272	10.3048	11.0855	10.7327	10.2820	10.5597	11.4873	11.7280	10.4377	11.7611	11.4873	11.6959	11.9537	10.0157	10.0873	10.3760	11.1829	9.9954	8.8178	9.3221	10.5377	11.6807	10.2213	10.6218	10.4248	10.7164	10.6070	11.0270	9.5443	10.4898	10.2283
ANXA10	3.5723	3.7015	3.9847	3.8046	3.4274	3.6385	4.0258	3.9891	3.4143	3.4354	3.9921	3.7034	3.7612	3.2992	3.3241	4.0316	3.5353	4.0118	3.8907	3.9622	4.0804	3.9565	3.7877	3.8902	3.8250	3.5830	3.7327	3.7922	3.6464	3.4895	3.7252	4.1465	3.8012	3.8920	4.1955	3.6964	4.1075	3.4443	3.6498	3.7481	3.7679	4.1629	3.4171	3.4653	3.9155	3.9812	3.6743	3.9963	3.8084
ANXA11	8.1084	8.1842	8.0873	8.1369	8.0448	7.6474	8.1774	8.2350	8.0448	7.7068	7.7825	8.2139	8.2885	7.8200	7.9002	8.3132	7.5135	8.1829	8.3079	7.9940	7.9917	8.5686	8.1613	7.8639	8.0978	8.1836	8.3729	8.1285	8.3139	8.3650	7.9449	8.0511	8.5316	8.5398	8.8924	8.3569	7.9065	7.9917	7.8688	8.0640	7.9801	7.7182	7.9075	8.0345	8.6771	8.6248	8.2152	8.5737	7.4898
ANXA13	4.5887	4.8060	4.6948	4.9762	4.6877	4.6061	5.0718	4.9851	4.9576	4.6498	4.7575	5.0338	4.5144	4.8218	4.7149	5.2808	4.6329	5.1483	4.7469	4.9363	5.2348	5.4931	4.9833	4.7734	4.8046	5.0508	5.0438	4.8046	4.7022	4.7562	4.6805	4.9028	4.6091	5.1050	5.2748	4.6820	5.1222	4.8640	4.8814	4.8996	4.7611	4.9652	4.9039	4.7517	5.4038	5.1822	4.7697	4.8631	4.8301
ANXA2	10.6192	10.6772	10.5810	10.1076	10.1980	9.9212	10.7381	10.5889	10.4292	10.2649	10.5343	10.4225	10.4772	10.2354	10.1918	10.4511	10.4003	10.6536	10.6581	10.5639	10.4549	10.6362	10.5304	10.4549	10.5639	10.3894	10.6677	10.4396	10.5015	10.6405	10.5929	10.4075	10.5551	10.4472	10.3158	10.5889	10.7972	10.6011	10.3821	10.5929	10.5594	10.3358	10.3225	10.3429	10.7772	10.8077	10.4849	10.4292	10.2919
ANXA2P1	5.6149	5.2414	6.2569	5.1394	5.3583	4.8797	5.4299	5.4200	4.7728	5.1024	6.0592	5.2483	5.6482	5.6312	5.2517	5.3033	5.7302	5.9763	5.8799	5.1145	5.2260	5.9758	5.2890	5.7641	5.4241	5.2282	5.8798	5.8212	5.8031	5.8151	6.2670	5.3679	5.5692	5.1951	5.2245	5.9210	6.0642	5.3011	5.3678	5.6435	5.7359	5.2749	5.2731	4.9126	5.2112	5.7654	5.2491	5.5489	5.3312
ANXA2P2	11.0989	11.3623	11.2247	10.4576	10.5837	10.3189	11.2422	11.1395	10.5305	10.6268	11.0217	10.9725	11.0989	10.6948	10.6016	10.9725	10.8852	11.1474	11.1753	10.9997	10.9404	11.2247	10.9997	10.8683	11.1151	11.0294	11.2881	10.9342	11.0069	11.1395	11.0679	10.7819	11.1227	11.1474	10.6588	11.2247	11.1919	11.0601	10.7094	10.8083	10.8577	10.9151	10.7422	10.5639	11.3339	11.4839	10.9533	11.1312	10.8577
ANXA2P3	7.7730	7.5409	7.6233	7.2116	7.3094	7.0287	7.9843	7.4588	7.0960	7.0338	7.8436	7.5737	7.6197	7.3670	7.2286	7.3565	6.9784	7.9428	7.9552	7.6934	7.7332	7.8886	7.4423	8.1112	7.5853	7.5163	7.8414	7.3627	7.4294	7.7610	7.6848	7.7543	7.9996	7.4654	7.6331	8.0779	8.0694	6.8373	6.9449	7.0770	7.1630	7.4137	7.0578	7.0194	8.1321	7.9798	7.8340	7.8463	7.1498
ANXA2R	6.3571	6.7065	7.0368	6.5355	6.7196	6.1210	6.3688	6.9182	6.9202	6.8577	6.4210	6.5831	5.9810	6.6995	6.5582	6.4196	6.2423	6.2600	6.2075	6.2416	6.1023	6.2262	6.3961	6.0643	6.6121	6.3874	6.5272	6.5100	6.0127	6.7838	6.6916	6.0264	6.4104	6.2339	7.1585	6.3370	6.4792	6.5580	6.3380	6.1087	6.4334	5.9121	6.5348	6.4156	6.4195	6.9489	6.6287	6.3844	6.4201
ANXA3	6.7176	7.4128	7.6823	6.7607	7.4571	7.2618	8.0097	7.1305	8.0863	7.9251	7.8462	8.1045	7.6264	7.6434	8.1400	7.8912	7.8184	8.2378	7.7616	6.3566	6.6648	7.4282	6.8690	8.0620	7.5916	7.0254	7.3577	7.3612	7.9473	8.3160	8.0430	7.3612	7.4338	7.8907	7.1143	8.8288	8.1938	8.0473	8.2854	8.3265	8.2485	7.9540	7.8151	7.3089	8.5057	7.8309	7.1871	8.1364	6.7015
ANXA4	8.8747	8.9835	9.0314	9.0493	9.1089	9.1457	8.9906	8.6249	9.1354	9.1523	9.3159	9.2428	9.1590	9.4576	9.4720	8.9401	9.4053	9.0166	9.1672	9.3940	9.1102	8.6802	9.2880	9.4225	8.9752	8.9322	9.1191	9.1889	9.1714	9.2282	9.4417	9.4576	8.9655	9.1484	8.4879	9.0820	9.6682	9.0807	8.9655	9.5869	9.5869	9.4071	9.2880	9.1766	8.8663	8.6497	9.1219	9.1326	9.3822
ANXA5	10.0289	10.4862	9.7410	9.4408	9.2676	9.0040	10.0234	10.0517	9.7638	9.9058	9.5814	10.0403	9.5502	9.6035	9.9033	10.0716	10.0829	10.1796	10.1496	10.3405	10.3581	9.8570	10.1496	9.9782	10.0659	9.8643	9.6796	9.5737	10.2402	9.7012	8.8286	9.5657	10.6616	10.3338	9.8219	9.8545	9.4134	10.0829	10.4683	9.8010	9.6360	9.4857	9.6970	9.7323	10.2209	9.9311	10.3192	10.1764	8.8791
ANXA6	6.1819	6.3740	6.1372	6.3639	5.8671	5.3024	6.2661	6.4032	6.1050	6.0073	5.7209	6.3740	5.9615	5.6821	5.9931	6.2545	5.6168	6.1521	5.8956	5.9343	5.9985	5.9118	5.7957	5.7993	6.0216	6.0435	6.1921	5.3522	6.0787	5.8367	5.2657	5.2423	6.2040	6.1985	6.0851	6.2359	5.4384	6.0350	6.2325	5.3136	5.5666	5.2898	5.6429	5.8226	6.5070	6.3606	6.3752	6.4331	4.9688
ANXA7	9.6305	9.7278	9.7699	9.1867	9.5950	9.5872	9.2199	8.9920	9.3087	9.5278	9.8693	9.3501	9.4638	9.8336	9.6569	9.3792	10.0852	9.4536	9.3775	9.9115	9.9317	9.3328	9.6977	9.7456	9.4498	9.2434	9.4053	9.4816	9.6064	9.5371	9.7856	9.7106	9.5813	9.3377	8.9965	8.9678	9.9288	9.5296	9.3951	9.4274	9.3643	9.9040	9.4259	9.2997	9.2936	8.9794	9.2507	9.2507	9.6241
ANXA9	5.3701	4.9293	5.8526	5.8128	5.5519	7.8902	5.9635	6.1393	5.7302	5.9784	5.9279	5.6930	6.0125	6.5023	6.7480	5.8321	5.4492	6.3843	6.4708	6.1190	5.8928	5.3968	6.3900	7.4849	5.8154	5.6984	5.5847	7.1677	5.5387	5.7953	5.9379	7.2381	6.1025	5.5599	6.2521	5.7612	5.8999	5.2599	5.3406	5.8858	6.0524	6.0860	6.6218	6.7093	5.9025	6.0988	6.1802	5.6681	8.5808
AOAH	6.3750	6.9769	6.2340	6.3506	6.2652	6.0182	6.2965	6.7383	6.9168	7.1608	5.3087	6.6889	5.7635	6.0427	5.6892	6.1653	6.1621	6.6685	6.6052	6.2205	6.3194	5.9907	5.7731	6.2903	6.9711	6.9457	6.5704	5.8718	6.5769	6.3533	6.1840	6.1860	6.3734	6.2390	6.1218	6.7720	5.6944	7.1032	7.3305	5.9882	6.2061	5.4359	6.7782	6.5907	6.2767	6.1776	7.1332	7.3256	5.8172
AOC1	4.4071	4.6950	4.3321	4.2808	4.4504	3.9373	4.5272	4.6802	4.3331	4.9132	4.3710	4.5486	4.6943	4.3468	4.6168	4.4064	4.4048	4.5163	4.6214	4.0124	4.3014	4.6508	4.2669	4.5567	4.5410	4.5361	4.4342	4.3011	4.5104	4.6932	4.0738	4.0493	4.4931	4.3876	5.4062	4.9243	4.2973	4.6534	5.0773	4.5488	4.4796	4.4054	4.7431	4.6277	4.4030	4.7138	4.9230	4.8802	4.8434
AOC2	4.5379	4.4975	4.7961	4.1953	4.6751	4.8796	4.4955	4.7864	4.3172	4.4040	5.2378	4.3910	4.8064	4.4637	4.6661	4.7199	4.5946	4.8221	4.9212	4.6753	4.5721	5.0205	4.6002	5.1675	4.7862	4.9330	4.7645	5.0219	4.5274	4.9945	4.6455	4.3781	4.9201	4.7650	5.4172	4.5259	4.6191	4.1296	4.4825	4.4835	4.3415	4.9295	4.4296	4.8170	5.0916	4.6814	4.7482	4.5656	5.1089
AOC3	6.9711	6.1778	6.1549	6.5891	6.1039	5.2994	7.1827	7.2929	5.9509	6.0402	5.5441	6.3770	6.2857	5.5784	5.9071	6.2379	5.6925	5.5307	6.3230	6.2543	6.6261	6.0128	6.9316	5.7832	6.4118	6.2607	6.2942	5.9980	6.0209	5.4139	5.1790	5.8534	6.3561	6.2703	7.3546	6.9586	6.9445	7.2642	6.7876	6.8621	6.7496	5.6257	6.1684	6.3151	6.4629	5.6079	7.2441	6.9480	5.0545
AOC4P	5.7669	6.0642	5.5632	6.2330	5.9162	5.7391	5.7251	5.5741	6.2791	5.9034	5.2618	5.8897	5.3905	6.0825	5.7474	5.8424	5.6114	5.9386	5.9248	5.7923	5.6147	5.9295	6.0332	5.5995	5.9043	5.4496	5.7483	5.8608	5.8983	6.1858	5.8184	5.6838	6.1320	6.2424	5.9326	5.8325	5.8671	5.6534	5.5766	5.2182	5.7782	5.5169	5.7753	5.7902	6.1536	5.4680	5.6863	6.0400	5.5883
AOX1	5.6324	5.4727	5.5291	5.1264	4.8566	5.2019	5.5433	5.4613	5.2587	5.0933	5.5370	5.0526	5.4694	5.1835	5.4267	5.2188	5.9199	5.5675	5.2902	5.7141	5.8661	5.2117	5.6111	5.7102	5.2660	5.4565	5.5344	5.1125	5.2181	5.0914	5.3102	5.3360	5.5498	5.7038	5.3378	5.2551	5.2928	5.2307	5.0231	5.6467	5.4128	5.0356	4.6045	5.1912	5.5038	5.0070	5.3952	5.0193	5.3016
AOX2P	4.1602	4.2353	4.0775	4.1161	4.3148	4.0871	4.5765	4.6710	4.1106	4.0386	4.5473	4.2143	4.2770	4.4510	4.3015	4.3061	4.0322	4.3271	4.4263	4.5749	4.1337	4.1646	4.2422	4.0983	3.9898	3.9466	4.1711	4.4257	4.1073	3.9750	3.9392	4.3283	4.0985	4.4349	4.6447	4.1330	4.2692	4.0773	3.9063	4.0231	3.9598	4.6170	4.0045	4.2885	4.6847	4.7475	4.2057	4.4381	4.6850
AP000230.1	5.4659	5.6693	5.0485	5.2784	5.1045	5.0796	5.5057	5.9321	5.3465	5.2293	5.5900	5.4222	5.6129	5.4506	5.3670	5.8660	5.5747	5.7209	5.6451	5.5346	5.6833	5.9556	5.2421	5.0348	5.7255	5.4986	5.8593	5.3046	5.4797	5.1447	4.8238	5.3950	5.4504	5.6338	5.7229	5.7869	5.4897	5.2490	5.4485	5.0502	5.0200	5.8150	5.1190	5.5511	5.8401	6.5585	5.5749	5.3616	5.4477
AP000253.1	3.4582	3.2739	3.5145	3.6265	3.3759	3.5743	3.5341	3.5868	3.8187	3.5195	3.5045	3.3460	3.5494	3.4606	3.6595	3.5411	3.4503	3.5071	3.2852	3.3923	3.4381	3.4225	3.5860	3.3886	3.3886	3.5874	3.3844	3.4867	3.4004	3.5686	3.2236	3.3523	3.2451	3.8473	3.4690	3.3884	3.4962	3.5621	3.4804	3.2994	3.4022	3.4434	3.4560	3.4531	3.5735	3.5645	3.6035	3.4105	3.3563
AP000265.1	3.0755	3.0873	3.0845	3.1330	3.1444	3.3283	3.0442	3.0959	3.3430	3.3998	2.9786	3.2864	2.9993	3.1450	3.1174	3.2562	3.3813	3.1586	3.1276	3.2235	3.2344	3.1800	3.2379	3.0417	3.2210	3.1129	3.0612	3.2440	3.2316	3.2878	3.0869	3.2752	3.0710	2.9905	3.1686	3.1880	3.0803	3.5390	3.2485	3.5412	3.3389	3.1852	3.4142	3.5910	3.2186	2.9811	3.0941	3.1276	3.1860
AP000347.2	4.2836	4.2403	4.3375	4.2422	4.8965	4.3246	4.2709	4.4811	4.6073	4.7728	4.3025	4.3274	4.4961	4.2513	4.4846	4.3254	4.3217	4.1458	4.2155	4.2131	4.2849	3.9570	4.2518	4.5158	5.1301	4.7849	4.4995	4.5045	4.0842	4.3113	4.3795	4.4827	4.2983	4.3386	4.4576	4.4010	4.5006	4.8257	4.8032	4.5865	4.6230	4.1629	4.8261	4.3312	4.3037	3.9844	4.9454	4.7083	4.0216
AP000462.1	4.4251	4.5391	4.4918	4.5428	4.4371	4.4766	4.7431	4.8695	4.5507	4.6549	4.5257	4.4445	4.5576	4.5266	4.3313	4.8537	4.4273	5.0358	4.8699	4.6860	4.8484	4.4605	4.6685	4.8018	4.4392	4.7589	4.8984	4.7444	4.4140	4.5237	4.3681	4.5428	4.7325	4.8532	5.0674	4.4967	4.7390	4.3196	4.5024	4.6818	4.5040	4.3015	4.6625	4.4792	4.5584	5.2916	4.5691	4.4040	4.9098
AP000473.8	4.9495	5.3303	4.7434	5.1370	4.8151	4.7885	5.0158	5.0922	4.6583	4.7241	4.9453	5.0560	4.8919	5.0192	4.9264	5.2815	5.2401	4.9146	5.2057	5.5145	5.6431	5.6840	5.2591	5.2428	5.0161	4.7284	5.1603	5.1153	5.0523	4.9115	4.7169	5.3861	5.1421	4.8450	4.7731	4.5454	5.3199	4.4912	4.6286	5.0811	5.1824	5.1862	4.8137	4.6911	5.2736	5.4051	4.8064	5.3747	5.4740
AP000525.9	6.0466	6.3860	6.6302	5.9489	6.1160	6.2077	6.4777	6.6575	6.6801	6.6572	7.0913	6.4838	6.7983	6.7263	6.3283	6.3703	6.2602	6.1598	6.4922	6.0924	6.1864	6.3689	7.0152	6.7049	7.0695	6.4368	6.5662	6.7814	6.0205	6.1331	6.2679	6.7479	6.4829	6.5282	6.4927	6.8263	6.8719	5.8526	6.0412	6.7197	6.3785	6.3075	6.1804	6.0082	6.3682	5.9550	5.8845	6.1359	5.9708
AP000696.2	6.1168	5.8379	5.9705	5.4782	5.7307	5.7092	6.0226	6.0932	5.8882	5.8527	6.1424	5.4986	5.7023	5.7756	5.5849	5.7960	5.6886	6.0348	6.5852	5.9749	5.9453	6.4233	6.4658	6.3015	5.4519	5.7803	5.7867	5.9391	5.5095	5.8012	5.6411	6.2881	6.0317	5.8360	6.2769	6.0833	5.9089	5.3128	5.6795	5.6167	5.7594	6.3855	6.1475	5.5999	6.4282	6.3384	5.8253	5.7746	6.5567
AP001063.1	4.9363	5.2755	4.8836	4.9998	5.0165	4.9829	4.8393	4.7962	4.7463	4.9751	5.0833	5.1827	5.1260	5.3401	4.9810	4.7811	5.1162	4.9244	5.2141	5.0301	4.9456	5.2847	4.9238	4.6096	4.9540	4.6873	4.9943	5.0024	4.8918	4.9684	5.0623	4.7922	4.9063	5.1694	5.3024	4.8491	4.7589	4.8827	4.8356	5.0014	4.8570	5.1114	5.1019	4.8920	4.9387	4.9725	5.0084	4.7946	5.8684
AP001171.1	4.7476	4.7214	4.9399	4.7511	4.4329	4.3639	4.7485	5.0763	4.5956	4.5350	4.6534	5.0978	4.7988	4.6522	4.5974	5.5861	4.8176	4.6800	5.0239	4.7683	5.3256	4.8154	4.9901	5.0623	4.5684	4.9055	4.4749	4.9806	5.0982	4.9589	5.3298	5.1688	4.9843	5.2949	5.1371	5.2497	4.8693	4.5583	4.3843	4.3357	4.3688	4.6633	4.6208	4.6741	4.8001	4.6234	4.9951	4.9956	4.9123
AP001189.4	3.8461	3.8117	3.5813	3.7422	3.7111	3.6914	3.7276	3.7314	3.9669	3.8408	3.3333	3.5137	3.6280	3.7934	3.6944	4.0415	3.5991	3.7871	3.8571	3.7871	3.8508	3.8983	3.8820	3.7192	3.6281	3.9328	3.4403	3.7155	3.4929	3.8665	3.4492	3.7580	4.0317	3.8871	3.7784	4.1477	3.3392	3.7717	3.7478	3.4886	3.6513	3.5804	3.7285	3.7470	3.8743	3.7673	3.6599	3.6656	3.4880
AP001462.6	4.2203	3.9839	4.4287	3.7510	4.1176	4.6045	3.8936	4.0186	4.2696	4.4510	4.4133	4.1840	4.2762	4.2805	4.0342	4.0787	4.5163	3.9380	4.1819	3.9362	3.8741	3.8156	4.2378	4.1836	3.8509	4.2532	4.3747	4.0278	4.1567	3.8662	4.1482	3.6073	3.9839	4.1563	4.3180	4.1278	3.9893	4.6439	4.5373	4.3625	4.4663	4.4512	4.2632	4.2093	3.9652	4.0502	3.8688	4.1363	4.3852
AP001605.4	5.3041	6.0473	5.5252	5.2538	5.4879	5.5069	6.1658	6.0664	5.4141	4.9722	6.0884	5.6035	6.1304	5.6468	5.4058	5.9287	5.3375	6.1641	6.2374	6.4461	5.9078	6.4425	6.2482	6.0510	5.3108	5.6031	6.0529	5.7290	5.5084	5.4178	5.5080	5.7968	5.8750	6.0974	6.3920	5.6765	5.4051	4.9325	5.1041	4.9402	4.9923	5.8040	5.2614	5.1763	6.3393	6.5681	5.9382	5.6636	6.0653
AP001630.5	6.3477	5.9247	6.1908	5.8157	5.9303	6.0790	6.0310	6.4698	6.2560	6.3840	6.3113	5.8947	6.3081	6.1094	6.0995	6.4968	5.6972	6.1910	6.6788	6.3386	6.1210	6.2239	6.3359	6.2692	6.0008	6.1004	6.0060	6.3125	5.7887	5.8694	6.7355	6.2340	6.0955	6.3154	6.4810	6.1356	5.9711	6.0096	5.5856	5.7749	5.9379	6.2731	6.0632	6.1023	6.1085	6.2978	5.9847	6.2063	6.5206
AP006216.10	3.9418	4.0112	3.8393	4.4132	4.1140	4.2533	3.9823	3.8796	4.4323	4.5640	3.5996	4.1356	3.5133	3.7292	4.0130	3.8791	4.0134	3.9774	3.9833	3.9883	4.0117	4.0603	3.9596	4.0178	4.2265	3.9685	3.4726	3.9171	4.0919	4.0313	4.0343	4.1307	4.0642	4.1469	3.6644	4.1884	3.8436	4.1924	4.4730	4.6874	4.4250	3.8220	4.4510	4.7297	4.3255	3.8326	3.9043	4.4282	3.6515
AP006222.2	6.1919	5.4627	6.3154	5.8918	6.2515	6.2433	6.0078	5.6504	5.7764	5.8740	6.2268	5.7891	6.0831	6.1334	5.9312	5.9012	5.9933	5.9376	5.9877	5.9258	5.8031	5.7140	6.2674	6.0378	5.5450	5.8251	5.8718	5.8740	6.0859	6.0082	5.8955	5.8282	6.0306	6.0803	6.0051	5.8168	5.8176	5.7214	5.4677	5.9058	6.1500	6.3410	5.9709	6.0417	6.2259	6.2134	6.2095	5.9132	6.8277
AP006547.3	5.7093	6.3843	6.4138	6.4946	6.5290	6.3033	6.5287	6.7369	6.3956	6.1643	6.2495	6.4959	6.6963	6.5677	6.4210	6.7481	6.0930	6.5730	6.7109	6.5832	6.4172	6.7384	6.9392	6.6436	6.3239	6.4468	6.4965	6.5595	6.2867	6.2819	6.5666	6.7711	6.8068	6.4473	6.3405	6.5137	6.5160	6.2222	6.0097	6.0188	6.1018	6.3723	6.0330	6.2052	7.1350	6.8700	6.4925	6.6549	6.6465
AP1AR	4.3689	4.2496	4.4468	4.6826	4.7766	5.1182	4.6360	4.0873	4.4579	4.7708	5.0926	4.9846	5.0470	5.4217	5.1158	4.3116	5.3152	4.9213	4.5147	4.9678	5.0152	4.8206	4.7453	5.1847	4.9837	4.5929	4.8337	5.0270	5.2719	5.0622	5.1779	5.2193	4.9731	4.8097	4.5829	4.4418	5.0044	4.6355	4.8955	5.4170	4.9792	5.0573	5.1084	4.9109	4.6418	4.4907	4.4547	4.4192	5.4361
AP1B1	7.7482	6.9101	7.9219	8.0469	8.5224	8.4368	7.5157	7.4720	7.8866	7.8387	7.8050	7.8499	8.2482	8.3593	8.4135	8.0706	7.9607	7.7522	7.8148	7.8235	7.7112	7.5442	7.5936	7.6920	7.3345	7.9684	7.4710	7.9619	7.6257	8.1263	8.0415	7.9781	7.7663	7.8083	8.6651	7.6911	7.6440	7.4884	7.5720	7.5892	7.8187	7.9339	8.0522	8.1001	7.8609	8.0835	7.6182	7.5329	8.0292
AP1G1	7.3878	7.6006	7.4511	7.8152	7.8413	7.7714	7.6006	7.0900	7.6180	7.6874	7.7380	7.5757	7.8509	7.7178	7.5635	6.9731	7.5138	7.9986	7.7274	7.5483	7.6171	7.6469	7.2832	7.6796	7.4115	7.0549	7.4287	7.4576	8.0845	8.1477	8.0761	7.2942	7.1471	7.3661	7.2374	7.2223	7.5096	7.4696	7.3842	7.8143	7.5537	7.7666	7.7067	7.7320	7.6860	7.6553	7.3743	7.5524	7.5980
AP1G2	6.2912	5.7458	6.5131	6.4598	6.4724	6.7672	6.2279	6.5754	6.5175	6.3151	6.3214	6.4224	6.2568	6.6902	6.5034	6.9584	6.7768	6.4772	6.2604	6.0133	6.2268	6.3562	6.2429	6.3894	6.2627	6.5674	6.2962	6.6111	6.4492	6.4863	6.8061	6.7051	6.5177	6.4672	6.3598	6.2529	6.2513	6.1182	6.1648	6.3163	6.5744	6.3141	6.3283	6.2377	6.2826	5.9827	6.3918	6.4375	6.7500
AP1M1	7.0421	6.8721	6.9570	7.6752	7.6757	7.3331	6.9875	7.4592	7.1832	7.2377	6.7867	7.3793	7.4367	7.1566	7.4032	7.2228	7.2034	6.8018	6.8271	7.0899	7.0462	7.2475	6.9511	6.6500	6.9864	7.1336	7.0517	6.8718	6.9962	6.9801	6.9995	6.7648	7.1079	6.9176	7.8074	7.0006	6.6380	7.3223	7.3753	6.7412	6.9813	6.8724	6.9777	7.0939	7.1637	7.4401	7.2742	7.1184	6.8724
AP1M2	6.7085	5.8057	7.1944	7.2330	7.1711	7.4240	6.6425	7.2489	6.8837	6.6058	7.1008	6.9143	7.3549	7.2832	7.2933	7.1833	7.2418	7.1028	6.6839	7.0964	7.0157	6.8832	6.6542	7.0450	6.7055	6.8027	6.6953	7.0379	6.9052	7.0028	7.2143	7.0358	6.7604	7.0285	7.6471	6.5416	6.5771	6.3082	6.7679	7.0518	7.0289	7.2972	6.8534	7.0654	6.9219	6.9495	6.9492	6.8649	7.4766
AP1S1	5.6503	6.0182	5.6609	6.3939	6.8465	5.9650	5.8699	5.8727	6.1566	6.2395	6.2162	6.1356	5.8540	5.9714	6.7366	6.1601	6.3792	5.7083	6.0291	6.1936	5.9047	5.9385	6.1631	6.4056	5.8551	5.7770	5.5628	6.1802	6.2318	6.0738	6.1344	6.6949	6.2061	6.0834	6.3414	5.6280	5.8965	6.0581	6.1462	6.3259	6.5061	6.5629	6.3440	6.3276	6.0275	5.9102	5.7789	6.0532	6.3788
AP1S2	7.5142	7.2928	7.2284	6.9799	6.6135	6.5962	7.4009	7.3623	7.3021	7.4272	7.1754	7.2650	7.0019	6.9573	7.2541	7.4355	7.1538	7.2630	7.3154	7.4257	7.2715	6.8803	6.9066	7.1462	7.3944	7.3398	7.1255	7.0419	7.2835	6.8767	7.0121	7.1436	7.8443	7.7169	6.9206	7.5595	7.6197	7.6044	7.3677	6.7546	6.8094	7.0196	7.0659	6.9567	7.1359	6.9496	7.4298	7.3092	6.8833
AP1S3	3.6725	4.0987	3.8384	4.0043	4.2138	4.3936	3.7323	3.4644	4.1859	4.5308	4.7271	4.1518	4.2182	4.3117	4.2339	3.5662	4.5527	4.2633	3.8402	4.3399	4.1132	3.6332	3.7167	4.0758	3.9036	3.7101	3.7162	4.3279	4.3170	4.3798	4.2630	4.2316	4.0336	4.0400	4.0576	3.8476	4.2365	3.9977	4.4930	4.7076	4.3814	4.5643	4.7451	4.7245	3.9489	3.8445	3.6210	3.8293	4.9792
AP2A1	5.8427	5.6290	5.8876	6.4877	6.9088	6.6557	5.9108	6.4099	6.0244	5.9598	5.8575	6.5947	6.4346	6.5625	6.6007	6.5960	6.0400	5.9596	5.9574	5.7500	5.7863	6.0746	5.8488	6.1744	5.7611	5.8711	5.6907	6.0287	5.8425	5.8186	5.9824	6.4054	6.2897	6.3261	6.4411	5.8076	5.7360	5.8643	5.9680	5.9570	5.9324	6.0994	5.9835	6.0715	6.0315	6.2992	6.2005	6.0710	6.5314
AP2A2	7.2284	6.7695	7.1375	7.0805	6.9204	6.7367	6.7987	7.1479	6.9063	6.7178	6.5132	6.8965	6.8234	6.8147	7.0398	6.8502	6.7057	6.5108	6.6730	6.6802	6.6568	6.5716	6.7165	6.5798	6.7531	6.8126	6.6416	6.5803	6.7636	6.9171	6.9740	6.7092	6.7947	6.9241	6.9873	6.6712	6.4472	6.7248	6.8978	6.7240	6.7846	7.0021	6.7305	6.9244	6.7807	6.8829	6.9933	6.7936	6.7584
AP2B1	7.6097	7.9360	7.3056	7.9197	7.6248	6.9382	7.4665	7.5416	7.4169	7.2562	7.1542	7.6355	7.5823	6.9930	7.7751	7.0954	7.3158	7.4615	7.3604	7.4150	7.3582	7.4919	7.3042	6.9853	6.9822	7.0250	7.3921	6.6041	7.7875	7.7541	7.1616	6.5328	7.0682	7.2530	6.8234	7.2929	6.9750	7.3340	7.8587	7.0954	7.0167	7.1160	7.1569	7.5129	7.6822	7.6836	7.6920	7.7899	7.3421
AP2M1	9.7006	9.0645	9.4972	9.9715	9.9352	9.7272	9.9715	10.0195	9.9715	9.8404	9.7874	10.1772	10.1088	9.9920	9.7943	9.9352	9.9689	10.0360	9.9119	9.7006	9.5539	10.0140	9.7138	9.4687	9.9171	9.8305	10.0360	9.9249	9.8565	9.8974	9.6245	9.7623	9.9119	9.9352	10.3133	9.8030	8.9953	9.9505	10.0221	10.0028	10.1524	9.8214	10.0167	9.9352	10.0086	10.1059	10.1344	10.1433	9.6544
AP2S1	9.6147	8.7242	9.8699	10.0136	10.1895	10.2526	9.6525	9.8654	10.0994	9.7849	10.0325	9.7271	10.0081	9.9757	9.9271	10.2201	9.8721	10.0136	9.8375	9.7829	9.8968	9.8923	9.8654	9.9783	9.6568	9.8992	9.6399	9.9271	9.7761	9.9501	9.5772	9.9501	9.8349	9.7271	10.7217	9.6814	8.8500	9.1708	9.8096	9.8747	9.8631	9.8797	9.8945	9.9373	9.8992	9.8186	9.8945	9.9684	9.8797
AP3B1	6.9927	7.2756	6.8565	7.6118	7.7792	7.8881	7.3016	7.1061	7.4943	7.5791	7.2669	7.2766	7.5325	7.7233	7.4676	6.7187	7.4819	7.5613	7.3909	7.4131	7.3857	7.3737	7.2806	7.4846	7.2404	6.9437	7.3468	7.3822	7.5791	7.7703	7.9662	7.2283	7.3855	7.3706	6.0623	7.0475	7.0939	7.0305	7.2309	7.5710	7.4723	7.4444	7.8480	7.7011	7.6623	7.4680	7.0392	7.2581	7.2862
AP3B2	3.8552	3.9303	3.8206	4.0920	3.8674	3.8653	4.3593	4.0748	3.8916	3.7097	4.1633	4.0563	3.9478	3.9968	3.9917	4.9933	4.4089	3.9243	3.9721	3.8522	4.1082	4.3835	4.1152	4.1468	3.9243	4.2398	4.0587	4.1257	4.0445	4.0845	3.7454	3.9281	4.0394	4.0246	4.0489	4.5007	4.0799	3.8410	3.7288	3.9736	3.6997	3.7664	3.8759	3.8388	4.0386	3.9082	4.1353	3.9973	4.0271
AP3D1	7.5708	8.0783	7.5387	8.2451	8.2897	7.7237	7.7617	7.5662	7.7321	7.6459	8.0850	7.9114	8.0263	7.9665	8.0624	7.8979	7.2632	7.7867	7.5633	7.5613	7.5930	7.8232	7.7765	7.5367	7.5555	7.6307	7.9261	7.7555	7.9266	8.0519	7.8562	7.8162	7.9600	7.8091	8.2542	7.7481	7.7612	7.3771	7.6872	7.7140	7.6646	8.2465	7.8567	7.8968	8.1076	8.3252	7.5498	7.7099	7.9600
AP3M1	7.3765	7.5200	7.3648	6.7867	6.6550	6.9689	7.3215	7.2647	6.9851	7.1365	7.3246	6.9465	6.9827	7.0184	7.1205	7.1513	7.0835	7.3929	7.4446	7.2747	7.2184	7.2535	7.3024	7.1205	7.2573	7.2161	7.2820	7.0763	6.8507	6.8825	7.0625	7.1500	7.1098	7.1588	6.7840	7.2827	7.5144	7.4674	7.0745	7.1760	7.1971	7.1588	7.0275	7.2275	7.0855	6.9558	7.1741	7.2211	6.8116
AP3M2	6.5445	6.5104	6.5526	6.0760	6.0259	5.9283	6.6296	6.5161	6.3459	6.5360	6.8270	6.3715	6.6516	6.1370	6.0997	6.2173	6.4324	6.4231	6.5033	6.4097	6.4649	6.2788	6.3863	6.4324	6.5737	6.5433	6.6094	6.3977	6.1381	6.2860	6.3254	6.0641	6.1587	6.0674	6.6094	6.6049	6.5594	6.6150	6.4335	5.9921	6.2138	6.3551	5.9436	5.9628	6.5281	6.6707	6.4853	6.6052	6.3589
AP3S1	10.4141	10.5105	10.3545	10.1011	10.0392	9.9970	10.2820	10.1494	10.2718	10.3442	10.0615	10.3619	10.0985	10.1462	10.0899	10.1871	10.1306	10.4469	10.4545	10.2644	10.2216	10.1278	10.4279	10.1992	10.1526	10.1744	10.1587	10.1712	10.3300	10.3024	10.2120	10.1904	10.2516	10.1398	10.0221	10.3336	10.6431	10.6040	10.3130	10.2787	10.3442	10.1934	10.2611	10.2754	10.3336	10.1712	10.2578	10.1011	9.9860
AP4B1	5.3113	5.2523	5.2637	5.1969	5.0316	4.9900	5.3010	5.2765	5.0509	5.1453	5.2115	4.9793	5.2082	4.8791	4.9518	5.1363	5.1663	5.1959	5.2630	4.9845	5.1095	5.1085	5.0071	5.3110	5.1462	5.1665	5.1475	4.9708	5.1551	5.1040	5.0336	5.0453	4.7627	5.1022	4.9664	4.9905	5.1297	5.3233	4.9999	5.1643	5.2254	5.0258	5.1663	5.2082	5.0755	5.1046	5.3050	5.2765	4.9820
AP4E1	4.7082	4.4811	4.4506	4.3294	4.4940	4.5450	4.4449	4.3776	4.4855	4.4255	4.7146	4.4833	4.7075	4.6204	4.4274	4.5154	4.7453	4.4933	4.5078	4.6088	4.5149	4.5017	4.4194	4.6683	4.5135	4.4392	4.3810	4.4487	4.6188	4.5585	4.6610	4.4031	4.1648	4.3951	4.3067	4.4290	4.5372	4.3647	4.3892	4.5781	4.4165	4.5995	4.5875	4.3990	4.3400	4.5751	4.2803	4.4181	4.6599
AP4M1	5.9471	5.2442	5.9157	6.1927	5.7453	6.1333	5.8362	6.0173	6.3174	5.9800	6.2138	5.9889	6.2475	6.1904	5.9468	5.6670	5.9945	5.7693	5.8879	5.8096	5.7700	5.7691	5.7810	6.0095	5.6694	5.3726	5.9406	5.6717	5.9722	5.6991	5.8132	5.9355	5.4813	5.7432	6.2297	5.5488	5.3530	5.7663	5.9935	6.1941	6.1633	6.7139	6.0995	5.9991	5.6687	6.2018	5.7820	5.6227	6.3600
AP4S1	5.8895	5.7303	5.7399	5.5609	5.4986	5.7267	5.5370	5.5310	5.6579	5.8003	5.9567	5.4244	5.5367	5.6852	5.6606	5.5238	5.9415	5.6178	5.7088	5.6216	5.7128	5.6250	5.7251	5.8413	5.6731	5.6182	5.5452	5.7493	5.8199	5.7489	5.7964	5.8810	5.7035	5.8323	5.3775	5.8128	5.9960	5.8277	5.7005	5.8831	5.8052	5.8055	5.8310	5.6133	5.3295	5.2845	5.7421	5.6468	5.7825
AP5B1	5.2141	5.1074	5.1972	5.3898	5.7662	5.3856	5.3325	5.2868	5.3791	5.0280	5.5349	5.4662	5.4973	5.5606	5.5797	5.7833	5.1322	5.1533	5.1361	5.3563	5.2090	4.9538	4.8537	5.4064	5.6836	6.1855	5.2942	5.6119	5.0011	5.0534	4.8500	5.3831	5.4925	5.0280	6.2508	5.0185	5.1775	5.4253	5.4237	5.5781	5.4253	5.8647	5.4201	5.1770	4.9636	5.1932	5.1496	4.8236	5.9232
AP5M1	6.2061	6.8695	6.2649	6.2550	6.2910	6.5565	6.7390	6.3054	6.3681	6.5861	6.6231	6.4545	6.5254	6.7164	6.3473	6.2309	6.6362	6.6321	6.5851	6.5896	6.7564	6.5365	6.4842	6.8535	6.9236	6.5246	6.6662	6.7758	6.4855	6.3884	6.5203	6.7748	6.3943	6.3490	5.9942	6.4417	6.8652	6.7785	6.5241	6.8745	6.7982	6.6270	6.7609	6.6275	6.3604	6.4160	6.2718	6.3373	6.4273
AP5S1	6.5010	6.3936	6.3440	6.2210	6.2046	6.4111	6.3004	6.9998	6.5593	6.3146	6.5535	6.6247	6.1802	6.3399	6.1333	6.8328	6.3025	6.4619	6.3953	6.4447	6.5856	6.2105	6.3168	6.3035	5.9792	6.3273	6.1380	6.3480	6.4417	6.3387	6.2622	6.3805	6.5218	6.2586	6.9977	6.5668	6.5752	6.8370	6.5851	6.3042	6.3819	6.3375	6.4926	6.5304	6.5610	6.3297	6.0424	6.3704	6.1890
APAF1	5.3300	5.5071	5.5992	5.4022	5.3331	5.3057	5.3835	5.3772	5.3485	5.3624	5.5012	5.3408	5.7591	5.6391	5.3594	5.6630	5.4255	5.6638	5.4547	5.3562	5.3996	5.4295	5.4966	5.7610	5.4935	5.4238	5.5947	5.4544	5.5717	5.6214	5.5503	5.3136	5.3910	5.3398	5.4127	5.3740	5.5222	5.4107	5.3229	5.3986	5.3316	5.4188	5.4525	5.3738	5.1987	5.2759	5.5460	5.6460	5.3824
APBA1	4.9499	4.8290	5.0886	5.0854	4.9771	5.2419	4.9364	4.9426	5.1439	4.8597	5.1804	5.0936	5.4349	5.3251	5.3295	5.1304	5.2123	5.2871	5.2261	5.0789	4.7291	5.3614	5.0716	5.3091	4.8346	5.0450	5.2593	5.0762	4.7940	4.8366	5.0593	5.2054	4.8788	4.9883	5.1893	4.9178	5.0531	4.8152	5.2748	4.9619	4.9278	4.9702	5.0798	4.7533	5.0115	5.3795	5.2785	5.1722	5.4331
APBA2	6.3198	5.9698	6.0274	6.2032	5.8681	5.8524	6.0574	6.4557	5.8403	5.8835	5.9273	6.1121	5.8399	5.9618	5.8425	6.1467	5.7968	5.8687	6.0633	6.0072	5.9279	5.8414	5.9398	5.7363	5.8491	6.2865	5.9947	5.8327	5.9090	5.9142	5.7412	5.9290	6.0329	6.1185	6.1791	6.1169	5.7659	5.9663	5.9885	5.5315	5.8467	6.0172	5.8159	5.8155	6.0880	6.3631	6.5087	6.2130	5.9549
APBA3	6.6263	6.2765	6.5506	6.9622	6.6003	6.3859	5.9247	6.3039	6.6488	6.3484	6.1148	6.8885	6.6186	6.3897	6.6869	6.7831	6.3058	6.0958	6.0402	6.1870	5.9004	6.0544	5.9039	6.0312	6.3308	6.5514	6.1701	6.2574	5.9867	6.2184	6.3299	6.0986	6.0958	6.1634	6.8770	6.1101	6.0809	6.5541	6.6362	6.4732	6.4623	6.4956	6.6054	6.4071	6.3844	6.4459	6.2863	6.6838	6.4663
APBB1	5.9824	5.6601	6.2285	5.9376	6.0295	5.9676	5.5907	6.0627	6.3605	6.0779	5.4635	6.0361	5.9523	5.9778	5.6855	5.8522	5.6625	5.8199	5.8641	5.9154	5.8106	5.9764	5.9367	5.7326	5.9751	6.2205	6.1369	5.8208	5.8858	5.9569	5.8117	5.8688	5.9363	5.7863	6.6521	5.8777	6.3388	5.8914	6.1972	6.2536	6.1539	6.1170	5.9169	5.9782	6.2575	5.6369	6.3811	5.9681	5.6299
APBB1IP	5.6031	6.0451	5.4490	5.6376	5.3261	5.2061	5.8129	5.8399	5.6632	5.8390	5.3072	5.5458	5.4225	5.3646	5.3592	6.2682	5.2540	5.5293	5.9902	5.4923	5.3980	5.5333	5.4095	5.3465	5.8486	5.8558	5.8268	5.4396	5.7576	5.5021	5.1278	5.0555	5.4482	5.7228	5.6655	6.1220	5.7462	6.1190	6.0456	5.1218	5.3146	4.9958	5.6626	5.6243	5.7735	6.1898	6.1117	6.1446	5.3032
APBB2	5.6234	5.7957	5.5846	5.7732	5.6249	5.5477	5.9147	5.8891	5.7024	5.6089	5.7279	5.8964	5.9615	5.8820	5.4505	5.6119	5.6804	5.6054	5.8323	5.9245	5.8402	5.5560	5.8770	5.7525	5.7586	5.7447	5.7625	5.6537	5.9239	5.7832	5.5588	5.5952	5.7773	5.7434	5.8680	5.8558	6.3366	5.7625	5.8369	5.7813	5.8225	5.6285	5.6708	5.5990	5.8238	5.9597	5.9288	5.7551	5.4158
APC	5.6240	5.7468	5.4326	5.4985	5.5100	5.8341	5.6634	5.1723	5.4868	5.8109	5.9131	5.6482	5.6827	5.7174	5.6584	5.3712	5.8324	5.7562	5.6978	5.7465	5.7701	5.6096	5.7038	5.6536	5.9890	5.4650	5.6790	5.9381	5.7508	5.8758	5.8324	6.0240	5.6291	5.7026	4.9614	5.6308	5.8371	5.8950	5.6570	6.0413	5.9104	5.8218	5.6673	5.7888	5.6525	5.5227	5.4948	5.6566	5.9051
APC2	5.3000	5.6642	5.4545	5.8857	5.9904	5.5578	5.5154	5.5833	5.9224	5.6496	5.0138	5.3857	5.0748	5.5750	5.6701	5.5960	5.2811	5.3270	5.6105	5.4379	5.4673	5.4673	5.5893	5.5259	5.4386	5.4734	5.2851	5.4900	5.3619	5.7608	5.8396	5.6361	5.4813	5.5548	5.1575	5.2072	5.5844	5.7663	5.5604	5.4264	5.4835	5.5395	5.6808	5.7628	6.0022	5.5807	5.5498	5.3909	5.3274
APCDD1	10.4752	9.1893	10.4524	10.5815	10.4982	10.8058	9.8392	9.9878	9.8511	9.5308	9.9515	10.6322	10.6191	10.7858	10.6493	10.4939	9.9085	9.8369	9.9309	9.8741	9.9773	9.7874	10.0972	10.4982	9.9749	10.3178	10.1488	9.8560	9.9181	9.7338	10.4278	9.9749	10.0031	10.1670	10.1312	9.9878	10.0998	9.6695	10.1426	9.7490	10.1142	10.1887	10.1056	10.0887	9.2996	10.1578	10.5561	10.0004	10.2480
APCDD1L	5.2343	5.6229	5.4934	5.4593	5.1139	5.5555	5.5296	5.4018	5.4553	5.2210	6.2079	5.6880	5.2822	5.2881	5.4154	5.9000	5.7529	5.6492	5.4512	6.0711	5.9053	5.5713	5.2602	5.3615	5.7153	5.8431	5.3766	5.6319	5.8516	5.3683	5.7693	5.6136	6.2708	5.8920	5.6665	5.4707	5.7255	5.5801	5.7865	5.7583	5.5138	5.3535	5.4457	5.3383	6.1047	5.7629	5.6561	5.6830	5.9332
APCDD1L-AS1	5.1860	4.8341	4.8330	4.7207	4.7696	4.8231	4.9811	4.9179	4.9026	5.0317	5.1195	4.7338	4.7744	4.8572	4.8345	4.7962	5.0155	4.6612	4.8136	4.8499	4.8561	4.8481	4.8930	4.8364	4.7375	4.7340	4.6958	4.7793	4.8572	4.8163	4.9524	4.8389	4.8911	4.7581	4.6985	4.8396	4.7837	4.8661	4.8709	4.7845	4.8073	4.9184	4.8821	4.9936	4.8127	4.8965	4.7828	4.7412	5.0018
APCS	4.6231	4.6346	4.7194	4.6293	4.9270	4.6816	4.4245	4.5962	4.5088	4.4856	4.3854	4.3294	4.3094	4.6440	4.6480	4.5748	4.5296	4.2950	4.5465	4.7634	4.6140	4.4930	4.3290	4.4239	4.5002	4.4320	4.4149	4.5910	4.6028	4.5534	4.3462	4.7544	4.6083	4.3192	4.7414	4.4925	4.4807	4.3781	4.3014	4.5044	4.3652	4.2733	4.4919	4.4777	4.5472	4.4107	4.4733	4.2170	4.5833
APEH	6.8636	6.4797	6.6941	6.3120	6.7012	6.4807	6.6890	6.7838	6.8820	6.6490	6.9564	6.6379	6.6783	6.5489	6.5424	6.9564	6.7001	6.7955	6.7018	6.6337	6.6498	6.6386	6.4752	6.7290	6.4383	6.7183	6.6638	6.7378	6.5161	6.6676	6.5751	6.6988	6.7219	6.8778	7.2634	6.6063	6.3720	6.5953	6.5994	6.4710	6.6141	6.8183	6.7690	6.7094	6.6043	6.8268	6.5411	6.5461	6.6422
APELA	3.5259	3.7513	3.7843	3.3641	3.5440	3.7743	3.8505	3.7216	3.2783	3.5650	3.5196	3.5764	3.6257	3.6091	3.8981	3.3577	3.9137	3.4143	3.1245	3.6199	3.8471	3.5831	3.9335	4.3231	3.6776	3.6351	3.5909	3.5434	4.1543	3.3715	3.3207	3.2519	3.6904	3.6334	3.4474	3.7987	3.5644	3.6454	3.9629	3.6710	3.9501	3.4737	3.4905	3.4496	3.2889	3.2954	3.6684	3.5608	3.3430
APEX1	9.8357	9.7932	9.6678	10.1336	9.8550	9.8307	10.0125	10.0155	9.9847	9.9419	9.7414	9.9545	9.8501	9.7029	10.0457	9.9469	10.1585	9.8074	9.8674	9.8214	9.9157	9.9986	9.9157	9.7458	10.0066	9.7500	9.8797	9.5299	9.6723	9.7885	9.6525	9.7295	9.7956	9.8100	9.4053	9.7072	9.9291	9.9545	9.9106	9.9738	10.1307	10.1031	9.8745	9.9182	9.7458	9.8652	9.9443	9.8030	9.7072
APEX2	6.2704	6.0481	6.5453	6.0720	6.2152	6.3965	6.0595	6.1907	6.1425	6.1013	6.3188	6.1686	6.4919	6.2124	6.2306	5.9729	6.3351	6.1842	6.1448	6.0126	5.7852	6.1993	5.8012	5.9110	5.9662	6.4381	6.1136	6.3381	6.1840	6.2752	6.3913	6.3041	6.0617	6.1939	6.7027	5.8319	6.4383	5.6851	6.0151	6.3180	6.2670	6.6027	6.0532	6.1271	5.9275	6.0337	5.9905	5.7862	6.4785
APH1A	6.3834	6.6266	6.0470	6.9608	7.1601	6.9505	6.4626	6.7558	6.8399	6.7481	6.4082	6.8294	6.6749	6.8421	6.9209	6.7845	6.5734	6.6187	6.4486	6.6438	6.5981	6.8178	6.6838	6.7122	6.6791	6.1806	6.4997	6.7810	6.8370	6.7526	6.5603	6.9162	6.7112	6.8488	7.4215	6.2635	6.3825	6.2231	6.7710	6.6814	6.5748	6.9980	6.6667	6.8294	6.9986	6.4932	6.7351	6.8248	6.6757
APH1B	6.5070	7.0212	6.3471	6.3205	6.1240	5.8625	6.6437	6.7046	6.4968	6.6265	5.9555	6.5046	6.2979	5.8682	6.0921	6.4378	5.7860	6.1874	6.2730	6.3370	6.3991	6.4823	6.4058	6.0935	6.2604	6.3419	6.7636	6.0820	6.2634	6.0690	5.9335	6.2521	6.3315	6.1319	6.5849	6.5814	6.1497	6.8973	6.5229	5.9990	6.5992	6.0554	6.3500	6.3701	6.4925	6.5181	6.4412	6.3630	6.2090
API5	6.1193	6.7763	6.2138	6.6632	6.7296	6.7973	6.5577	6.0206	6.7683	6.8057	6.9870	6.6891	6.7114	6.7876	6.8136	6.0455	6.8582	6.9636	6.6951	6.8087	6.8320	6.5960	6.5846	6.8336	6.7319	6.1679	6.6102	6.7828	6.7892	6.6593	6.7239	6.9526	6.5450	6.6290	5.6225	6.5984	6.8870	6.6282	6.5281	7.0622	6.8786	7.0420	6.9108	6.9033	6.6515	6.5004	6.3684	6.5314	6.9552
APIP	5.3357	5.1035	5.1194	5.3904	5.4017	5.7278	5.4066	5.0888	5.4501	5.5640	5.4361	5.3807	5.3424	5.4017	5.2997	4.9486	5.4369	5.4213	5.1507	5.0673	5.2399	5.3103	5.1972	5.3103	5.4600	5.3246	5.3226	5.1989	5.1845	5.5088	5.4153	5.1265	4.7509	4.9320	4.9772	5.3931	5.4479	5.5294	5.2959	5.9132	5.7243	5.5828	5.5348	5.4267	4.9996	4.9208	5.1972	5.0638	5.2021
APLF	4.0764	4.2147	4.3292	3.9726	4.2687	4.5703	4.0440	4.1087	4.0403	3.9291	4.5820	4.4268	4.1044	4.4916	4.3685	4.0938	4.5856	3.9400	4.0795	3.9213	4.2400	3.8335	4.1416	4.5268	3.9927	4.3301	4.2458	4.5250	4.3267	4.0303	4.6663	4.3425	3.9644	4.2008	3.8825	3.9934	4.4227	4.0009	3.9772	4.2198	4.3227	4.0958	4.3374	4.0811	4.0776	3.9461	4.1507	3.9566	4.2195
APLN	6.0143	6.4479	6.0280	6.1297	6.0689	6.2331	6.1899	6.1611	6.8272	6.0164	6.0393	6.2436	5.7150	5.7137	5.9271	6.2769	5.7557	6.4139	6.2605	6.3007	6.1151	6.5617	6.2336	6.1381	5.8759	6.0411	6.0623	5.9234	6.0225	6.2433	5.7398	6.0219	6.5049	6.2405	6.2539	5.8598	6.0725	6.3185	6.0725	6.0459	5.9836	5.6459	6.2597	6.2692	6.8748	6.4579	5.9799	6.1712	5.4777
APLNR	8.3330	7.9832	7.9267	7.6031	6.7781	6.3348	8.4443	8.3949	7.8027	7.2874	6.6018	8.3258	7.6726	6.8529	6.4453	7.6131	6.0174	7.3949	8.0117	6.9191	7.2274	7.9391	7.6035	6.6484	7.9146	7.9800	7.9318	7.3534	7.1032	6.5449	5.8184	6.5635	7.4963	7.8454	7.6785	7.6412	7.0229	7.9373	8.0337	7.1170	7.3718	5.9205	7.6378	7.3263	7.4493	7.8465	7.4712	7.2521	5.6870
APLP1	5.3347	5.0815	5.0758	5.7544	5.0219	5.6327	6.0298	6.0170	5.6199	5.2353	5.3918	5.5038	5.7382	5.3731	5.5113	6.2862	5.3298	5.8760	5.8026	5.8578	5.6871	5.9101	5.7979	5.6640	5.6542	5.7678	5.4322	5.1651	5.3130	5.3847	5.5407	5.7407	5.5384	5.7674	6.0748	5.9694	5.7186	5.4700	5.5389	5.2288	5.2860	5.0483	5.4079	5.5938	6.2370	5.9437	5.7936	5.7531	5.8054
APLP2	8.1113	8.0225	8.0862	8.5919	8.8314	8.3564	8.6187	8.4889	8.6618	8.3105	8.0822	8.5369	8.5183	8.2663	8.3651	8.0885	8.2859	8.7148	8.8376	8.4176	8.3593	8.6984	8.5632	8.3853	8.5424	8.2327	8.4396	8.3866	8.4529	8.5129	8.1607	8.2965	8.3790	8.3692	7.9059	8.2670	7.8454	8.2549	8.2808	8.3657	8.5321	8.2327	8.5004	8.4792	8.5672	8.4850	8.5440	8.5471	7.9661
APMAP	8.1960	7.8125	8.0923	8.0384	8.0851	7.7644	7.8514	7.4871	8.1550	7.9337	7.1470	7.8566	7.7747	7.6294	7.6550	7.5310	7.6768	7.6559	7.7797	7.5846	7.7806	7.5072	7.5844	7.2719	7.9892	7.9955	7.7889	7.6554	7.5506	7.5937	7.5430	7.5708	7.6846	7.6508	7.8096	7.9099	7.5637	8.0535	7.9829	7.7029	7.8802	7.3929	7.8079	7.8144	7.6264	7.5378	7.9268	7.5929	7.2219
APOA1	5.3709	5.2163	5.0182	5.1544	5.6435	5.3395	4.7887	4.8369	5.0496	5.1419	5.2208	5.3010	5.0257	5.6053	5.5814	5.1594	5.0641	4.9393	5.2308	5.0025	5.0224	4.9886	5.1370	4.9439	4.8939	4.7864	5.0676	5.2431	4.9560	5.1791	5.3157	5.2522	5.0118	4.9498	5.0358	4.8042	4.9921	4.8825	4.8014	4.8440	4.8337	5.1286	5.0943	5.0212	5.0702	4.9000	4.9535	4.8163	5.6069
APOA1BP	9.1595	9.0835	9.2463	9.3594	9.1925	8.9647	9.4191	9.8175	9.1899	9.2368	9.1570	9.0624	9.1507	9.0424	9.1121	9.2649	9.0147	9.2393	9.0494	9.2302	9.2328	9.3331	9.0905	9.0174	9.1445	9.1823	9.1797	9.1121	8.9809	8.8640	8.7056	9.1899	9.2355	9.2556	9.6959	8.8774	8.3884	9.1407	9.2621	9.0578	9.0153	9.5257	9.2981	9.2716	9.2530	9.4997	9.1520	9.2968	9.1372
APOA2	3.8548	3.6751	3.8412	3.9395	4.1171	4.2021	3.7856	3.8612	4.0766	3.8897	3.7318	3.7227	3.6472	3.9806	3.8690	3.9283	3.8907	3.7245	3.9618	3.7099	3.8021	3.9929	4.1067	3.7989	3.6986	3.8698	3.7465	3.8433	3.8852	3.9944	3.9497	3.7333	3.9543	4.0506	3.6852	3.8206	3.8693	3.9065	3.8678	3.7841	3.9909	3.6514	4.1067	4.2284	3.8573	4.0417	3.9999	3.6847	3.9137
APOA4	5.2062	6.0668	5.4976	6.0777	6.0882	5.7899	5.6030	5.9220	6.3724	5.9021	5.3247	5.7508	4.8812	5.7884	6.0187	5.5435	5.7523	5.8797	5.8294	5.9039	5.8435	5.7319	5.5573	5.1461	5.5842	5.7916	5.1024	5.8112	5.9583	5.6360	5.6602	5.7633	5.9325	5.8333	5.2184	5.4883	5.3008	6.3835	6.2311	5.7181	6.2113	5.3264	6.3498	6.4011	6.3739	5.2515	6.1071	5.7435	5.6171
APOA5	6.0902	5.9000	6.2634	6.1166	5.9753	6.0570	6.2647	6.2618	5.8383	5.7843	6.2610	5.8788	6.4172	6.0810	6.0090	6.3157	5.9219	6.3129	6.2438	6.1745	5.9762	6.3318	6.3956	6.1033	6.0480	6.0546	6.2027	6.2198	5.7199	6.0167	5.9975	6.2099	6.1496	5.9659	6.3462	6.1919	6.1269	5.6572	5.8056	5.6164	5.7626	6.3447	5.8202	5.8335	6.4673	6.5135	5.9492	6.1073	6.1960
APOB	4.0994	4.2357	4.2404	3.8170	4.2250	4.1272	4.0749	3.9447	3.9539	4.1065	4.3246	4.0646	4.3359	4.1109	4.1720	4.0614	4.1410	4.3522	4.4320	4.2304	4.2003	4.2297	4.2163	4.1423	4.3055	4.0486	4.0666	4.1501	4.1267	4.0672	4.2394	4.3665	4.1472	4.3606	4.6292	4.0420	4.1672	3.8072	3.8532	4.1430	3.9331	4.4524	4.0386	4.4956	4.4203	4.2948	4.2326	4.3550	4.5585
APOBEC1	4.2749	4.4231	4.8030	4.4368	4.2570	4.5710	4.4754	4.2426	4.5403	4.4395	4.7282	4.6161	4.3923	4.5169	4.2530	4.4126	4.5223	4.4866	4.7379	4.3915	4.4955	4.3308	4.4499	4.7602	4.2539	4.1601	4.1937	4.3424	4.1618	4.3798	4.4897	4.4356	4.4115	4.5167	4.8951	4.3811	4.3356	4.2375	4.1329	4.1977	4.2773	4.4698	4.4322	4.1606	4.4242	4.3794	4.5359	4.6023	4.6844
APOBEC2	5.3746	5.5120	5.0768	5.2151	5.1564	5.0072	5.2156	5.8497	5.0604	5.1219	5.4464	5.0893	5.2765	4.9244	5.1365	5.6624	5.0423	5.4767	5.6303	5.6726	5.6254	5.9869	5.4608	5.6204	5.1646	5.3332	5.5133	5.1185	4.9683	5.3345	5.4136	5.0982	5.4281	5.2062	5.9206	5.4499	5.3911	5.0186	5.0423	4.8715	5.1168	4.6870	4.9167	4.8224	6.0699	6.0355	5.5583	5.5028	5.6249
APOBEC3B	8.0487	8.1605	8.0838	4.5244	4.8410	4.8094	4.9785	4.4943	7.5011	8.5114	6.5907	5.7364	4.7514	4.7750	5.4061	5.4802	7.1478	5.8826	4.7685	5.3940	5.1578	5.7787	4.8868	6.6224	4.2764	5.2048	4.6463	5.2298	10.0688	9.6129	8.0481	4.9819	5.1675	5.0812	5.6637	6.5481	6.4800	9.0394	8.8735	5.4467	5.3295	5.7047	5.0957	4.7698	5.2584	5.7210	4.1753	4.2183	4.8032
APOBEC3C	7.0194	7.1003	6.8737	6.7778	6.6954	6.8791	7.5153	7.7478	7.4089	7.2907	7.3585	7.3353	7.4191	6.9331	6.8812	7.9144	6.5384	7.2491	6.6474	6.7515	6.7859	7.1950	7.0265	6.6040	7.6176	7.6709	7.4176	7.5303	7.1170	6.8598	6.8866	7.5716	7.4654	7.4850	7.4389	7.0870	6.9389	7.2148	7.1921	7.3246	7.4055	7.0496	7.0790	7.0060	7.6127	7.1875	7.6018	7.7510	7.2027
APOBEC3D	5.3928	5.6050	5.3732	5.3817	5.4682	5.4034	5.2510	5.6522	5.2416	5.0243	5.3285	5.4802	5.3928	5.6135	5.3557	5.3715	5.2701	5.3458	5.8478	5.1416	5.5667	5.6810	5.6682	5.1650	5.2570	5.3690	5.1211	5.5089	5.2986	5.5573	5.5266	5.3449	5.6323	5.4165	5.7488	5.3054	5.4867	4.7545	5.0366	5.1278	5.0088	5.3349	5.1195	5.1247	5.8466	5.6522	5.4764	5.7826	5.8144
APOBEC3F	5.4845	5.5642	5.2049	5.4768	5.7897	5.4052	5.4158	5.6952	6.0391	5.9344	4.9158	4.9869	4.7772	5.4755	5.4680	5.8749	5.4676	5.0740	5.2281	5.3852	5.3778	5.4362	5.1136	5.1228	5.5604	5.2930	5.0335	5.1035	5.4318	6.0061	5.6436	5.1764	5.6816	5.3014	5.0615	5.8268	5.0753	6.0420	5.5551	5.3587	5.5988	4.8840	5.9658	6.0185	5.4456	4.7302	5.4721	5.4358	4.7605
APOBEC3G	6.8722	7.6251	6.8950	7.0729	6.1594	5.9759	7.2765	7.2520	7.0666	7.4356	6.5018	6.7030	6.6284	6.1298	5.9440	6.8694	5.8245	7.1427	7.2105	7.0484	6.9363	7.3451	7.3455	6.7051	7.2619	7.5247	7.0617	6.1842	7.0172	6.6711	6.1049	6.2295	6.6281	7.0103	6.3781	7.2722	6.8000	7.6867	7.3893	6.3731	6.5596	5.6058	7.0012	7.0382	7.1932	7.3551	7.3778	7.6104	5.9182
APOBEC4	3.7701	4.0302	3.8928	3.7454	3.4667	3.6198	4.0831	4.7104	3.5985	3.6089	4.2936	3.8686	4.5850	4.0189	3.8430	4.3487	3.8181	3.9702	4.0278	4.4242	3.9042	4.2378	3.9508	4.0594	3.6346	3.7234	4.2033	4.0241	3.9776	3.6501	3.7311	3.8931	4.3719	4.2980	4.3472	4.0867	4.0575	3.5399	3.6839	3.4759	3.6323	4.0931	3.4239	3.4298	4.4457	4.8365	4.0186	4.1579	4.4422
APOBR	4.9999	4.8986	5.1643	5.0677	4.9593	4.7863	4.8373	4.9275	5.0749	5.3433	4.7448	5.3838	4.8355	4.9867	4.8069	5.3083	4.8791	5.1432	4.8219	4.8371	4.6955	4.5991	4.5866	4.6733	4.6387	4.8380	4.7342	4.6158	4.8212	4.8797	4.9697	4.9637	4.7606	4.8265	5.0560	5.0765	4.6776	5.3428	5.3540	4.9092	5.0210	5.1008	5.0023	5.2076	5.0068	4.6714	5.4793	5.1334	5.1602
APOC1	7.1957	7.3619	7.0401	6.7774	6.4729	6.3049	7.0167	7.1244	7.8427	7.7445	6.6780	6.9383	6.7172	6.3646	6.4758	7.2711	5.9510	7.2383	7.6702	7.1015	6.8813	7.4154	7.2130	6.8703	7.4484	7.7423	7.5042	6.6882	6.6485	6.9356	6.3405	6.5251	7.2315	7.0895	7.1030	7.7051	6.8468	7.4005	7.3130	6.3001	6.6579	6.4326	7.1222	7.1909	7.5863	7.3922	8.0455	8.2939	6.6254
APOC2	4.8267	5.0574	5.0732	4.9209	5.0242	5.0029	4.6895	5.0309	4.6856	4.8185	4.5881	4.9287	4.4505	5.2254	4.7068	4.8660	4.7664	4.8503	5.0984	4.9566	4.8851	4.8753	4.9398	5.0323	4.9509	4.9927	4.6740	4.7844	4.9566	5.1322	4.9398	5.0842	5.0443	4.9396	4.6610	4.9588	4.9263	4.7601	4.7124	4.6691	4.7159	4.9512	4.9436	4.9056	5.0249	4.8334	4.9877	5.0347	4.7769
APOC3	5.2436	5.1443	5.1520	5.0896	5.1946	5.2889	5.0163	5.1179	5.1675	4.9778	5.1081	5.0339	4.9831	5.2249	5.2459	5.2228	5.1533	5.2019	5.2216	5.1918	5.1565	5.1120	5.1499	4.8356	5.1272	5.1142	4.9455	5.1390	4.9776	5.2993	5.2381	5.2734	5.1006	4.9396	5.4101	5.1205	4.7152	4.9463	5.2262	5.0776	4.9803	5.1812	5.1884	5.3369	5.2056	5.4128	4.9122	4.9427	5.5357
APOD	6.9605	5.9099	7.4588	8.5235	8.2101	7.9062	7.1075	8.4842	7.1909	7.7544	7.5656	7.7091	8.2632	8.3335	8.6011	7.9127	8.6727	7.5497	7.1704	7.4407	6.5598	6.6315	8.1318	7.4084	5.7978	7.6494	6.5137	7.1760	6.0686	6.3774	6.3135	7.5672	8.1056	7.5497	7.9543	7.7074	8.5669	7.2802	7.8303	7.8410	8.0048	8.3124	5.7992	6.4251	7.1750	6.5342	8.5612	7.4425	6.6292
APOE	7.7169	7.6240	7.4192	7.5936	7.5594	6.6162	7.2369	7.4580	7.9423	8.1802	6.5275	7.8661	7.3056	6.8537	7.4749	7.6539	6.9117	7.5034	7.8181	7.2016	7.0694	7.3373	7.5614	6.9720	7.5932	7.9026	7.7953	7.0496	7.0631	6.9271	6.6972	6.5738	7.9449	7.8129	8.1477	8.0709	7.1142	7.8779	8.1884	6.8962	7.3574	5.9608	7.5429	7.5191	7.3872	7.5957	8.3785	8.2344	6.2581
APOF	3.0539	3.1103	3.2151	3.2495	3.1487	3.2537	3.0916	3.2617	3.0589	3.2250	3.1744	3.1787	3.1316	3.0891	3.0873	3.0090	3.1550	3.0840	3.0580	3.0409	3.1514	3.0614	3.0868	3.2244	3.2428	3.0544	3.0029	3.1219	3.0297	3.0493	3.1577	3.1362	2.9977	3.2255	3.1507	3.0349	3.1503	3.0404	3.1478	3.5736	3.1085	3.1895	3.1337	3.0005	3.0735	3.0932	3.1157	3.1342	3.0366
APOH	5.0142	4.7644	5.0568	4.9338	4.8868	4.7528	5.1193	5.1857	4.7464	4.7152	5.1550	4.9018	5.1674	5.1144	4.8607	5.1361	4.8259	5.1010	4.9661	5.1711	5.1142	5.2202	5.1621	5.0305	4.9704	4.6840	4.9156	4.8718	4.8400	4.9863	4.8284	4.9728	5.0239	5.0398	5.3646	5.0507	4.9278	4.6275	4.5680	4.7991	4.8230	4.9876	4.6230	4.8888	5.1456	5.3445	4.9645	5.0445	5.2338
APOL1	8.0017	7.6283	7.9148	7.5058	7.4206	6.7645	7.5812	8.0354	8.0368	7.6565	6.7955	7.5704	7.1230	6.7588	6.8590	7.2403	6.8033	7.9751	7.8121	7.5852	7.6578	7.7857	7.2766	7.2201	7.7511	8.0851	7.1592	7.3184	7.7746	7.7875	7.1437	6.8771	7.1063	7.0186	6.6986	7.4179	7.0027	7.9290	7.7637	7.8714	7.8064	7.3326	7.5732	7.6044	7.5600	7.5153	8.3834	8.5136	7.5688
APOL2	7.4831	7.4157	7.1748	7.3759	7.3543	6.8659	7.0329	7.3451	7.7757	7.4356	6.4140	7.0669	6.6166	6.8534	6.8035	7.4255	6.9531	7.1628	7.3107	7.4473	7.2744	7.3015	7.1088	7.1061	7.0323	7.3903	6.6111	7.0923	7.1641	7.2293	6.9071	7.0417	7.2877	7.2082	6.6228	7.2303	7.2405	7.6869	7.4985	7.0627	7.4581	6.8113	7.3220	7.2418	7.4188	6.6909	7.5534	7.6313	6.7054
APOL3	7.1293	6.6964	7.1643	6.8528	6.7004	6.3387	6.5515	7.1383	7.4072	7.5860	6.5090	7.0880	7.1865	6.8449	6.7927	7.2865	6.8251	7.0954	7.0555	6.8182	7.0674	6.8541	7.1553	6.6956	7.2200	7.4226	7.0048	6.8974	6.8605	7.0161	6.7365	6.5279	6.8904	7.1583	6.0483	6.8617	6.6458	7.3047	7.4958	6.8877	7.1275	6.2834	6.9415	6.5936	6.2331	5.8798	7.8246	7.6121	6.6110
APOL4	4.8476	4.7713	4.7965	5.0863	4.9540	4.8903	5.1634	4.9899	4.8797	4.9692	4.9165	5.3043	5.2705	5.1686	5.0196	4.8813	5.2037	5.1885	5.1792	5.1829	5.1153	5.3160	5.2109	5.4374	4.9826	5.0943	4.8756	4.9997	5.3424	5.1405	5.3773	4.8771	5.1650	4.9032	4.9564	5.1071	5.1924	4.9739	5.2412	4.9527	5.1107	4.9477	4.9760	5.0458	4.9878	5.1520	5.1258	5.1835	5.1913
APOL5	4.6117	4.5350	4.5120	4.7478	4.7644	4.7758	4.4718	5.0075	4.8045	4.2978	4.6449	4.6042	4.4774	4.7034	4.4453	4.6354	4.2171	5.1378	4.6258	4.6059	4.6204	4.3207	4.6810	4.5468	4.6193	4.3291	4.4562	4.4290	4.3692	4.5310	4.7101	4.8902	4.5161	4.7628	5.2955	4.6464	4.7392	4.5310	4.3838	4.4208	4.3987	4.5686	4.1610	4.4537	4.6669	4.8353	4.4479	4.4202	4.7925
APOL6	5.9757	7.5291	5.8374	6.1028	5.5713	5.4555	6.8378	7.1115	6.6548	6.9492	5.7268	5.7993	5.9787	5.4903	5.7781	5.8765	5.2343	6.2916	6.1900	6.1231	6.0663	6.5520	6.2327	5.6828	6.1496	6.1035	6.2092	5.7091	6.4333	5.7452	5.4588	5.8010	6.3246	6.2956	5.4184	6.2491	5.5746	7.2020	6.7020	5.9676	6.0247	5.3078	6.0596	6.2681	6.2168	6.4181	6.8313	6.9459	6.6820
APOLD1	6.4567	6.5270	6.0498	6.8301	7.1799	6.9569	7.0358	6.9772	7.4571	7.3078	5.6138	6.2755	5.9452	5.7684	6.1225	6.1547	7.1492	5.2229	5.6749	5.3608	5.7820	6.0003	6.7099	5.8281	6.9796	7.0995	7.2409	7.1518	7.1378	7.2037	6.4424	6.1982	7.7345	7.3449	6.9417	7.3712	6.6802	7.5184	7.6493	7.4230	7.3979	5.9407	7.2740	7.2569	5.6421	6.3977	6.9843	6.4627	4.8110
APOM	5.7092	5.7298	5.5374	5.6021	5.4376	5.7003	5.4821	5.8016	5.5599	5.5837	5.8327	5.2616	5.6074	5.5886	5.5544	5.2385	5.4357	5.6325	5.6764	5.4988	5.5949	5.8651	5.7819	5.7414	5.5495	5.3024	5.5458	5.7071	5.4988	5.2845	5.1208	5.5795	5.5089	5.5903	5.9062	5.3902	5.2291	5.6061	5.3815	5.5125	5.3652	5.8673	5.5193	5.2634	5.6685	5.9159	5.3252	5.7176	5.7117
APOO	7.0274	7.2045	6.8664	7.4257	7.2324	7.1900	7.4927	7.1338	7.5530	7.3724	7.1892	7.2619	7.4193	7.0218	7.2002	6.5753	7.2674	7.5411	7.4516	7.3176	7.2745	7.4697	7.0577	7.2952	7.4473	6.8973	7.5466	7.2567	7.3777	7.3745	7.3091	7.1897	7.0625	7.3833	6.6386	7.1925	6.8487	7.2385	7.2109	7.2494	7.1858	7.1628	7.1950	7.2385	7.4916	7.1649	6.9798	7.3302	6.9327
APOOL	5.9441	6.1936	6.2552	6.4717	6.6661	6.7801	6.4849	6.0612	6.5762	6.5641	6.6989	6.5375	6.6801	6.7664	6.6666	6.4769	6.9053	6.7508	6.6028	6.4075	6.5896	6.8633	6.7218	7.0996	6.5628	6.5616	6.6189	7.0379	6.5526	6.3430	6.6525	6.8455	6.6303	6.7122	6.0703	6.5878	6.9803	6.3732	6.3808	6.8729	6.7595	6.6640	6.6910	6.7027	6.2513	6.1194	6.2816	6.1781	6.7416
APOPT1	7.8579	7.8114	7.7074	7.0823	7.1760	7.2967	7.9083	8.0271	7.7130	7.6117	8.0324	7.4239	7.7552	7.4063	7.4834	8.1737	7.1959	7.8008	8.0538	7.8875	7.7736	7.7348	8.0901	7.8914	7.8143	7.6789	7.8643	7.7510	7.2425	7.4588	7.3744	7.8101	7.9053	7.6526	7.6260	7.8523	7.6801	7.6096	7.6129	7.6333	7.6015	7.8323	7.6350	7.5674	7.9618	8.0094	8.1141	7.9966	8.1049
APP	9.2336	9.2168	8.7435	8.5453	8.9143	7.9333	8.6973	8.6720	8.6423	8.3469	8.5927	8.9804	8.7474	8.4267	8.9545	8.8794	8.1345	8.7989	9.0778	8.6058	8.7455	8.7710	8.7425	8.1984	8.7541	8.4214	8.8443	8.5963	8.7630	8.9112	8.3149	8.4931	9.0854	9.0075	8.0594	8.9307	8.5130	8.6773	8.7474	8.4763	8.5766	8.3897	8.5471	8.4208	8.9734	9.0109	9.0400	9.0554	8.0849
APPBP2	5.9607	6.1538	6.0676	5.8753	5.8926	6.3102	6.0127	5.8673	6.1415	6.2697	6.0138	5.9430	5.8965	5.9218	6.0732	5.6521	6.1022	5.9257	5.9536	5.7983	5.8755	5.6645	5.9929	6.0561	6.3875	6.0814	6.0393	6.1273	6.1917	5.9428	6.2802	5.8207	5.3478	5.6534	5.4794	5.7764	6.0387	6.2213	6.3077	6.5425	6.3436	6.0248	6.3450	6.3680	5.5292	5.5644	6.0120	5.8705	6.0373
APPL1	6.5310	6.9294	6.9043	6.2708	6.7224	7.8470	6.4135	5.9951	6.7060	7.1238	7.5309	7.3901	7.5339	7.7587	7.8785	6.7383	7.7820	7.2820	6.8903	7.7294	7.5783	7.0433	7.3063	7.6587	7.1618	6.9344	7.2723	7.5752	7.3795	7.1748	7.6633	7.6619	6.8961	7.2382	7.0200	6.6403	7.2263	6.5924	6.8680	7.5963	7.2709	8.0753	7.0120	6.8949	6.6752	6.5773	6.9727	6.9096	7.8028
APPL2	7.0171	6.9752	6.9681	7.9836	8.4432	8.6392	7.7275	6.9106	7.6261	7.7035	8.0786	8.0358	8.2971	8.5788	8.1556	6.8736	8.2089	7.3110	7.2089	7.4707	7.4903	7.6225	7.7961	8.0245	7.6176	7.3563	7.6172	7.7873	8.1999	7.9682	8.3116	7.7976	7.4948	7.5297	6.5350	7.1698	7.6579	7.6331	7.4526	7.7583	7.9813	7.8995	7.9026	7.9519	7.0174	7.2644	7.6421	7.3556	8.5464
APRT	7.8308	7.4238	8.2485	8.5246	8.6772	8.4855	7.5841	7.8964	8.2083	8.0790	8.2806	8.1268	8.1769	8.6378	8.7454	8.6498	8.7304	8.0729	7.7751	8.2389	8.1798	7.9769	8.0110	8.5449	7.8269	8.3527	7.5169	8.3823	8.1381	8.1786	8.1893	8.5616	8.1851	8.1158	8.6135	7.7171	7.4991	7.5102	8.1851	8.1927	7.8924	8.7157	7.9430	7.9301	8.1630	7.9884	8.1180	8.1738	8.4319
APTR	5.1118	5.1318	5.1667	5.3514	5.0838	5.3221	5.1964	4.8085	5.1365	5.1168	5.0533	5.4115	5.4694	5.3665	5.2041	4.9184	5.4836	5.4642	5.5991	5.3246	5.5315	5.1430	5.5702	5.5572	5.1302	5.0603	5.2487	5.1854	5.3970	5.3221	5.1397	5.7933	5.1875	5.2756	4.6830	5.0397	5.4500	5.2201	5.2767	5.5233	5.3403	5.0210	5.5355	5.4871	5.0781	5.1374	5.4155	5.2398	5.0954
APTX	6.3945	6.1474	6.4151	6.0102	6.2076	6.1601	5.9729	6.0238	6.0275	6.1599	6.4091	6.1690	6.3251	6.1358	6.1540	5.8828	6.4294	6.2497	6.0172	6.2587	6.2283	6.0150	5.8702	6.3361	6.1034	6.0740	6.0698	6.2215	6.2238	6.3558	6.3323	6.1601	5.9776	5.9584	6.0670	6.0937	6.3172	6.0381	6.1275	6.2629	6.3627	6.5022	6.3919	6.2977	6.0333	6.1131	5.9196	6.0077	6.1800
AQP1	9.2341	9.5052	8.6123	9.8660	9.7699	8.8906	9.6836	9.7632	9.4717	9.4173	9.0055	9.2909	9.6486	9.1546	9.4982	8.9916	9.2411	9.4785	9.4785	9.4558	9.5068	9.7699	9.8703	8.9580	9.1521	8.4233	9.2953	8.3774	8.7415	8.9051	8.3527	8.5404	9.5764	9.3828	9.9235	9.1032	8.4880	9.2938	9.7832	9.4837	9.3596	8.7899	9.0302	9.0663	9.5858	9.4302	9.7810	9.5593	8.3478
AQP10	4.7144	4.4541	4.0960	4.2291	4.3966	4.2282	4.3575	4.4699	4.5246	4.3964	4.3473	4.3624	4.4713	4.4447	4.2410	4.1285	4.4082	4.4815	4.2626	4.1773	4.8104	4.8920	4.4942	4.3179	4.2513	4.2530	4.1891	4.5740	4.2683	4.4140	3.9139	4.5281	4.3973	4.2663	4.4108	4.2009	4.4300	3.9816	4.3612	4.0683	4.2338	4.1940	3.9851	4.3300	4.6732	4.1655	4.3698	4.7326	4.2752
AQP11	4.3031	4.3391	4.5055	4.1216	4.1309	4.2341	4.6133	4.5140	4.2568	4.1735	4.5069	4.4377	4.4252	4.3144	4.0885	4.3372	4.2272	4.4310	4.6634	4.2917	4.4111	4.6497	4.3135	4.6310	4.4388	4.3469	4.6155	4.3435	4.3135	4.0054	4.4106	4.3556	4.5071	4.2163	4.7318	4.6866	4.4369	4.4438	4.2035	4.3043	4.2068	4.6309	4.2301	4.3145	4.6296	4.5239	4.4510	4.6751	4.6420
AQP2	5.2238	5.5610	5.2486	5.4376	5.7518	5.5950	5.4427	5.5351	5.4400	5.3069	5.3918	5.3299	5.2751	5.8054	5.5394	5.3603	5.5138	5.4766	5.5533	5.7086	5.4722	5.5313	5.4993	5.4273	5.2902	5.2527	5.3767	5.5494	5.5282	5.7766	5.6063	5.6024	5.5776	5.6620	5.5375	5.4909	5.6329	5.3384	5.2626	5.3019	5.2977	5.2999	5.3965	5.3295	5.7037	5.4619	5.3414	5.6257	5.4588
AQP3	11.4738	10.6553	11.3595	12.3370	12.4966	12.2230	11.2929	11.4351	11.7361	11.6918	11.7211	11.7526	12.2705	12.0386	12.1213	11.6390	11.8510	11.7211	11.4636	11.6005	11.6005	11.5407	11.5169	11.7850	11.6511	11.3780	11.8010	11.8010	11.9198	11.9895	12.0723	11.7687	11.4636	11.7687	12.3370	10.9554	11.0746	10.8906	11.7361	11.8510	11.6651	11.9895	11.7063	11.9895	11.4262	11.4636	11.6511	11.6005	12.0889
AQP4	3.2700	3.3350	3.2602	3.2569	3.1848	3.2498	3.3593	3.2543	3.3580	3.3188	3.2849	3.2269	3.2837	3.3091	3.2552	3.3401	3.3227	3.3485	3.3435	3.4005	3.3855	3.3435	3.3021	3.3966	3.3906	3.3138	3.4791	3.2798	3.4002	3.3159	3.3764	3.3563	3.3290	3.3215	3.3727	3.3975	3.3473	3.3404	3.2586	3.2501	3.2674	3.3792	3.4074	3.4094	3.3668	3.4730	3.3122	3.2794	3.3847
AQP4-AS1	3.6710	3.4207	3.4756	3.4420	3.5406	3.4349	3.5041	3.3146	3.3732	3.3637	3.5303	3.4731	3.4717	3.3936	3.4231	3.4040	3.5104	3.4515	3.5162	3.5761	3.4381	3.4948	3.5076	3.5475	3.5741	3.4675	3.4396	3.4451	3.4064	3.4332	3.4322	3.3760	3.4687	3.4919	3.4304	3.4722	3.4460	3.4409	3.4450	3.5684	3.3515	3.4364	3.4457	3.5201	3.4246	3.5602	3.3416	3.4266	3.4828
AQP5	5.1565	5.3441	4.8916	4.9713	4.9830	4.6546	4.9118	5.1206	5.0418	4.9089	4.8163	4.9592	5.1022	4.8537	5.5112	4.7651	4.6152	4.9287	5.1001	5.4068	5.1881	4.8451	5.3418	4.7557	4.3853	4.5661	5.1492	4.6046	4.8075	4.7290	4.8583	4.8060	4.9072	5.1851	5.3456	4.8320	4.5626	4.8345	4.7283	4.7132	4.6847	5.4248	4.7326	5.3008	5.4290	5.3256	4.9517	5.0520	5.5009
AQP6	6.1464	6.1744	5.9384	6.2095	6.2488	5.7882	6.0130	6.2183	6.1665	5.7748	6.0918	6.0749	6.0304	6.0605	6.0831	6.1485	5.8837	6.1240	6.1903	6.4561	6.3958	6.4256	6.2186	6.1482	6.0730	5.8849	6.2534	6.0123	6.1058	6.1833	5.9033	6.0506	6.1615	6.4824	6.2327	6.1155	6.1555	5.9938	6.0045	5.8369	5.8884	5.8997	5.9896	5.8402	6.9353	6.6942	6.1121	6.4215	6.0090
AQP8	5.0794	5.0259	5.3090	5.0443	5.0669	5.2915	5.1084	5.0893	4.9331	4.7535	5.8368	5.4827	5.5369	5.4398	5.2292	5.1833	5.3520	5.5034	5.4636	5.4654	5.4191	5.2131	5.3436	5.3080	4.9457	5.2773	5.1475	5.4174	5.4574	5.3258	5.1775	5.3293	5.1869	5.5051	5.4925	4.9964	5.0175	4.9590	4.7636	5.0166	4.7684	5.3832	4.6880	4.7181	5.3211	4.9146	5.0691	5.3394	5.0120
AQP9	6.5595	6.6163	6.1825	6.3077	5.6670	5.8574	7.1668	6.6639	6.6848	6.2308	6.3822	5.9701	6.4755	5.7014	5.4411	8.3056	6.3427	6.9841	7.6268	6.1885	6.4208	7.0992	6.1291	6.3429	6.6699	7.0203	6.7223	6.4601	6.6752	6.3443	6.4132	5.9795	6.6254	6.9003	6.9071	7.6749	6.2764	6.3731	7.6492	5.3218	5.3786	6.2490	6.7951	6.3168	6.4439	7.3624	5.9178	6.6434	5.9441
AQPEP	3.2887	3.8672	3.3053	3.1705	3.0074	3.1473	3.3442	3.5210	3.3234	3.1820	3.4976	2.9968	3.3759	3.1295	3.1990	3.2965	3.2606	3.4076	3.5487	3.3331	3.2713	3.2494	3.5230	3.2729	3.2687	3.2666	3.4333	3.1938	3.3592	3.1384	3.2681	3.1887	3.1931	3.6156	3.7366	3.2896	3.2425	3.1987	3.2557	2.7236	3.1722	3.3955	3.0823	3.2434	3.2275	3.3336	3.4117	3.4231	3.3600
AQR	6.0603	6.0463	5.8853	5.9552	6.1406	6.0515	6.2599	5.8733	6.2178	6.2364	6.4523	6.2847	6.2043	6.0894	6.1954	5.9100	6.2705	6.2803	6.3557	6.2683	6.3199	6.1117	6.1625	6.5761	6.7405	6.2812	6.2059	6.5279	5.9982	6.1377	6.2100	6.2878	6.1214	6.3423	6.2292	6.5830	6.9479	6.4855	6.2971	6.9496	6.7121	6.3902	6.5478	6.5197	5.9984	5.6678	6.2009	6.1439	6.3586
AR	5.7270	5.1591	5.6048	5.1847	5.3550	5.2902	5.2881	5.4774	5.0267	5.1151	5.5814	5.5659	5.7074	5.5722	5.3051	5.6888	5.2982	5.4990	5.6545	5.4748	5.4795	5.1761	5.3317	5.5180	5.8312	6.0233	5.6302	5.5908	4.9779	5.2389	4.9962	5.3548	5.2558	5.3945	5.6988	5.4319	5.5927	5.0682	5.3165	5.4978	5.4152	5.8911	4.9544	5.0607	5.2376	5.2541	5.8493	5.6072	5.7272
ARAF	5.3767	5.3727	5.3657	5.5832	5.4906	5.5958	5.3281	5.7212	5.4459	5.6821	5.6320	5.5586	5.4367	5.5455	5.5141	5.6919	5.7491	5.3578	5.2219	5.3817	5.5069	5.5615	5.3450	5.2460	5.7377	5.5804	5.6333	5.4280	5.6003	5.1839	5.3594	5.4927	5.5048	5.7383	6.0057	5.1991	5.2380	5.8126	5.7691	5.4791	5.4519	5.3877	5.3890	5.5835	5.4708	5.3101	5.7351	5.5284	5.4237
ARAP1	7.1615	6.8899	7.1212	7.2749	7.0658	6.9151	7.1123	7.5380	7.5693	7.2415	6.6212	7.2306	6.9453	6.9782	7.0874	7.3188	6.8027	7.2408	7.1845	6.9851	7.0144	7.2277	7.2810	7.2162	7.0940	7.3477	7.0486	7.2204	7.1161	7.0908	7.0787	7.1845	7.0937	7.2266	7.6572	7.2810	6.9675	7.4345	7.4403	7.3859	7.3410	7.1943	7.1884	7.3085	7.3911	6.9616	7.4703	7.4958	7.2365
ARAP3	6.5152	6.3276	6.2834	6.0172	6.1042	5.9755	6.3956	6.4713	5.9545	6.0394	5.9984	6.3264	6.4533	5.9169	5.9784	6.3748	6.0057	6.2260	6.1921	6.2720	6.2632	6.5579	6.4124	6.0733	6.0971	5.9169	6.1047	6.0612	6.1942	6.0294	6.1257	6.2523	6.2164	6.2318	6.7062	6.2702	6.5291	5.9249	6.1512	5.6623	6.0374	6.1673	6.1889	6.1586	6.2709	6.3638	6.2157	6.2540	6.1473
ARC	4.7961	4.7039	4.7255	5.3638	5.0673	5.2669	4.9885	4.7281	4.9650	4.7346	5.9643	4.7229	4.4935	4.7081	5.7740	4.8693	4.4179	4.8811	5.1178	4.9628	4.8310	5.0009	4.7311	4.5248	4.3475	4.3332	4.7580	4.3649	5.0035	4.4901	5.2653	4.7348	4.6257	4.7086	5.6054	4.8213	4.6628	4.4371	4.9105	4.7030	5.0603	4.8326	4.8648	4.9842	5.0953	4.8462	4.6211	4.8402	4.9296
ARCN1	9.8592	10.0484	9.8428	9.5902	9.5423	9.3615	9.8522	9.8638	9.3931	9.6455	9.6493	9.6752	9.8270	9.1744	9.3445	9.5077	9.5385	9.5842	9.6353	9.5748	9.6900	9.7414	9.6732	9.4344	9.6732	9.7858	10.0187	9.4492	9.5785	9.5345	9.7303	9.1233	9.6353	9.6598	8.9729	9.7950	9.6232	9.7114	9.6877	9.5165	9.5254	9.5165	9.4686	9.5148	9.5824	9.6578	9.6332	9.5183	9.5536
AREG	5.0990	4.5370	5.2894	4.8399	4.9858	4.9369	5.4745	5.0833	5.1434	5.7818	5.0929	5.2323	5.1125	4.6428	5.3553	4.8388	5.7106	4.6401	4.5854	4.5039	4.6343	4.6050	4.7170	4.0333	5.8846	6.2140	5.5526	6.7968	6.0828	5.8578	6.1462	5.9026	6.2760	6.4272	5.1570	6.3071	4.8984	6.0587	6.5375	5.9493	5.7314	4.1798	5.7250	5.6920	4.5327	4.7077	5.0618	4.8272	4.1403
AREL1	5.5461	5.3422	5.3932	5.3539	5.6811	5.6430	5.4945	5.2682	5.4009	5.3737	5.4956	5.3320	5.6287	5.5485	5.3968	5.3091	5.5992	5.4429	5.3653	5.5347	5.3347	5.5709	5.2619	5.5694	5.3960	5.4168	5.3161	5.5471	5.3708	5.4921	5.7114	5.3357	5.2474	5.2940	5.8364	5.2318	5.2320	5.3787	5.5126	5.5363	5.4548	5.4756	5.4902	5.5774	5.3089	5.4676	5.2606	5.3368	5.6374
ARF1	7.4935	7.5758	7.4592	7.2054	6.7724	6.6388	8.2250	8.3608	7.9743	7.9455	7.4429	7.4599	6.9050	6.6877	6.7835	7.8722	6.9887	7.3038	7.5050	7.3767	7.3256	7.6615	7.3540	7.3066	8.1926	8.3264	7.0159	7.7589	7.2757	7.2417	6.9683	7.0713	7.6552	7.4864	8.2905	8.0135	7.0851	8.0565	8.0711	7.7918	7.5659	7.7456	7.6215	7.5928	7.8677	7.3249	8.1539	7.7856	6.7898
ARF3	8.4045	8.1120	8.4856	8.9805	9.2252	8.9322	8.3768	8.7128	8.5662	8.2381	8.4970	8.9035	9.0573	8.7966	9.2678	8.9108	8.6933	8.5896	8.5037	8.3891	8.2526	8.6399	8.2769	8.3686	7.9546	8.3812	8.4778	8.4675	8.5947	8.6337	8.5621	8.6640	8.5768	8.6381	9.1187	8.4564	8.5356	7.9952	8.4038	8.3392	8.4425	8.6328	8.3462	8.6014	8.7095	8.7033	8.5058	8.4963	8.8834
ARF4	10.4424	11.3333	10.2926	11.0112	10.7083	10.3985	10.7316	10.5115	10.5453	10.7134	10.4531	10.6007	10.5968	10.5539	10.4495	10.0332	10.3582	10.5410	10.4531	10.5968	10.5453	10.5838	10.4390	10.3548	10.3724	10.0981	10.5453	10.2552	10.7657	10.5748	10.4800	10.0672	10.5748	10.5325	10.7134	10.4800	10.0757	10.8213	10.6945	10.3411	10.2012	10.3200	10.5704	10.5075	10.6572	10.6658	10.3907	10.4686	10.2963
ARF5	9.0001	7.7368	9.2104	9.1437	9.4552	9.6525	8.1189	8.9052	8.9222	8.6239	8.7977	9.0951	9.0608	9.4796	9.4868	9.3046	9.0236	8.8987	8.6413	8.8111	8.8732	8.5830	8.7520	8.8336	8.6265	8.9502	8.5065	9.1217	8.7472	8.8829	9.1065	9.3476	8.5821	8.8120	9.6544	8.4965	7.9260	8.0606	8.7108	8.8892	8.6568	9.1155	8.6991	8.8690	8.8200	8.8074	8.8560	8.7627	8.8257
ARF6	9.1751	9.2424	9.3497	9.5890	9.9105	9.9285	8.9273	9.1910	9.5454	9.6875	9.4765	9.2319	9.5574	9.9814	9.7184	9.3645	9.7431	9.9442	9.7408	9.8576	9.7619	9.8097	9.8383	10.0316	9.4384	9.1491	9.3948	9.5593	9.5890	9.8122	9.9181	9.7912	9.3337	9.4566	10.0119	9.2305	9.5511	8.9546	9.4156	9.7008	9.5301	10.1448	9.4121	9.4300	9.6424	9.4746	9.6129	9.7097	10.0119
ARFGAP1	6.9891	6.6776	6.9813	7.3579	7.2264	7.0132	6.6641	7.1126	7.0515	6.8870	6.8783	7.1200	7.1869	7.0088	7.1252	7.2774	6.7657	6.7020	6.8763	6.8454	6.7331	7.0105	7.0105	6.6397	6.7942	7.1101	6.6974	6.9798	6.9275	6.9241	6.8275	6.3656	6.9550	6.8783	7.3350	6.5448	6.1996	6.4841	6.9199	6.6291	6.6287	6.5379	6.7732	6.8405	6.8769	7.2647	6.9642	6.9213	6.7298
ARFGAP2	6.4417	5.8654	6.6651	6.5307	6.6695	6.5270	6.0033	6.2803	6.5166	6.2437	6.1783	6.4969	6.0747	6.4617	6.5959	6.5687	6.4771	6.2147	6.0760	6.2911	6.1461	5.8774	6.1961	6.1612	6.3664	6.4276	5.8222	6.3535	6.3312	6.2590	6.5436	6.6636	6.2416	6.1987	6.2653	6.0533	6.1721	6.0323	6.1734	6.5006	6.4657	6.5181	6.3917	6.3704	5.9825	5.8866	6.2913	6.1898	6.5838
ARFGAP3	9.0940	9.9078	8.5412	9.0770	8.5293	7.9287	9.3926	9.0122	8.3737	8.8192	8.2461	8.4542	8.2720	8.1069	8.4335	8.4191	8.1569	8.5731	8.8899	8.6124	8.8044	9.1337	8.7731	8.1024	9.0041	8.4612	8.9401	8.2183	9.0589	8.6847	8.5439	7.9630	9.1978	9.0991	7.4663	9.1726	8.3765	9.3194	8.6714	8.2380	8.3986	7.4023	8.6741	8.6370	8.9053	9.0421	8.5901	8.6511	7.4969
ARFGEF1	7.1697	7.7183	6.9796	7.8583	7.8348	8.1414	7.4394	6.5845	7.9267	7.8642	7.5466	7.7523	7.5669	7.9557	7.7841	6.6211	7.8667	7.9624	7.7031	7.8594	7.8313	7.4821	7.7747	8.0707	7.5645	6.8736	7.4361	7.5434	8.1295	8.3259	8.2465	7.6118	7.1589	7.3031	6.6457	7.1411	7.2945	7.5474	7.5649	8.1812	7.9136	7.8379	7.8897	7.8902	7.7067	7.2931	7.4033	7.5870	7.6580
ARFGEF2	6.8225	7.5446	6.6645	7.0340	7.0410	6.8121	7.1106	6.4388	6.8090	7.0172	7.0436	6.8839	7.2506	7.2357	6.8981	6.6031	6.9994	7.2298	7.0410	7.2875	7.1968	6.9384	7.2236	7.2339	6.9440	6.4958	7.1221	6.8753	7.1706	7.1074	7.3121	7.0458	6.9799	7.0080	6.8093	6.9422	7.1278	7.0632	6.7645	6.9848	6.8505	7.1162	7.1240	7.0776	6.9377	7.3481	6.5572	6.8404	7.3139
ARFIP1	6.6931	7.4487	6.1857	7.4476	7.4186	7.4795	6.9094	6.1908	7.5498	7.4887	7.0662	7.1195	7.1961	7.1461	7.4208	6.1648	7.5470	7.4733	7.2092	7.4432	7.1826	7.1416	6.9268	7.3564	7.0593	6.1111	7.0306	6.9802	7.5332	7.6321	7.5963	6.9913	6.7619	6.7768	6.4799	6.7538	7.0747	7.1678	7.3128	7.7666	7.3373	7.2833	7.3976	7.5689	7.1342	7.0263	6.4764	6.8536	6.9826
ARFIP2	8.4697	7.8734	8.4146	9.0025	8.7021	8.8102	8.5681	9.1370	8.5164	8.3207	8.6320	8.7440	8.9953	8.6699	8.6055	9.0096	8.3449	8.5265	8.2723	8.3308	8.4182	8.6605	8.5352	8.2827	8.2164	8.5704	8.6735	8.2209	8.4314	8.1142	8.3396	8.3597	8.4646	8.6868	8.4005	8.2065	7.8090	8.0895	8.3356	8.1093	8.2395	8.5134	8.3424	8.5036	8.7209	9.1878	8.5957	8.3249	8.6605
ARFRP1	6.1158	6.6437	6.3000	7.1792	7.1206	6.7999	6.4406	6.4839	7.0035	6.6230	6.6718	6.6568	6.4575	6.5837	6.8950	6.4016	6.8797	6.9207	6.4710	6.6495	6.5715	6.5957	6.5126	6.4350	6.5409	6.3813	6.6573	6.6940	6.9685	6.9411	6.5026	6.4559	6.6744	6.6467	7.1532	6.0626	5.7719	6.3604	6.8073	6.7865	6.5710	6.4595	6.7844	6.8501	7.1200	6.7103	6.6385	6.7841	6.4547
ARG1	3.9694	3.7759	4.2400	4.5352	4.2563	5.2038	4.0330	4.0467	3.9284	4.0793	4.8003	4.0685	3.9560	3.9961	4.5519	4.3271	4.1097	3.8886	4.0152	4.8966	4.7699	4.1126	4.8051	5.5800	3.9728	3.8495	3.9053	4.6571	3.8625	3.9260	4.1996	5.5279	4.4215	3.9998	4.0075	4.0469	5.3611	3.9305	4.1479	3.9151	4.3591	4.2167	4.0403	4.0185	4.0919	4.0618	4.1034	3.9558	5.2391
ARG2	6.6667	5.5581	6.1943	6.2632	6.4065	7.2414	6.4684	5.6697	6.5807	6.3672	6.8602	5.9786	6.0709	6.3010	5.9127	5.8391	5.7695	6.8586	6.5717	6.6249	6.7962	6.3816	6.3756	7.6525	7.0674	6.5201	6.6846	7.5384	7.1047	7.2202	7.0650	6.5845	6.3635	6.5199	6.7298	7.1154	6.8676	6.4190	6.1428	6.8008	6.5456	6.2326	7.2724	7.1762	6.6848	6.1485	5.8493	5.6840	6.9126
ARGLU1	7.4003	7.6273	7.2139	7.3340	7.2211	7.2334	7.2167	6.9873	7.2972	7.1944	7.3171	7.5978	7.2508	7.7034	7.6725	7.2817	7.3621	7.3600	7.2073	7.0175	7.0636	6.9884	7.1622	7.2291	7.5626	7.4949	7.3493	7.2525	7.4709	7.5440	7.3283	7.5233	7.2167	7.4562	6.0213	6.9220	7.4098	7.4065	7.0274	7.2735	7.2113	7.2952	7.2976	7.3030	7.4220	7.1850	7.3133	7.4235	7.3858
ARHGAP1	7.1203	6.9105	6.9343	6.7644	7.1796	7.4547	7.0142	7.1746	6.9732	6.7486	7.2304	7.1270	7.4266	7.4447	7.2480	7.0999	6.9928	7.1514	7.1088	7.1942	7.0151	7.1755	7.2223	7.2490	7.0187	6.8910	7.0288	7.2088	6.9756	7.1846	6.9679	7.2764	7.1908	7.0884	7.6170	6.9335	6.9482	6.5552	6.8629	6.8701	6.8186	7.4231	6.9865	7.0124	7.2349	7.4586	7.1177	6.9441	7.5432
ARHGAP10	6.4661	5.8627	7.0824	6.0125	6.4008	6.4530	6.1931	6.1712	6.1204	6.2377	5.9682	6.0771	5.9364	6.3518	6.6934	6.6213	6.5604	6.4028	6.3655	5.9702	5.9448	6.2402	6.1686	6.4155	5.7987	6.5328	6.3416	6.7383	6.2078	6.7695	6.7286	6.1453	6.0180	6.2952	6.4103	6.6141	6.3397	6.1760	6.0300	6.5381	6.8320	6.6914	6.4496	6.3113	5.8676	6.0549	5.9576	5.9947	6.4918
ARHGAP11A	3.3777	3.6199	3.5252	3.3016	3.4530	3.5330	3.2291	3.1648	3.4814	3.6685	3.4744	3.5777	3.4882	3.5463	3.6400	3.1829	4.0166	3.3744	3.3672	3.3892	3.4099	3.3377	3.4686	3.4088	3.6385	3.2520	3.3435	3.3268	3.3468	3.1739	3.9012	3.4150	3.3450	3.3907	3.1213	3.1201	3.3256	3.7301	3.7809	4.1271	3.7178	3.6826	3.7371	3.6843	3.2871	3.2530	3.1289	3.4761	3.4193
ARHGAP12	5.8021	6.4731	5.5506	6.1302	6.5904	6.8053	5.7656	5.1859	6.1116	6.5413	6.4622	6.1095	6.2354	6.4437	6.5105	5.5377	6.8424	5.9080	6.0462	6.2537	6.2918	5.6317	6.1741	6.5931	6.2323	5.6332	6.2758	6.0039	6.7285	6.5083	7.1696	5.9446	5.0219	5.2855	4.6428	5.3666	6.9814	6.3730	6.0334	6.7102	6.4769	6.1828	6.5864	6.4944	5.8474	5.5540	6.0737	5.6448	6.3357
ARHGAP17	8.7800	8.3677	8.9377	8.6994	8.5156	8.4859	8.3119	8.5919	8.4476	8.3573	8.3087	8.5240	8.2520	8.2413	8.3580	8.0968	8.5951	8.2890	8.3755	8.5349	8.4084	8.5887	8.3335	8.2122	8.2031	8.1332	8.0567	8.0540	8.5647	8.5116	8.6451	7.9268	8.2128	7.9816	8.6151	8.2890	7.5428	8.3162	8.5631	8.0645	8.2153	8.2941	8.2859	8.3601	8.5452	8.7894	8.8014	8.7049	7.9967
ARHGAP18	6.3650	7.3734	6.6653	6.1186	6.0091	5.8311	6.2272	5.8771	6.4693	6.8415	6.0598	6.3320	5.6322	6.0347	6.0327	5.9458	6.1036	6.4670	6.4601	6.2749	6.4961	6.3609	6.1831	5.8842	6.6768	6.7301	6.5172	6.2031	6.6830	6.3527	5.9715	5.6025	6.4019	6.4871	5.0995	6.5821	6.1632	6.7853	6.7807	6.1861	5.8960	5.7432	6.4295	6.3855	6.1569	6.2586	6.1986	6.3058	5.1429
ARHGAP19	6.1472	6.1589	6.2245	5.9750	5.7738	5.9820	5.9380	5.9056	5.7354	6.0092	5.8110	5.9048	6.0277	5.9863	5.8256	5.9318	6.3115	5.8716	5.8484	5.8187	5.9028	6.0228	5.9675	6.0571	6.1016	6.0285	5.9487	5.7245	5.7306	5.9017	5.8465	5.8050	5.6952	5.8980	5.8099	5.7249	5.6807	5.7552	5.8578	5.7245	5.7630	5.9224	5.6695	5.7421	5.6820	5.8846	5.8531	5.9305	5.8256
ARHGAP20	5.5473	5.5775	5.5581	5.1880	5.4127	5.3408	5.2871	5.4417	5.1939	5.1816	5.5425	5.2536	5.2895	5.2516	5.3309	5.2189	5.5391	5.4394	5.5352	5.5350	5.5046	5.6565	5.6353	5.4376	5.5133	5.5111	5.6214	5.5753	5.2488	5.1911	5.2183	5.6144	4.9902	5.6353	5.6263	5.1670	5.1796	5.1670	5.2837	5.2029	5.1519	5.1374	5.1361	5.2536	5.1748	5.3432	5.6216	5.4865	5.1872
ARHGAP21	6.9425	7.0208	6.8943	6.1837	6.3938	6.2627	6.6275	6.2169	6.3921	6.3585	6.9887	6.9485	6.5544	6.6144	6.4038	6.1475	6.4577	6.8869	6.6430	6.6079	6.8276	6.2206	6.3835	6.6372	6.5779	6.6767	6.6548	6.4558	7.1304	6.8907	6.7673	6.6581	6.8250	6.7686	6.0269	7.1883	6.9809	6.6992	6.7340	6.8274	6.5424	6.4705	6.6561	6.5206	6.7738	6.5402	6.5996	6.5991	6.7496
ARHGAP22	4.4682	4.4333	4.9380	4.5136	4.6469	4.8910	4.5568	4.6924	4.6547	4.7217	4.5469	4.6697	4.7884	4.7420	4.5886	4.7595	4.7369	4.5965	4.4611	4.6484	4.6549	4.5581	4.6958	4.5079	4.5897	4.9181	4.6198	4.8166	4.6090	4.7113	4.9596	4.7192	4.4882	4.5669	4.8887	4.7255	4.6035	4.6260	4.6260	4.7912	4.6058	4.6826	4.6933	4.6453	4.5830	4.8023	4.7999	4.5810	5.0408
ARHGAP22-IT1	4.3451	4.3592	4.4150	4.2880	4.3439	4.0351	4.5081	4.6098	4.2304	4.1579	4.4031	4.3430	4.2687	4.1584	4.1023	4.3491	4.1963	4.3628	4.6650	4.3861	4.4084	4.7600	4.6405	4.2195	4.4195	4.2154	4.2598	4.3052	4.1344	4.1105	4.0924	4.1800	4.5665	4.3986	4.7168	4.3774	4.4293	3.9474	3.9573	3.8130	3.9385	4.1981	3.9963	4.1085	4.5958	4.5851	4.4693	4.4387	4.1856
ARHGAP23	5.8554	5.8691	5.8759	6.4079	6.9509	6.4208	5.9440	6.0060	6.3929	6.2163	5.7783	6.3466	5.8886	6.2623	6.4606	6.1095	5.9056	5.9791	5.9678	5.8208	5.8096	6.1660	5.8499	5.8088	5.7528	5.8532	5.6687	5.9094	6.4630	6.5337	6.2347	6.1189	6.2934	6.0399	6.1709	6.0733	5.9497	6.3037	6.4413	5.8951	6.0044	5.7499	6.2206	6.2930	6.1161	5.9849	5.9565	6.0088	5.6227
ARHGAP24	5.5123	5.4602	5.4330	5.6149	5.5123	5.5959	5.3929	5.2377	5.7485	5.3963	5.3099	5.6369	5.6971	5.4462	5.4379	5.6335	5.6363	5.5281	5.4332	5.4271	5.5242	5.4798	5.4534	5.5333	5.6954	5.6813	5.7649	5.5625	5.6047	5.3605	5.4052	5.6941	5.7170	5.6546	5.0256	5.6369	5.7171	5.4726	5.6463	5.8260	5.6461	5.6352	5.5597	5.5582	5.6457	5.4844	5.6267	5.6098	5.3476
ARHGAP25	5.9353	6.4525	5.8908	6.0168	5.6689	5.4804	6.0126	6.3366	6.0771	6.2870	5.4277	5.9062	5.5664	5.4781	5.5999	6.2289	5.4851	6.1324	6.1860	5.9254	5.7665	6.1514	5.9607	5.6460	6.2305	6.2818	6.0300	5.6241	5.9130	5.7868	5.7411	5.5339	6.2346	5.9214	5.4566	6.3551	5.7651	6.3194	6.2244	5.5120	5.5804	5.4313	5.9066	5.7904	6.1714	6.1085	6.2749	6.5884	5.3876
ARHGAP26	4.4658	4.7917	4.4580	4.5505	4.2420	4.4132	4.3619	4.4122	4.6791	4.8834	4.2119	4.3015	4.4247	4.2687	4.4369	4.2403	4.2623	4.3883	4.2623	4.3294	4.3333	4.1776	4.1212	4.3018	4.4330	4.4287	4.4075	4.0891	4.2562	4.3513	4.3928	4.3173	4.2714	4.3285	4.0755	4.3463	4.0660	4.9606	4.8309	4.5196	4.3814	4.3582	4.5201	4.3852	4.2366	4.2782	4.4469	4.2782	4.4237
ARHGAP26-AS1	4.2163	4.2391	4.3740	4.3436	4.3207	4.3867	4.1933	4.1284	4.3035	4.4024	4.4650	4.1636	4.4839	4.5817	4.6151	4.1831	4.5658	4.5869	4.6474	4.6488	4.4859	4.3983	4.4422	4.5331	4.2437	4.2052	4.3641	4.4463	4.7629	4.4280	4.4992	4.6052	4.5336	4.6867	4.3373	4.3061	4.3337	4.7757	4.3205	4.3449	4.1874	4.4112	4.4538	4.3947	4.3916	4.4270	4.1494	4.5128	4.4394
ARHGAP27	5.2679	5.2439	5.3228	5.8990	6.0063	5.8527	5.0963	5.1378	5.4575	5.5096	5.1989	5.5889	5.6965	5.6253	5.6808	5.1748	5.7154	5.4652	5.2353	4.9957	5.1241	5.2280	5.0337	5.1314	5.0222	5.0992	5.3160	5.3747	5.5421	5.6492	5.4375	5.2489	5.1707	5.2439	5.8759	5.3862	5.2188	5.3591	5.4823	5.7249	5.7249	5.5983	5.6987	5.6683	5.4441	5.5434	5.0827	5.0822	5.6520
ARHGAP28	4.1414	4.1792	3.9764	4.0558	4.0626	4.1678	3.9382	4.1218	4.0959	3.9521	3.9536	4.3148	4.3738	4.2077	3.9674	3.7295	4.2200	3.9930	3.9027	3.9626	3.9681	4.0033	4.0939	3.7387	4.3280	4.1538	4.1844	4.2067	3.8307	3.7613	3.7955	3.7317	4.0633	3.8929	3.8885	3.8759	3.7911	4.0409	4.2328	4.4232	4.1982	4.0114	3.9598	3.9249	3.9055	4.1445	3.9207	4.0220	3.9956
ARHGAP29	4.7101	4.9353	4.5781	4.4101	4.2525	4.2704	4.7241	4.5529	4.5787	4.5454	4.2923	4.5035	4.5121	4.2567	4.3457	4.6096	4.4743	4.2706	4.3126	4.3290	4.3685	4.4731	4.6815	4.2102	4.5341	4.4657	4.5595	4.2088	4.5257	4.4338	4.2256	4.1990	4.8567	4.5550	4.0641	4.7229	4.4610	5.0474	5.0187	4.5652	4.7022	4.1854	4.5865	4.5937	4.4343	4.3979	4.3515	4.2190	3.9888
ARHGAP30	6.9403	7.1952	6.9274	7.4535	7.5693	7.1807	6.7913	7.1304	7.3213	7.4300	6.2472	6.7222	6.2654	7.1046	7.0175	7.1152	7.1164	6.6789	6.8217	6.8775	6.8988	6.9158	6.8389	6.7011	7.1647	7.4082	6.3685	7.0797	7.0391	7.1718	7.1078	6.8647	7.2834	7.0296	6.2776	7.3213	7.0701	7.4571	7.2027	6.7563	6.8511	5.7665	7.0865	7.1345	6.9277	6.4718	7.3243	7.0393	6.4358
ARHGAP31	5.0832	5.1338	5.1522	5.1485	5.1643	4.8204	5.3535	5.3979	5.0836	5.2561	4.8888	5.2362	5.1402	5.0727	5.1150	5.0878	5.1487	4.9074	4.8285	4.8919	5.0669	5.2362	4.9625	4.8917	5.1643	5.4436	5.0515	4.9860	5.1559	5.2305	5.2502	4.7715	5.3291	5.1588	5.1504	5.4088	5.0456	5.7875	5.3780	5.4227	5.1321	4.4379	5.3037	5.1121	5.1226	4.9172	5.4371	5.2319	4.5713
ARHGAP32	6.3094	5.9004	7.1011	7.3198	7.6614	7.7536	6.3270	6.2618	7.0840	6.8891	7.6361	7.5341	7.4477	7.5047	7.3433	6.5501	7.1679	7.0694	6.6423	6.2552	6.4682	6.3951	6.5601	6.8882	7.2465	7.0563	6.9273	7.5104	7.3274	7.7038	7.7536	7.2984	6.4834	6.9621	6.4736	6.5045	6.5599	6.4382	6.8953	7.6245	7.3493	7.3331	7.1173	7.1633	6.9618	6.8616	6.4496	6.6772	7.3410
ARHGAP33	5.8655	6.0374	5.9418	6.1048	5.9833	6.0557	5.7688	5.9658	5.9989	5.6401	5.6415	6.0164	6.0200	5.9710	5.9732	6.0071	5.7614	6.0469	5.8017	5.7590	5.7700	5.9578	6.0252	5.7745	5.7809	5.6521	5.7620	5.6144	5.8263	5.8902	5.7668	5.8293	5.9424	6.0002	5.8488	5.7129	5.6093	5.9109	5.7274	5.5649	5.6263	6.0024	5.6890	5.7965	6.4239	6.0749	5.8017	5.8214	5.9517
ARHGAP35	5.5845	5.5983	5.6326	6.1355	6.3297	6.2841	5.7207	5.5425	5.8169	5.6943	5.8174	5.9394	5.9294	6.0880	6.2730	5.6474	6.0232	5.7467	5.6330	5.6874	5.7465	5.5477	5.8640	5.9118	5.9798	5.9676	5.7363	6.1466	5.7184	5.9552	6.0716	6.2094	5.7414	5.7146	5.7133	5.6595	6.0380	5.8829	5.7318	6.1879	5.9991	5.9600	6.0136	5.9190	5.6324	5.4777	5.7391	5.7303	6.0602
ARHGAP36	3.7026	3.4336	3.4771	3.2585	3.3088	3.2938	3.3147	3.3001	3.2739	3.1790	3.2818	3.3625	3.1845	3.2450	3.4141	3.4437	3.4160	3.3139	3.3415	3.3504	3.2621	3.2073	3.2372	3.3889	3.4954	3.3574	3.1429	3.3858	3.1616	3.3507	3.1794	3.2383	3.4093	3.2409	3.3963	3.2890	3.2376	3.2730	3.2058	3.4324	3.1416	3.2836	3.5181	3.1705	3.1820	3.3088	3.2495	3.3749	3.3058
ARHGAP39	3.9866	3.9160	3.9507	4.1761	3.9507	4.4070	3.8421	4.0760	4.3661	4.1084	3.9127	3.7689	4.3297	4.0028	4.1253	3.9609	4.4446	3.8887	3.8133	3.8909	3.8608	3.8671	3.8925	3.9334	3.8971	4.2186	3.9741	4.0787	4.1386	4.4179	4.1609	4.1472	4.0404	4.0652	4.3283	4.0995	4.2030	4.1854	4.2066	4.5328	4.3328	3.9525	4.0446	4.6043	3.8424	3.7108	3.9195	4.0529	4.6146
ARHGAP4	6.1123	5.8885	5.9177	6.2607	6.5347	5.7212	5.8966	5.8676	5.9157	5.9813	5.6496	5.8122	5.7601	6.0734	6.0676	6.5182	5.6372	5.6270	6.0261	5.6397	5.7767	5.6289	6.0023	5.4240	6.1064	6.2000	5.6603	6.1284	5.5988	5.8511	5.9858	5.6395	6.1855	6.1136	5.7769	6.0291	5.8525	5.9679	5.9591	5.4525	5.7416	5.2663	5.9629	5.8640	5.5108	5.8395	6.2778	6.1315	4.9901
ARHGAP42	4.0254	3.8987	3.7360	4.0265	4.0605	3.9718	4.0031	3.7904	3.9529	4.1224	3.9447	4.2262	3.7388	3.8447	4.1437	3.8969	4.0272	3.8279	3.7158	3.6933	3.8943	3.7352	3.8562	3.8218	4.0817	3.9078	3.9840	3.8525	4.3509	4.1055	4.0077	3.8888	3.8756	3.9060	3.7102	3.9909	3.9624	4.1301	3.9832	4.2977	4.1110	3.8156	4.2020	4.0767	3.6625	3.8106	3.8111	3.6617	3.9261
ARHGAP44	5.0475	5.6672	5.2006	5.0731	5.2860	4.8203	5.0416	5.2457	5.2880	5.5244	5.1372	5.0918	5.1189	5.0536	5.0930	5.2408	4.8915	5.1505	5.1718	5.0333	5.1252	5.3212	5.0271	4.8730	4.9382	5.0169	5.0287	5.0418	5.1643	5.1857	5.0328	5.0341	5.2780	5.3631	5.0516	5.1110	5.0895	5.6654	5.2313	5.4457	5.5702	5.2604	5.2143	5.4061	5.0651	4.9457	5.0976	5.0963	4.8212
ARHGAP5	5.6096	5.5826	5.8376	5.7871	5.8401	6.1296	5.8369	5.4213	5.8475	6.0466	6.2234	6.0555	6.1613	6.3126	6.1163	5.4165	6.5003	6.0849	5.9942	5.8903	5.8468	5.4698	5.8454	6.0416	6.1910	5.8116	5.9439	6.1196	6.1531	6.1868	6.4114	6.0672	5.6479	5.7954	5.1822	5.7595	6.0319	5.8707	5.8992	6.5282	6.4496	6.1749	6.1225	5.9956	5.4190	5.3178	5.5362	5.6453	5.9659
ARHGAP5-AS1	5.3705	5.1680	5.4671	5.0253	5.6329	6.0732	5.7038	5.2865	5.5211	5.1318	5.9486	5.6512	6.4533	6.0114	5.8034	5.6988	5.5162	6.1067	6.1010	5.4178	5.4879	5.7812	5.5567	5.8092	5.4543	5.5207	5.9261	5.5625	5.5598	5.5689	5.6970	5.9176	5.5264	5.6637	6.1695	5.5461	5.7075	4.9506	5.2449	5.9469	5.9087	6.1735	5.4379	5.4313	5.5429	5.9891	5.4511	5.3711	6.1062
ARHGAP6	5.1860	5.2061	4.8019	4.4975	4.3317	4.1869	4.6468	4.8145	4.3998	4.5840	4.2550	4.5126	4.2798	4.0933	4.4279	4.3669	4.5337	4.1845	4.5405	4.3310	4.4062	4.4208	4.5855	4.4222	4.4813	4.4012	4.7184	3.9945	4.5493	4.4657	4.3163	3.9581	4.3627	4.0644	4.1898	4.5926	4.4298	5.0343	4.8246	4.8695	4.7307	4.3114	4.5861	4.5744	4.2572	4.4870	4.7705	4.5242	4.1976
ARHGAP9	6.8327	7.5138	6.5123	7.1099	6.4342	5.7414	7.0297	7.2536	7.0739	7.4633	5.7289	6.8921	6.3851	5.7470	6.1469	7.3600	5.7713	6.4780	6.6534	6.4831	6.6192	6.9299	6.4402	6.1009	7.0370	7.1693	6.8717	6.1501	6.9936	6.3997	6.1227	6.0882	7.0141	7.1167	6.3856	7.1490	5.8450	7.2856	7.5794	5.6910	5.9165	4.8638	6.7399	6.8643	6.4234	6.7926	7.2195	7.2211	5.3372
ARHGDIA	6.4964	6.5418	6.2722	8.8098	9.2170	8.5328	6.5770	6.8729	7.0402	6.9259	6.9464	8.6999	8.3021	8.6737	9.1413	7.5933	7.6027	6.6874	6.6440	6.7742	6.6861	7.0078	6.5584	6.6315	6.2638	6.5305	6.5428	6.7630	7.4681	7.0671	6.7353	7.0594	7.4597	7.6323	7.8607	6.3927	6.0213	6.5270	7.0829	6.7119	6.5319	7.2942	6.7715	6.9898	7.0324	7.5268	6.9955	6.9056	7.9638
ARHGDIB	8.5576	9.3407	8.3670	9.1104	8.7015	8.2067	9.0664	9.1318	8.9381	9.2350	8.4419	8.7974	8.6945	8.3329	8.5159	9.1432	8.2031	9.2308	9.4703	8.9529	8.7319	9.2405	8.8191	8.5466	8.9170	8.9719	9.0664	8.3176	8.9391	8.6525	8.2755	8.2234	9.0344	9.1445	8.4565	9.1525	7.9251	9.1757	9.3148	7.9164	8.3033	7.9561	8.7006	8.7789	9.1486	9.2983	9.4446	9.5931	7.9802
ARHGDIG	5.0213	4.7552	5.1547	5.1001	5.2798	5.1665	4.7124	5.0287	4.8426	5.0955	5.2242	5.0036	5.0457	4.9776	5.1551	4.8670	4.8837	4.4372	4.9289	5.1729	4.7374	4.5831	4.7845	4.6948	4.5896	4.7367	5.0758	4.9000	4.7034	5.2507	4.9114	4.9368	4.6405	4.5192	5.2994	4.8186	4.8066	5.2644	4.8644	5.0919	5.1230	5.1223	5.1508	5.0438	5.1964	5.3598	4.8713	4.9797	5.1432
ARHGEF1	8.1413	8.0059	8.0393	7.4584	7.3472	7.1764	8.4032	8.5195	7.5644	7.5995	7.7409	7.5843	7.7069	7.5248	7.4036	9.1557	6.9513	7.9642	8.5016	7.7991	7.6984	8.2814	8.5629	8.1910	8.0607	8.4211	7.7042	8.2980	7.2249	7.3479	7.2689	8.3772	8.5773	8.4662	7.9129	8.8328	8.2744	7.8275	7.7951	7.2833	7.4438	7.6999	7.1805	7.2934	8.4071	7.9977	8.2871	8.1138	7.6930
ARHGEF10	6.1585	5.6723	5.9269	5.4363	5.5078	5.6772	5.8916	5.7372	5.7771	5.5527	6.0109	6.0971	5.8321	5.8920	6.0557	6.2439	5.7831	5.5083	5.4265	5.4645	5.5359	5.7960	6.0901	6.1724	6.0949	6.0987	5.8799	5.7720	5.4660	5.4280	5.5841	5.7290	5.8020	5.7803	5.8114	6.1714	6.1808	6.0100	5.9703	6.4811	6.1191	6.4142	5.8515	5.7248	5.6437	5.4202	5.8622	5.5514	5.5076
ARHGEF10L	6.8075	6.0485	6.9468	6.5355	6.7991	7.0367	6.7996	6.7482	6.8001	6.6964	6.9657	6.9755	7.0333	7.1466	6.9496	7.4815	7.0885	7.0087	6.8780	6.5122	6.6141	6.9121	6.6301	7.3056	6.9267	7.0752	6.8495	7.2533	6.6384	6.9235	7.1950	7.2453	6.7482	6.8937	8.5405	7.3864	7.6902	6.4230	6.4155	7.0596	7.1113	7.3377	6.9961	6.8181	7.1209	6.8423	7.1517	6.8999	7.6638
ARHGEF11	5.2662	5.2379	5.4425	6.0434	6.1966	6.2362	5.6317	5.8275	5.6370	5.3974	5.4431	6.1228	6.1788	5.9864	5.7469	5.5984	5.5689	5.6839	5.5956	5.7674	5.3302	5.9383	5.4466	5.5719	5.6922	5.7250	6.0003	5.4879	5.7134	5.6933	5.6524	5.7341	5.6597	5.5883	5.6016	5.3646	5.3164	5.2957	5.4654	5.4110	5.2913	5.4561	5.6239	5.6764	5.7079	5.7838	5.7138	5.8686	5.8021
ARHGEF12	4.2506	4.3781	4.4415	4.3125	4.4215	4.5413	4.4306	4.3913	4.3732	4.4210	4.4817	4.5167	4.4261	4.5386	4.5726	4.4947	4.5303	4.4434	4.4245	4.3941	4.4958	4.3612	4.4994	4.5781	4.5030	4.4996	4.3125	4.5731	4.5547	4.5582	4.5511	4.8125	4.4672	4.4621	4.4444	4.4726	4.4967	4.4566	4.4550	4.6402	4.5591	4.5479	4.4799	4.5076	4.4090	4.3496	4.4025	4.3720	4.5330
ARHGEF15	6.6291	6.3181	6.2680	6.1321	6.2388	6.0238	6.5134	6.7673	6.1415	6.0043	6.1394	6.1431	6.2631	5.9842	6.0269	6.5502	5.7289	6.2764	6.3248	6.3580	6.4520	6.4225	6.3115	6.1929	5.9190	6.0972	6.2745	6.0622	6.0547	6.0016	5.8353	6.0566	6.5903	6.2883	6.7112	6.5550	6.3467	6.2007	6.2381	5.9824	6.0021	6.1463	6.0349	6.2908	6.4485	6.3457	6.4614	6.3889	6.0505
ARHGEF16	6.2761	6.1864	6.4288	6.8814	7.1566	6.6475	6.5949	6.7539	6.5504	6.2729	5.7863	6.0730	7.1980	6.7984	6.6358	6.5068	6.3808	6.4666	6.7742	6.5285	6.3935	6.4089	6.6211	6.3342	5.6624	5.9714	6.0363	6.1053	6.8168	6.9934	6.3748	6.0690	6.4486	6.5175	6.6793	6.0455	5.8330	6.2745	6.3760	6.2815	6.4290	6.4842	6.5692	6.6617	6.9479	6.5784	6.5413	6.6690	6.6481
ARHGEF17	7.2304	7.0195	6.9858	6.8268	6.7123	6.4592	7.2468	7.5780	7.0334	6.6666	6.6078	7.0719	6.8761	6.6606	7.0436	6.6968	6.4923	6.9489	6.9507	7.1179	6.6892	7.4290	7.2469	6.2377	6.5169	6.7417	6.6869	6.9394	6.7096	6.8487	6.8301	6.6925	7.1427	7.0348	7.3201	7.0671	6.8799	6.8681	7.1292	6.7953	6.8406	6.6474	6.9426	6.9557	7.4905	7.3472	7.1850	7.1274	6.4721
ARHGEF18	8.6844	8.4437	8.7730	8.4621	8.2332	8.5244	8.7699	8.7490	8.6263	8.7689	8.7539	8.4621	8.6290	8.5729	8.4733	8.5960	8.4300	8.6640	8.8357	8.6871	8.6853	8.4323	8.3935	8.7750	8.9506	8.9392	8.8399	8.7074	8.7431	8.9711	8.5545	8.7441	8.3518	8.3589	9.5069	9.0144	8.9805	8.8071	8.3280	8.5412	8.7451	8.0996	8.9381	9.0120	8.8368	8.8226	8.8733	8.7402	9.2418
ARHGEF19	7.0552	6.7613	7.0096	7.3275	7.0905	6.9474	6.4213	6.3507	7.1090	6.7216	6.3291	6.8848	6.8927	6.9579	6.8927	6.8400	6.8189	6.7396	6.7731	6.7093	6.5968	6.5841	6.4515	6.7237	6.9074	6.7158	6.4495	6.5299	6.9548	6.5863	7.0498	6.9113	6.3514	6.5470	7.4637	6.2775	6.4534	6.6002	6.6748	7.0750	7.0974	6.5691	6.7611	6.8173	6.3930	6.3463	6.9792	6.8954	6.8836
ARHGEF2	6.4298	6.6523	6.2516	6.6931	6.4598	6.0906	6.5480	6.7002	6.4432	6.6539	6.0911	6.4798	6.5262	6.0201	6.3828	6.3985	6.0600	6.3671	6.3178	6.2016	6.1926	6.5110	6.3228	6.2258	6.2595	6.2497	6.4955	6.1506	6.5365	6.4319	6.1660	6.2758	6.4139	6.4186	6.8637	6.3470	6.1117	6.4222	6.7697	6.2217	6.1835	6.3132	6.2464	6.2707	6.7052	6.6457	6.5558	6.8505	6.0361
ARHGEF25	5.6806	5.6544	5.8343	6.3357	5.9955	5.8214	5.1453	5.4050	5.6861	5.4513	5.3830	6.2240	5.7660	6.0754	5.8044	5.6171	5.3736	5.4677	5.6072	5.6529	5.3488	5.8207	5.6814	5.3420	5.4207	5.3010	5.2293	5.5171	5.5846	5.8179	5.5701	5.3664	5.5904	5.4162	5.6257	5.4592	5.5149	6.0205	5.6228	5.4276	5.5799	5.3519	5.5373	5.4931	5.9791	5.9415	6.0314	5.6186	5.4232
ARHGEF26	4.1893	3.6492	4.5059	4.4317	4.6839	5.3911	3.6359	3.8269	3.9645	4.4459	4.3857	4.3404	4.6364	4.9754	4.8092	4.1814	5.0834	4.2686	4.0917	4.0917	4.1265	3.8487	4.1189	4.3569	4.2343	4.2032	4.0943	4.5340	4.0665	4.4361	4.6396	4.9931	3.9862	4.0048	3.8502	4.1536	4.8699	4.1514	4.1087	4.8138	4.6943	4.3971	4.3636	4.2097	3.7562	3.5980	4.0134	4.0675	5.0006
ARHGEF26-AS1	2.8510	2.9011	3.0384	3.0935	3.0405	3.0838	2.9345	2.9306	3.0825	3.0914	3.1452	3.0360	3.0578	3.0698	3.2796	2.9223	2.9861	2.8554	2.9613	2.8967	2.8474	2.9810	3.1679	2.8843	3.0286	2.9742	2.9962	3.0487	2.8483	3.0551	2.9275	3.0624	3.0927	3.0155	3.0505	3.1153	3.2300	2.9216	3.0887	3.2664	3.1964	3.2799	3.2835	3.0688	3.0321	2.9883	2.9712	3.1378	3.0879
ARHGEF28	6.4901	6.0113	6.7770	6.4126	6.4522	7.0099	6.3215	6.2868	6.2457	6.1506	6.8643	6.7786	7.2923	7.0266	6.7541	6.6262	6.9009	6.8773	6.8456	6.7332	6.6657	6.3955	6.8743	6.9602	6.8087	6.8888	6.9024	7.0759	6.3178	6.3856	6.8012	7.3622	5.9428	6.4610	6.6226	6.2443	6.8813	6.1756	6.3301	7.4674	7.2909	7.3758	6.6942	6.4709	6.4351	6.5201	6.5026	6.4597	7.6317
ARHGEF3	8.8720	8.8709	8.9680	8.6450	8.6813	8.3540	8.8017	8.5296	8.6355	8.6538	8.5905	9.0851	8.6545	8.6858	8.9658	8.9017	8.9627	8.8396	8.9178	8.3282	8.6965	8.6399	8.5632	8.5921	8.6092	8.9938	8.7929	8.8772	8.8849	8.8221	9.0707	8.4193	8.2193	8.4427	7.9124	9.5021	9.3581	9.2925	8.8281	9.0815	9.0851	8.3150	8.9658	8.6510	8.6450	8.5405	8.9691	8.8547	8.2255
ARHGEF33	3.2284	3.1692	3.4134	3.2967	3.2083	3.1455	3.3945	3.5854	3.2265	3.0815	3.1516	3.2864	3.2178	3.2268	3.1749	3.1307	3.0517	3.1794	3.3636	3.2716	3.3842	3.1692	3.3008	3.1833	3.3262	3.1719	3.4537	3.1949	3.0937	3.1882	3.2645	3.2441	3.1403	3.1311	3.2272	3.3342	3.1551	3.2285	3.2818	3.0928	3.1764	3.2216	3.2434	3.1287	3.4912	3.7512	3.3065	3.4999	3.1437
ARHGEF37	6.9663	6.5636	7.3677	6.8736	7.2938	7.2455	6.4318	6.3467	6.8479	6.7642	6.6657	6.8984	6.9645	7.3521	6.9719	6.8176	7.1432	6.7252	6.9500	6.8710	7.0135	6.5948	6.8863	7.1197	6.4272	6.7259	6.3215	7.2905	6.4792	7.2243	7.2931	7.2380	6.8107	6.7731	6.3691	6.8113	7.1376	6.2960	6.2960	7.0105	6.9642	6.9769	6.8878	6.8151	6.5038	6.3353	6.4325	6.2654	6.6356
ARHGEF38	4.5237	4.7437	4.4298	4.1143	4.4701	4.1393	4.5966	4.9436	3.8007	3.9066	4.3365	4.2497	4.3410	3.9085	3.9918	4.6003	3.9818	4.5573	4.3446	4.4697	4.4089	4.7042	4.1916	3.9462	4.2313	4.0009	4.5431	4.0747	4.0357	3.8585	4.1884	4.3351	4.2761	3.9183	4.4439	4.0467	4.0851	3.6955	3.6779	3.8819	4.1103	4.5527	3.6614	3.9400	4.5463	4.8421	4.0093	4.5244	4.4697
ARHGEF39	4.2038	4.3775	4.3348	4.4892	4.5642	4.6137	4.5489	4.7321	4.4555	4.3546	4.5418	4.3921	4.4704	4.5514	4.4843	4.6132	4.4654	4.4011	4.5740	4.5839	4.6679	4.7218	4.5547	4.4674	4.4222	4.5714	4.4379	4.8050	4.4215	4.5275	4.5150	4.6265	4.4681	4.7287	4.5563	4.3031	4.5105	4.3322	4.3665	4.2845	4.4579	4.5637	4.3379	4.3610	4.6326	4.7302	4.4296	4.4988	4.6083
ARHGEF4	5.0271	5.0271	4.8700	4.8092	5.0556	4.8091	4.8917	4.9088	4.9435	4.6509	5.1936	4.7572	4.9385	4.9569	5.0855	4.8997	4.6964	4.6273	4.7695	4.9490	4.7974	4.8244	4.8649	4.8647	5.1066	4.8565	5.1497	4.4960	4.6052	4.9385	4.9063	4.5663	4.8734	5.2435	5.4579	4.7839	4.8094	4.8255	4.7970	4.4060	4.7223	5.2115	4.8051	4.8167	5.0001	5.2323	4.7670	4.9473	5.2390
ARHGEF40	5.5504	5.2999	5.3193	5.1485	4.9225	4.9431	5.3152	5.2373	5.0006	5.0518	5.1162	5.2570	5.2082	4.9754	5.0074	5.3129	4.9182	5.1146	5.2368	5.1745	5.0688	4.8958	5.0167	4.8749	5.2700	5.2320	5.2987	5.1250	5.2292	5.0660	5.0104	4.9521	5.2866	5.3503	5.7571	5.6337	5.3865	5.4216	5.3839	5.1360	5.2669	4.8951	5.3491	5.1196	4.9765	5.2093	5.1706	5.0877	4.8026
ARHGEF5	8.5771	7.6599	8.5190	7.4001	7.4739	7.3527	7.7542	7.6480	7.5517	7.2254	7.9314	7.4133	7.5343	7.6159	7.8084	8.2370	7.8586	7.3465	7.3898	7.3161	7.3971	6.7789	7.1372	7.6201	7.6352	7.7907	7.7032	7.9498	6.9197	7.1316	7.1793	7.2011	7.2927	6.9399	7.9687	7.3834	7.9725	6.5251	6.7047	7.2451	7.3352	7.5642	7.2160	7.2666	7.8556	7.7202	6.6755	6.8262	7.2492
ARHGEF6	7.7782	8.0610	7.7186	7.1859	6.5969	6.3061	7.6412	7.5147	7.3560	7.9004	6.8957	7.4464	6.7380	6.6448	6.5182	6.8009	6.6429	7.4729	7.6312	7.1019	7.1471	7.2322	7.2188	7.1135	7.7527	7.9188	7.7199	6.8553	7.2083	7.2215	6.3850	6.2259	7.1375	7.2057	6.1509	8.0691	7.5095	8.2510	7.9316	6.8909	7.1964	5.8066	7.2507	7.1018	7.1691	7.1869	7.9478	7.8560	6.3486
ARHGEF7	4.7843	5.0826	4.8376	4.9421	5.0023	4.8462	4.9399	4.9828	5.1410	5.2732	4.9979	5.0072	4.9679	4.8851	5.1416	4.8218	5.1749	4.7705	4.8197	4.7956	4.8573	4.7310	4.8918	4.8295	4.8027	4.7887	4.8927	4.7882	5.0072	4.9652	4.9337	4.9760	4.8600	4.8127	5.2367	4.9512	4.9101	5.1450	5.1414	5.3215	5.1348	5.1913	5.1285	5.1104	4.8448	4.9227	4.8644	4.8909	5.0357
ARHGEF7-AS2	2.9932	2.9153	3.0688	3.1980	2.8978	3.0108	3.0160	3.0206	3.0402	3.0465	3.1198	3.3396	3.1558	3.0086	3.0211	3.1359	3.1570	2.9386	2.9007	2.9330	3.0186	2.9752	3.0191	3.0884	3.0127	2.9906	2.9496	3.1186	3.0862	3.0516	2.9752	3.1080	2.9959	3.0422	3.1110	3.0906	2.9212	3.0119	3.0725	3.0725	2.9374	2.9251	3.0825	3.0789	2.8873	3.0486	3.0828	2.9673	2.8738
ARHGEF7-IT1	3.3676	3.4017	3.6829	3.3876	3.3777	3.3456	3.5870	3.5687	3.3825	3.3392	3.8476	3.3687	3.8313	3.3178	3.1991	3.6773	3.2827	3.6440	3.8005	3.4345	3.7044	3.6668	3.6810	4.0346	3.6026	3.1959	3.6400	3.8680	3.3347	3.2890	3.2834	3.4822	3.5857	3.6877	4.1650	3.6595	3.7392	3.3347	3.2871	3.3747	3.2903	3.9443	3.3140	3.4409	3.6829	3.7457	3.4505	3.5860	3.6088
ARHGEF9	6.0961	5.8966	6.0198	6.0760	5.7712	6.1389	5.8109	5.6376	5.7264	5.8483	5.7985	5.8939	6.2160	5.7802	5.9632	5.7218	6.2893	5.9379	5.9093	5.6168	5.8362	5.7049	5.8890	5.9716	6.2113	5.6933	6.2517	5.7115	5.8465	5.7631	5.9736	5.6296	5.7874	5.6553	5.2502	5.5725	5.7660	5.7204	5.8832	6.0189	6.0283	5.9253	5.6322	5.7381	5.6452	5.7298	6.1712	6.0026	6.0654
ARID1A	7.4574	7.4001	7.4475	8.3281	8.2813	8.1301	8.0728	8.3755	8.1508	7.9145	7.6147	8.3589	8.3706	8.1804	8.2521	8.3154	7.8756	7.5843	7.5936	7.5233	7.5241	7.7335	7.6985	7.3496	7.8439	7.9938	7.6319	8.0561	7.7092	7.7536	7.8672	7.9013	7.8809	8.0910	7.7425	7.6192	7.5659	8.1210	8.1716	7.8482	8.1133	7.8100	8.0038	8.0926	7.9524	7.7256	8.1763	7.9713	7.8691
ARID1B	6.0342	5.8471	6.0686	5.8256	5.9464	5.9888	5.7614	5.9183	6.0879	6.0506	5.8535	5.8312	5.8095	6.0426	5.8718	5.8933	5.9711	5.7899	5.6602	5.8733	5.8056	5.6138	5.8501	5.9922	6.0406	6.1181	5.6373	5.9649	5.7229	5.8889	6.0592	6.0232	5.9629	5.8026	5.7210	5.8829	6.1581	6.1086	6.1122	6.0446	5.9709	5.9846	6.0806	5.9336	5.7206	5.5215	5.9687	5.9444	5.9877
ARID2	6.8553	7.1017	6.9544	6.3151	6.6152	6.6322	7.1811	7.0786	7.0206	7.1550	7.2124	6.9570	6.8731	6.8842	6.7182	6.9707	6.9704	6.8929	6.5759	6.9925	6.9693	6.6492	6.8177	6.9959	7.4549	7.4592	7.1224	7.3173	6.6207	6.6116	6.5212	7.4127	6.8466	6.8797	6.7962	7.1052	7.1336	7.5844	7.1504	7.8102	7.3462	7.2240	7.3879	7.3113	6.8968	6.5140	7.3474	7.1993	7.1276
ARID3A	5.8172	6.4500	5.7046	6.3861	6.0564	5.6005	5.9046	6.3335	6.4448	6.5332	5.4596	5.6956	5.6901	5.4961	5.6361	5.9769	5.1608	5.5332	5.6962	5.5650	5.5242	5.9434	5.5063	5.3857	5.8575	6.0352	5.6488	5.2197	5.7246	5.5857	5.4581	5.4292	6.0854	5.7485	6.2361	6.0710	5.2570	6.3466	6.0668	5.5573	5.7268	5.3343	6.0872	6.1095	5.9210	6.2562	6.3043	5.9914	4.9935
ARID3B	6.5934	7.0401	6.7676	6.9899	6.6702	6.9529	6.8988	7.2513	6.2631	6.7645	6.6849	6.7265	7.0538	6.5680	6.3860	7.1879	6.5924	6.9483	6.6824	6.8795	6.8119	7.4490	7.2945	6.7283	7.0140	7.0107	7.1435	6.9727	6.7413	6.8021	6.5109	6.5427	7.2149	6.9083	7.2228	7.2099	7.0782	7.1417	6.7123	6.2799	6.6272	5.9951	6.5794	6.8150	7.3227	6.7645	7.0773	6.8988	6.5622
ARID4A	5.7894	6.1077	5.8493	5.8143	5.4410	6.1295	5.7587	5.1039	5.3432	6.0569	5.3892	5.9558	5.8470	6.1940	6.0197	5.4744	6.3312	5.6310	5.7554	5.4988	5.8215	5.5707	5.8993	5.8352	6.1518	5.7202	6.0757	5.7361	5.9323	5.7761	6.2219	6.1835	5.4588	5.4088	4.4782	5.6253	6.0757	6.0782	5.9109	6.2612	6.2953	5.5416	5.8277	5.5674	5.0034	5.1864	5.7828	5.3353	5.8772
ARID4B	5.9282	5.8582	5.7565	5.7263	5.5252	5.6730	5.9264	5.7684	6.1280	5.8346	5.7001	5.9074	5.7552	5.7554	5.7629	5.7491	5.7154	5.8190	5.8715	5.8272	5.7626	5.9521	5.8560	5.7200	6.0173	5.9459	6.0315	5.9092	5.8912	6.0500	5.7749	5.8126	5.7828	5.9164	5.1969	5.8810	5.9461	5.8941	5.8048	5.8154	5.8520	5.5466	5.9553	5.9174	5.7316	5.7649	5.8659	5.9146	5.7172
ARID5A	6.4237	6.0483	6.4136	6.3923	6.1391	5.6935	5.8750	6.1159	6.4877	6.4611	5.8139	6.2184	5.7457	5.7538	5.9182	6.4186	5.5286	5.9882	5.9740	5.6734	5.4439	5.7668	5.8183	5.8574	5.9182	6.3515	5.8245	6.0608	6.0768	6.0768	6.1236	5.6091	6.3899	6.5437	6.6699	6.2193	6.1711	6.4561	6.8167	5.8574	5.9591	5.7655	6.5685	6.2461	6.2438	5.9673	6.7142	6.3814	5.0598
ARID5B	5.1017	5.0944	5.0504	5.0997	5.2800	5.1395	5.0970	4.9069	5.2082	5.2397	5.3075	5.1069	4.9892	5.1401	5.1792	5.0160	5.1195	5.0955	5.0804	5.1568	5.1384	5.0277	5.1047	5.2238	5.0314	5.0783	4.9988	5.1797	5.2399	5.3639	5.2429	5.2571	5.4873	5.3594	5.1891	5.2395	5.1214	5.2944	5.3958	5.2111	5.1433	5.0652	5.3344	5.3412	5.0733	5.0941	5.1007	5.0781	5.2242
ARIH1	6.2859	6.9853	6.1834	6.5681	6.6005	6.7027	6.5452	6.1625	6.7275	6.9249	6.8359	6.6539	6.6719	6.6637	6.6774	6.1807	6.6982	6.6729	6.5606	6.6608	6.7493	6.4921	6.5703	6.7850	6.7401	6.0409	6.5847	6.6265	6.8506	6.8182	6.7215	6.5387	6.5685	6.6629	6.7112	6.6363	6.7316	6.6992	6.8925	6.8886	6.7785	6.7901	6.9284	7.1547	6.6500	6.6915	6.3329	6.5077	6.7903
ARIH2	6.4884	6.7690	6.4596	6.7983	6.8291	6.7706	6.6294	6.5906	6.5831	6.7463	6.5898	6.6849	6.6450	6.4598	6.5465	6.4414	6.6202	6.4241	6.3435	6.4549	6.6629	6.5417	6.3712	6.3394	6.6445	6.5677	6.5094	6.3409	6.6686	6.6598	6.6969	6.2560	6.4385	6.3966	6.2600	6.4598	6.4318	6.7624	6.7724	6.5129	6.6598	6.5794	6.5432	6.6521	6.4380	6.2982	6.5504	6.4443	6.2959
ARIH2OS	3.5167	3.8411	3.6515	3.4750	3.5568	4.1266	3.5222	3.4936	3.3575	3.8437	3.7809	3.7442	3.7142	3.7378	3.5674	3.3842	3.4212	3.4888	3.4555	3.4936	3.4930	3.5990	3.4158	3.2086	3.8623	3.6892	3.9576	3.4793	3.5481	3.3286	3.3346	3.6644	3.2716	3.4416	3.3208	3.3646	3.3837	3.9462	3.7196	3.5882	3.4413	3.8991	3.6829	3.6639	3.5771	3.8246	3.6026	3.5211	3.7928
ARL1	8.1032	8.6690	7.9123	8.0535	7.7192	7.9715	8.1339	7.7616	7.8105	8.1613	7.9240	8.0632	8.0150	8.0233	7.8802	7.4973	8.1400	8.1020	8.2081	8.2417	8.2157	8.0744	8.0959	8.2451	8.1297	7.6486	8.1273	8.0552	8.1688	7.8386	7.9297	8.0801	8.1081	8.0377	7.4471	8.1139	8.2777	8.1972	7.9038	8.2497	8.2267	8.0282	8.0830	8.1104	8.0547	7.8461	7.7829	7.9044	8.2143
ARL10	5.4330	5.4210	5.5155	5.2278	5.0984	5.3274	5.1501	5.2572	5.0625	5.0641	5.6962	5.1814	5.3842	5.1856	5.4230	5.3584	5.4522	5.3220	5.1999	5.3578	5.2954	5.0199	5.0686	5.7343	5.3257	5.4507	5.1533	5.4056	5.4126	5.4954	5.7991	5.6775	5.1251	5.0019	5.3873	5.2168	5.7982	5.1399	5.1325	5.3816	5.4452	5.8858	5.1914	5.2001	5.2681	5.5211	5.3095	5.1380	5.7022
ARL11	3.3821	3.4361	3.4297	3.4654	3.5285	4.4915	3.1629	3.1721	3.4073	3.7186	3.3669	3.4925	3.4526	3.4546	3.7250	3.8669	3.4627	3.2537	3.3436	3.1926	3.2480	3.3013	3.3420	3.4082	3.2215	3.2742	3.4494	3.1707	3.1818	3.2438	3.3704	3.4213	3.1581	3.2312	3.3894	3.6409	3.2222	3.3101	3.3195	3.7383	3.4723	3.3156	3.4361	3.4217	3.1721	3.2265	3.2884	3.2349	3.7851
ARL13B	6.8214	6.7343	7.1921	6.7701	6.6095	7.0403	6.5473	6.0720	6.2059	6.6403	6.4981	6.7151	6.9270	7.2303	6.8394	6.0100	7.8482	6.2244	6.2019	6.4777	6.5679	5.9745	5.9112	6.6554	7.0954	6.7502	6.9840	7.0897	6.9826	6.8119	7.1728	6.8084	6.8509	6.7025	4.7773	7.1891	6.9954	7.0315	6.9079	6.9275	7.0369	6.7609	6.7626	6.5338	5.8158	5.9284	6.4905	6.4554	6.5777
ARL14	3.6926	3.2992	3.9994	3.2197	3.2242	3.2609	3.1854	3.4426	3.4156	3.8658	3.8075	3.8755	3.4986	3.2648	3.1666	3.1854	3.5693	3.1597	3.2497	3.1249	3.1662	3.3433	3.1779	3.4768	4.1526	3.5756	4.0167	4.8929	4.1570	3.7431	3.5330	3.7054	3.6280	3.5945	3.3059	3.4663	3.4824	3.4661	3.5473	3.8273	3.5342	3.1617	3.2932	3.4817	3.5572	3.3739	3.3372	3.2472	3.8227
ARL14EP	7.5493	8.0431	7.4664	6.5812	6.6190	6.6930	7.1529	6.9868	6.7500	7.2419	7.3331	6.7801	6.7319	6.8936	7.0880	7.0484	7.2557	7.0475	7.4730	7.2498	7.1804	6.7380	7.4909	7.2859	7.3292	7.1367	7.3624	6.8521	7.3787	6.8344	7.1599	7.0402	6.9115	6.6743	5.3564	7.0644	7.3729	7.6897	7.2136	7.0090	7.1176	6.9959	6.9200	7.0511	6.5047	6.9012	7.2925	7.1263	6.7905
ARL15	6.6197	6.5595	6.6973	6.3158	6.3207	6.3160	6.3332	6.1755	6.5303	6.4993	6.2761	6.3715	6.4305	6.2110	6.5048	6.3559	6.7329	6.3351	6.4151	6.1813	6.2019	6.1296	6.3290	6.6225	6.6613	6.3519	6.5381	6.4485	6.0745	6.0183	6.3473	6.4574	6.2739	6.2997	6.1833	6.6072	6.7675	6.8633	6.5527	6.7243	6.5588	6.1322	6.6400	6.1282	6.0389	6.1056	6.4518	6.3435	6.1820
ARL16	6.7755	6.3081	7.0769	6.9829	7.1070	7.3200	6.7222	6.8895	7.1606	6.9987	7.2098	6.6145	6.6009	6.8518	6.7608	7.0551	6.8287	6.0558	6.3946	6.5812	6.9104	6.5605	6.7384	6.9143	6.7222	6.5491	6.6906	6.7983	6.6158	7.3024	7.1363	6.6085	6.6460	6.5423	5.2728	6.1608	5.7695	6.8860	7.2890	7.1018	7.1905	6.9882	7.0808	7.2540	6.4093	6.0251	6.1645	6.2582	6.3629
ARL2	8.0417	8.0329	7.8582	8.2659	7.8690	7.8834	8.0678	8.6177	8.6074	8.2835	8.3019	8.2390	8.2812	8.0462	8.3525	8.5858	8.1307	8.4840	8.3637	8.5494	8.5074	8.5147	8.5719	8.4026	8.0357	8.1939	8.1188	8.1224	7.9240	8.1235	7.4315	8.3914	8.3565	8.2416	8.7246	7.9906	7.9366	7.9673	8.4662	8.2575	8.2972	8.3616	8.0446	8.3229	8.4880	8.2301	8.5834	8.4247	8.1511
[truncated: 20,529 more rows]
[truncated: 206 more columns]
