# Supplementary material for: Identification of nine signature proteins involved in periodontitis by integrated analysis of TMT proteomics and transcriptomics
Source: Front Immunol. 2022 Aug 9;13:963123. doi: 10.3389/fimmu.2022.963123 (PMC9397367; doi:10.3389/fimmu.2022.963123)
Supplement: Supplementary Table 4 — Detailed expression information of the 9 hub DEGs in the GSE10334 and GSE16134 datasets. [file DataSheet_4.xls]

id	logFC	AveExpr	t	P.Value	adj.P.Val	B
PLCH1	3.457470679	3.453842338	263.3371676	5.37E-304	4.83E-303	686.2306895	GSE10334
GSTCD	5.583840425	5.481890556	217.2970286	1.61E-283	1.29E-282	639.7031351	GSE10334
ADPGK	7.428914515	7.649045609	200.6316953	5.01E-275	3.50E-274	620.3287827	GSE10334
TMED5	5.926576159	6.030138247	176.6221537	1.76E-261	1.06E-260	589.3467931	GSE10334
HLA-DPA1	8.934439429	9.187052732	118.7295717	1.76E-219	8.81E-219	492.8860537	GSE10334
TBXAS1	4.663656929	4.924885755	107.0990472	1.17E-208	4.70E-208	467.9619506	GSE10334
CD38	6.401398488	7.493357982	52.33018022	1.80E-135	5.41E-135	299.1191204	GSE10334
OGN	6.559249752	6.988768457	49.20996213	1.83E-129	3.66E-129	285.249213	GSE10334
CD79A	6.762781795	8.145652878	48.01291775	4.47E-127	4.47E-127	279.7360526	GSE10334
PLCH1	3.445602352	3.448507818	280.0864585	0	0	847.7873342	GSE16134
GSTCD	5.568146089	5.475978695	227.5710715	0	0	784.5228696	GSE16134
ADPGK	7.399656545	7.650919163	216.2037908	0	0	768.8823378	GSE16134
TMED5	5.882281983	6.03241593	182.9978097	2.00857842912817e-317	1.2051470574769e-316	717.9618273	GSE16134
HLA-DPA1	8.895707586	9.205311163	128.2626621	2.69E-270	1.34E-269	609.6686891	GSE16134
TBXAS1	4.632148364	4.935959981	110.2603536	2.08E-250	8.31E-250	563.8729129	GSE16134
CD38	6.296394088	7.555318784	54.56863716	7.97E-161	2.39E-160	357.2737476	GSE16134
OGN	6.495346873	7.037567511	51.34903901	1.83E-153	3.67E-153	340.2853839	GSE16134
CD79A	6.645374124	8.218874081	50.0437782	2.25E-150	2.25E-150	333.1560311	GSE16134
