# Supplementary material for: Identification of nine signature proteins involved in periodontitis by integrated analysis of TMT proteomics and transcriptomics
Source: Front Immunol. 2022 Aug 9;13:963123. doi: 10.3389/fimmu.2022.963123 (PMC9397367; doi:10.3389/fimmu.2022.963123)
Supplement: Supplementary Table 5 — The level of immune cell infiltration in each sample from the GEO cohort by the ssGSEA method based on transcriptomic data. [file DataSheet_5.xls]

## Sheet: Table S5 ssGSEA
id	Activated.B.cell	Activated.CD4.T.cell	Activated.CD8.T.cell	Activated.dendritic.cell	CD56bright.natural.killer.cell	CD56dim.natural.killer.cell	Eosinophil	Gamma.delta.T.cell	Immature.B.cell	Immature.dendritic.cell	MDSC	Macrophagena	Mast.cell	Monocytena	Natural.killer.T.cell	Natural.killer.cell	Neutrophil	Plasmacytoid.dendritic.cell	Regulatory.T.cell	T.follicular.helper.cell	Type.1.T.helper.cell	Type.17.T.helper.cell	Type.2.T.helper.cell
GSM261086	0.464742	0.486056	0.60463	0.613533	0.705616	0.742736	0.234482	0.784868	0.214475	0.853443	0.77179	0.304584	0.536163	0.683181	0.423059	0.517512	0.391532	0.784586	0.506562	0.561322	0.443002	0.248288	0.329906
GSM261087	0.641605	0.584414	0.610025	0.616474	0.66895	0.679635	0.230293	0.807752	0.45169	0.823848	0.863264	0.35575	0.429645	0.633567	0.451446	0.55585	0.314779	0.797029	0.594569	0.572303	0.48494	0.21588	0.32444
GSM261089	0.518081	0.516407	0.661781	0.656994	0.672324	0.711497	0.20911	0.767999	0.371164	0.82863	0.839748	0.34913	0.444655	0.721437	0.400502	0.54111	0.368422	0.803714	0.495888	0.550008	0.462222	0.234958	0.365956
GSM261092	0.58692	0.584401	0.611736	0.682007	0.70362	0.715517	0.220172	0.78571	0.325962	0.805041	0.838653	0.357924	0.511022	0.669098	0.485828	0.487761	0.438443	0.827946	0.530211	0.582415	0.477989	0.270541	0.393073
GSM261093	0.636967	0.473103	0.65867	0.685248	0.69503	0.765076	0.218607	0.768869	0.375677	0.794516	0.867285	0.355203	0.467247	0.703419	0.492616	0.495264	0.447671	0.801879	0.47749	0.578621	0.46218	0.28524	0.320612
GSM261094	0.556736	0.566857	0.704189	0.703661	0.697456	0.722522	0.193107	0.763817	0.343999	0.834429	0.813191	0.363649	0.437468	0.706971	0.41992	0.564627	0.423922	0.811949	0.53055	0.597994	0.476027	0.267258	0.375539
GSM261095	0.705334	0.740158	0.823002	0.67756	0.709362	0.695899	0.309188	0.797681	0.532756	0.817835	0.909562	0.333116	0.514768	0.713475	0.444946	0.54744	0.338962	0.821983	0.601897	0.632932	0.497372	0.217589	0.425827
GSM261107	0.581088	0.51805	0.620138	0.713	0.683926	0.724826	0.180375	0.764879	0.395538	0.824602	0.834593	0.345762	0.322378	0.67688	0.474225	0.520254	0.46468	0.815236	0.467719	0.563383	0.447414	0.279803	0.303373
GSM261120	0.435409	0.392921	0.65727	0.73705	0.690912	0.787876	0.175925	0.70427	0.192842	0.785576	0.777234	0.409453	0.541107	0.721141	0.491044	0.457177	0.414198	0.782944	0.427309	0.653805	0.473239	0.273573	0.238791
GSM261123	0.697093	0.703894	0.753936	0.660565	0.697006	0.691527	0.347176	0.79927	0.579775	0.794658	0.908927	0.358794	0.543052	0.674854	0.455533	0.56937	0.397057	0.827424	0.610539	0.601081	0.5194	0.245798	0.406143
GSM261124	0.651716	0.743729	0.810375	0.71104	0.707081	0.688166	0.339142	0.793606	0.48734	0.841309	0.885094	0.416881	0.661946	0.725855	0.47496	0.582433	0.505452	0.841025	0.584429	0.606657	0.539219	0.286469	0.417753
GSM261129	0.49535	0.510162	0.629903	0.66338	0.669184	0.693535	0.204912	0.775082	0.297169	0.804008	0.762929	0.312109	0.510643	0.696069	0.365674	0.522914	0.440953	0.825224	0.48941	0.559604	0.438657	0.241129	0.375164
GSM261130	0.58097	0.420194	0.630219	0.687833	0.683752	0.771129	0.0821375	0.711131	0.175155	0.811222	0.781226	0.367381	0.2954	0.688585	0.467518	0.538241	0.446019	0.828265	0.491349	0.569293	0.449525	0.302667	0.286967
GSM261131	0.624845	0.494283	0.683548	0.709022	0.684397	0.783633	0.174003	0.749569	0.302881	0.792297	0.827763	0.393546	0.33748	0.692199	0.51406	0.491332	0.473251	0.842924	0.46309	0.600421	0.483211	0.255905	0.275683
GSM261132	0.596572	0.640814	0.871852	0.700227	0.700296	0.757395	0.274917	0.757416	0.477942	0.816008	0.899314	0.362909	0.421386	0.700835	0.457419	0.555138	0.323666	0.827231	0.509962	0.627498	0.500825	0.25922	0.361399
GSM261133	0.631565	0.684174	0.870025	0.732773	0.709306	0.747418	0.270751	0.762246	0.505811	0.823434	0.895016	0.405533	0.354959	0.717075	0.489155	0.564666	0.383363	0.821892	0.543327	0.636847	0.507293	0.278224	0.386597
GSM261135	0.636928	0.6062	0.729306	0.714604	0.722389	0.754541	0.239838	0.768847	0.372545	0.835803	0.878855	0.390566	0.468178	0.708899	0.498248	0.559874	0.428816	0.829544	0.549754	0.613678	0.498181	0.298603	0.314406
GSM261141	0.652661	0.659784	0.738706	0.73708	0.722594	0.752177	0.20851	0.802049	0.382935	0.809472	0.901214	0.39688	0.441479	0.709584	0.523978	0.481761	0.490279	0.847604	0.541684	0.623302	0.505763	0.267709	0.348947
GSM261142	0.614948	0.566446	0.674907	0.731958	0.696133	0.76396	0.165191	0.773449	0.346696	0.797959	0.831417	0.375641	0.334967	0.703195	0.475713	0.480515	0.44099	0.833713	0.515149	0.617807	0.468677	0.281389	0.31092
GSM261144	0.659032	0.594442	0.65055	0.67321	0.68095	0.688319	0.229023	0.814087	0.420086	0.832625	0.850826	0.357809	0.464792	0.659405	0.447373	0.535207	0.421567	0.793431	0.583966	0.585034	0.476204	0.265129	0.340718
GSM261147	0.652228	0.605988	0.621635	0.687774	0.727533	0.674896	0.290643	0.811762	0.587538	0.830097	0.877628	0.415876	0.511241	0.68059	0.468946	0.509459	0.504523	0.870847	0.54389	0.585658	0.471557	0.281637	0.381095
GSM261148	0.579932	0.568629	0.649902	0.740347	0.701715	0.717711	0.274076	0.807685	0.443152	0.83782	0.864332	0.402331	0.504621	0.682111	0.439472	0.471605	0.529099	0.852911	0.525338	0.613482	0.452363	0.261499	0.321868
GSM261152	0.629047	0.604627	0.790491	0.772295	0.713095	0.782797	0.214524	0.79235	0.443926	0.823219	0.935031	0.538521	0.576014	0.747092	0.551395	0.514783	0.588569	0.855147	0.595249	0.623493	0.551799	0.251865	0.314756
GSM261153	0.493127	0.558864	0.708595	0.722442	0.684548	0.786824	0.163408	0.745198	0.325049	0.844331	0.818496	0.4082	0.421261	0.696243	0.444327	0.473734	0.495456	0.826809	0.499063	0.583049	0.47086	0.258585	0.316919
GSM261178	0.650568	0.543335	0.585661	0.665892	0.664491	0.731569	0.215072	0.775565	0.446481	0.80476	0.876607	0.36455	0.427425	0.709682	0.404842	0.546192	0.365418	0.799552	0.540951	0.5762	0.490634	0.236639	0.367248
GSM261179	0.632959	0.5122	0.596602	0.669756	0.659866	0.725319	0.250346	0.762594	0.431861	0.792144	0.858449	0.338157	0.46366	0.717282	0.405682	0.540588	0.3502	0.806551	0.540132	0.570659	0.492492	0.239897	0.372452
GSM261180	0.515853	0.60048	0.691291	0.661643	0.67945	0.719827	0.289167	0.728307	0.375044	0.805024	0.80784	0.326564	0.522175	0.702494	0.396972	0.520348	0.3454	0.796811	0.473716	0.611295	0.459291	0.216709	0.379875
GSM261181	0.652228	0.630631	0.706001	0.72139	0.684958	0.768418	0.271478	0.784551	0.495044	0.805553	0.894677	0.397645	0.487542	0.717312	0.498473	0.505394	0.421749	0.827369	0.506686	0.645751	0.493108	0.239148	0.31474
GSM261182	0.600246	0.670731	0.698811	0.731542	0.711139	0.716963	0.404991	0.805237	0.465458	0.862697	0.894268	0.466477	0.594798	0.714623	0.459622	0.536757	0.501461	0.858441	0.58051	0.646651	0.510814	0.25247	0.394611
GSM261185	0.628337	0.726635	0.712347	0.744731	0.739154	0.720433	0.352217	0.766566	0.49892	0.845877	0.888425	0.45759	0.520981	0.702441	0.471459	0.544269	0.525007	0.85677	0.56406	0.621874	0.50382	0.275123	0.403011
GSM261187	0.618291	0.643364	0.735502	0.683748	0.69557	0.760431	0.329451	0.790364	0.380551	0.848225	0.850545	0.411121	0.550445	0.697464	0.43452	0.49989	0.4556	0.813509	0.537842	0.610161	0.474591	0.266472	0.39092
GSM261189	0.500913	0.578375	0.677079	0.663498	0.680698	0.716407	0.183991	0.744162	0.248396	0.786799	0.791237	0.356789	0.437399	0.711451	0.396901	0.53702	0.356255	0.794395	0.493614	0.588733	0.474891	0.234477	0.416516
GSM261190	0.523605	0.627229	0.654697	0.626094	0.686619	0.680749	0.268328	0.741688	0.354054	0.828153	0.7965	0.338448	0.52407	0.676487	0.434536	0.52237	0.326169	0.783108	0.49912	0.572743	0.482596	0.234491	0.402657
GSM261191	0.554014	0.570279	0.7333	0.660647	0.696938	0.673951	0.163811	0.754906	0.300748	0.820424	0.8136	0.345775	0.335918	0.675942	0.400645	0.544094	0.334337	0.814373	0.498962	0.574502	0.472451	0.264539	0.375925
GSM261192	0.615832	0.569671	0.724277	0.675493	0.675052	0.700454	0.196183	0.757204	0.369609	0.815212	0.85532	0.334165	0.343532	0.700175	0.413081	0.553867	0.353189	0.807388	0.525348	0.56221	0.480126	0.243112	0.367965
GSM261207	0.610718	0.595481	0.754217	0.688791	0.648173	0.754491	0.270749	0.757973	0.332427	0.822122	0.858299	0.353424	0.500198	0.693512	0.428838	0.534324	0.452141	0.805558	0.565714	0.606464	0.491387	0.262363	0.292851
GSM261210	0.608402	0.39665	0.749266	0.658045	0.713742	0.780689	0.154575	0.719842	0.302507	0.782371	0.782603	0.33404	0.386022	0.694657	0.439664	0.51601	0.413939	0.786763	0.39279	0.575224	0.444529	0.228197	0.239713
GSM261211	0.608363	0.478557	0.697068	0.693708	0.700128	0.70358	0.182149	0.759651	0.374308	0.81504	0.822624	0.353209	0.384131	0.67702	0.415652	0.533428	0.431352	0.823935	0.477541	0.588803	0.457945	0.272147	0.281466
GSM261212	0.61828	0.509462	0.686553	0.7024	0.686336	0.715304	0.132521	0.760372	0.377423	0.81351	0.834941	0.349063	0.393052	0.684249	0.440007	0.516811	0.448783	0.818526	0.481278	0.580566	0.461789	0.264276	0.271998
GSM261213	0.665379	0.660551	0.833553	0.741777	0.696417	0.741891	0.265778	0.786828	0.515293	0.826404	0.924926	0.416638	0.503824	0.692706	0.482744	0.563934	0.459496	0.842873	0.572575	0.62901	0.516529	0.276854	0.337916
GSM261214	0.549659	0.551723	0.746965	0.709573	0.717699	0.809025	0.202909	0.789557	0.382664	0.813246	0.851336	0.372446	0.485378	0.70054	0.465914	0.519848	0.441742	0.813999	0.495208	0.609629	0.476898	0.268677	0.357036
GSM261215	0.635868	0.573409	0.778301	0.709632	0.674212	0.721853	0.197415	0.743793	0.385408	0.836172	0.880418	0.35268	0.40473	0.719804	0.418011	0.577317	0.354366	0.780046	0.542022	0.60807	0.493015	0.23745	0.338206
GSM261216	0.532047	0.547505	0.718459	0.710944	0.690834	0.745942	0.221935	0.749982	0.325137	0.831372	0.855082	0.370424	0.476327	0.710377	0.417488	0.558786	0.430329	0.773121	0.533933	0.606508	0.460859	0.256091	0.351046
GSM261221	0.553855	0.624932	0.666999	0.667182	0.738531	0.748721	0.214418	0.794698	0.374973	0.846813	0.812224	0.383089	0.510829	0.687104	0.418992	0.556017	0.480805	0.806381	0.562621	0.569595	0.487397	0.289152	0.378255
GSM261222	0.504372	0.573282	0.59613	0.681202	0.719842	0.734083	0.198974	0.80259	0.31132	0.842702	0.780883	0.367982	0.537523	0.718268	0.426191	0.577381	0.47803	0.814832	0.538311	0.608567	0.479338	0.290394	0.37932
GSM261224	0.703372	0.570081	0.632289	0.747511	0.69818	0.737907	0.265878	0.807337	0.497596	0.821114	0.879607	0.394602	0.524704	0.719472	0.418847	0.574355	0.598495	0.86818	0.584333	0.617202	0.502729	0.221719	0.299463
GSM261225	0.61369	0.545474	0.613957	0.684812	0.705478	0.72331	0.229139	0.798708	0.409929	0.824168	0.841538	0.342799	0.448918	0.682064	0.410553	0.564765	0.423426	0.817636	0.525516	0.59416	0.494621	0.247018	0.338541
GSM261227	0.627282	0.610434	0.68593	0.66918	0.70737	0.668356	0.290433	0.781308	0.45021	0.806744	0.849489	0.358333	0.502631	0.694494	0.408292	0.56005	0.426123	0.826502	0.509005	0.59217	0.501295	0.270983	0.367741
GSM261228	0.588093	0.572082	0.689956	0.733773	0.702976	0.714325	0.192938	0.78052	0.38131	0.818753	0.829338	0.374609	0.39315	0.712425	0.436891	0.558277	0.456822	0.818705	0.519363	0.584363	0.497023	0.24387	0.345069
GSM261231	0.641599	0.612806	0.675575	0.683641	0.70263	0.701846	0.209409	0.793601	0.468646	0.84143	0.884042	0.374388	0.446184	0.68253	0.424548	0.560032	0.41565	0.825104	0.585627	0.617868	0.476191	0.258309	0.345952
GSM261232	0.575487	0.574535	0.624271	0.640005	0.676183	0.734898	0.199525	0.803921	0.450958	0.850282	0.845194	0.382337	0.472659	0.689936	0.417482	0.52799	0.436701	0.819312	0.560851	0.55756	0.495644	0.251307	0.408376
GSM261233	0.626886	0.5334	0.591681	0.724304	0.695205	0.703389	0.210164	0.81077	0.46667	0.844199	0.886941	0.41148	0.451539	0.747597	0.451159	0.571742	0.499381	0.863121	0.58307	0.584994	0.502216	0.277855	0.346326
GSM261235	0.676064	0.513171	0.75542	0.715874	0.687986	0.709208	0.160295	0.770763	0.387846	0.804649	0.907848	0.391755	0.445706	0.705553	0.408747	0.591079	0.361612	0.822964	0.553709	0.605044	0.52977	0.269423	0.299603
GSM261236	0.713206	0.524205	0.754139	0.717913	0.673548	0.703071	0.207592	0.777935	0.443359	0.805778	0.913612	0.377065	0.487497	0.712249	0.404821	0.600521	0.396778	0.816285	0.580661	0.615041	0.508971	0.296519	0.273521
GSM261239	0.595052	0.511164	0.644769	0.655608	0.668007	0.710266	0.212105	0.760237	0.337918	0.798172	0.814799	0.328722	0.371123	0.711392	0.430742	0.518365	0.368361	0.795262	0.458576	0.585512	0.478457	0.214073	0.343821
GSM261241	0.702854	0.481112	0.76765	0.748303	0.638834	0.735144	0.220638	0.791045	0.353433	0.783411	0.890231	0.400166	0.481438	0.771505	0.382061	0.568115	0.532833	0.843874	0.599035	0.582186	0.530377	0.304615	0.218134
GSM261242	0.611602	0.515474	0.679977	0.728984	0.668926	0.683997	0.134385	0.794822	0.288013	0.824646	0.862102	0.371968	0.536628	0.721048	0.424369	0.579501	0.56758	0.850494	0.557292	0.563264	0.499354	0.268853	0.327959
GSM261244	0.603925	0.524347	0.681087	0.676057	0.675931	0.682604	0.164338	0.746571	0.337552	0.83161	0.831943	0.332116	0.476406	0.703432	0.385661	0.564691	0.447432	0.798497	0.503294	0.544271	0.472932	0.225039	0.358659
GSM261245	0.593378	0.612977	0.661375	0.658722	0.716771	0.678405	0.230999	0.800012	0.360523	0.846283	0.840091	0.337213	0.505534	0.680194	0.41494	0.527951	0.444311	0.799348	0.523974	0.570509	0.472137	0.265431	0.401799
GSM261251	0.526977	0.557724	0.745115	0.697234	0.677198	0.718363	0.231283	0.77231	0.261263	0.805838	0.841219	0.365668	0.467246	0.715619	0.434017	0.578312	0.537898	0.835147	0.543997	0.576938	0.524016	0.291038	0.361946
GSM261255	0.614982	0.506018	0.55708	0.681611	0.6597	0.74231	0.267023	0.746117	0.44068	0.808447	0.800964	0.353915	0.498101	0.71276	0.411932	0.570702	0.377303	0.84212	0.512374	0.58415	0.478535	0.222364	0.344799
GSM261258	0.601058	0.558532	0.669978	0.653397	0.676999	0.704528	0.26252	0.74622	0.424201	0.823022	0.837002	0.323315	0.403646	0.697838	0.437928	0.539599	0.355233	0.811719	0.502114	0.57041	0.484927	0.247978	0.323291
GSM261261	0.536129	0.553965	0.712866	0.62426	0.681877	0.666385	0.191972	0.749148	0.273866	0.78217	0.780762	0.322589	0.435743	0.685228	0.374819	0.534433	0.34769	0.812771	0.507322	0.578121	0.4654	0.227008	0.376561
GSM261265	0.47349	0.422974	0.614097	0.68084	0.676713	0.759037	0.160561	0.726035	0.271803	0.8198	0.78413	0.368937	0.394173	0.701276	0.416678	0.576005	0.325223	0.796594	0.484429	0.597543	0.4449	0.263922	0.305475
GSM261268	0.520359	0.556728	0.699642	0.673446	0.657246	0.670283	0.244891	0.755985	0.308303	0.801606	0.820312	0.36428	0.384086	0.686869	0.387091	0.540057	0.363144	0.801355	0.512459	0.567833	0.463621	0.247326	0.402304
GSM261269	0.599817	0.364522	0.658509	0.66986	0.685141	0.717381	0.148809	0.736973	0.295032	0.791777	0.855582	0.399218	0.451189	0.752535	0.418691	0.555796	0.364056	0.754269	0.502157	0.568066	0.471972	0.175207	0.24492
GSM261270	0.621458	0.424953	0.665429	0.649185	0.680408	0.718999	0.216541	0.71394	0.394423	0.775142	0.819626	0.287488	0.382416	0.704169	0.381697	0.571193	0.363544	0.780754	0.482541	0.541804	0.461323	0.235996	0.321386
GSM261271	0.719093	0.771816	0.946159	0.664739	0.741206	0.746074	0.406817	0.823299	0.647492	0.801996	1	0.393629	0.473983	0.724685	0.465152	0.597906	0.33444	0.866869	0.655886	0.624214	0.552778	0.249303	0.437512
GSM261273	0.617276	0.680696	0.745827	0.722468	0.701436	0.635191	0.36014	0.812685	0.539765	0.851215	0.874664	0.408508	0.588112	0.708699	0.421531	0.554206	0.545534	0.869387	0.589329	0.616762	0.497747	0.239836	0.404137
GSM261274	0.611894	0.676998	0.722272	0.669255	0.677273	0.618575	0.329116	0.817337	0.50788	0.828587	0.880281	0.372269	0.581421	0.680762	0.40261	0.529387	0.460554	0.853109	0.599017	0.631359	0.500018	0.222366	0.42722
GSM261281	0.578712	0.504055	0.642948	0.634983	0.659773	0.652179	0.193212	0.760625	0.449492	0.825414	0.801783	0.319065	0.504169	0.701635	0.382096	0.520831	0.397527	0.834707	0.548641	0.573714	0.457308	0.199478	0.374599
GSM261282	0.557703	0.635814	0.708691	0.56388	0.72079	0.659485	0.288153	0.777803	0.44051	0.773853	0.811708	0.304121	0.455275	0.691671	0.382823	0.470651	0.335248	0.780163	0.519243	0.56638	0.451147	0.223798	0.385242
GSM261287	0.700398	0.393677	0.741322	0.743727	0.671574	0.730555	0.191813	0.770156	0.390027	0.763581	0.950487	0.414707	0.405978	0.783234	0.463125	0.5535	0.466154	0.84436	0.564356	0.617673	0.516059	0.257018	0.185459
GSM261288	0.654268	0.606962	0.732574	0.733188	0.72007	0.667584	0.311096	0.814322	0.417869	0.832706	0.938835	0.429474	0.496983	0.733888	0.466123	0.573943	0.51567	0.861887	0.634682	0.628774	0.512472	0.262425	0.360567
GSM261289	0.688989	0.632482	0.762994	0.643739	0.703424	0.644722	0.27057	0.828212	0.583674	0.821394	0.900057	0.341633	0.504157	0.693008	0.429837	0.545526	0.317646	0.810512	0.607149	0.608786	0.505439	0.225924	0.408257
GSM261290	0.674947	0.640149	0.808222	0.704188	0.699872	0.661527	0.24736	0.789898	0.543619	0.847797	0.93397	0.388051	0.529656	0.733288	0.437988	0.562585	0.409869	0.822618	0.608997	0.619635	0.520997	0.21116	0.40439
GSM261291	0.720658	0.463104	0.657156	0.714391	0.651103	0.719333	0.132023	0.768792	0.531117	0.784651	0.932039	0.407029	0.389193	0.759055	0.435271	0.512399	0.412309	0.802874	0.512208	0.578419	0.489695	0.233782	0.225184
GSM261292	0.654611	0.471269	0.63073	0.710953	0.666719	0.707845	0.173519	0.756014	0.497264	0.803016	0.877033	0.372983	0.415797	0.739608	0.422558	0.511307	0.476832	0.820309	0.483021	0.573197	0.495989	0.265915	0.259809
GSM261294	0.544058	0.352006	0.656292	0.711147	0.699773	0.753539	0.105825	0.752511	0.342754	0.778377	0.876677	0.343848	0.500423	0.735657	0.419854	0.541387	0.429579	0.772057	0.473215	0.60417	0.480183	0.213731	0.25546
GSM261295	0.624318	0.44501	0.674172	0.706319	0.685936	0.717615	0.171551	0.748595	0.431081	0.824853	0.905223	0.415252	0.459826	0.733231	0.424108	0.584666	0.503305	0.81577	0.55407	0.579511	0.481837	0.205654	0.277741
GSM261298	0.535631	0.52228	0.636486	0.65389	0.682471	0.679523	0.158973	0.749789	0.383459	0.825738	0.825312	0.341526	0.439104	0.689081	0.38983	0.520621	0.373267	0.828345	0.526993	0.583671	0.459837	0.217962	0.394091
GSM261299	0.574511	0.618919	0.728956	0.678741	0.707235	0.67281	0.205442	0.809388	0.396216	0.818893	0.875189	0.388105	0.516309	0.697215	0.396065	0.566709	0.457009	0.843786	0.593854	0.589007	0.493433	0.268157	0.408503
GSM261300	0.61869	0.672038	0.777239	0.655295	0.692603	0.670629	0.220468	0.797952	0.449318	0.81727	0.883933	0.367934	0.50603	0.699757	0.394048	0.547227	0.38829	0.819432	0.576913	0.606941	0.489762	0.238557	0.397068
GSM261302	0.491107	0.439648	0.646441	0.671171	0.695134	0.716124	0.160182	0.772021	0.235099	0.816448	0.818303	0.371798	0.490681	0.728535	0.364996	0.547923	0.393404	0.799099	0.50835	0.601269	0.460664	0.196438	0.340469
GSM261304	0.446964	0.463871	0.620813	0.664789	0.654713	0.697748	0.1684	0.711252	0.257148	0.813705	0.781246	0.337421	0.512794	0.701417	0.385598	0.52687	0.391472	0.803995	0.519389	0.571238	0.449373	0.215941	0.345297
GSM261305	0.604816	0.510786	0.640981	0.668345	0.66571	0.732925	0.204871	0.73218	0.384612	0.79673	0.844841	0.383	0.43867	0.721291	0.436105	0.558233	0.381328	0.827601	0.528396	0.592847	0.499451	0.211486	0.349843
GSM261310	0.58668	0.622954	0.666533	0.632023	0.684242	0.613215	0.240039	0.828985	0.487121	0.805294	0.850569	0.337833	0.517441	0.650083	0.405558	0.497417	0.389537	0.822997	0.552016	0.590822	0.465862	0.205151	0.410314
GSM261311	0.605574	0.626739	0.637186	0.676281	0.682535	0.621508	0.191597	0.833988	0.476578	0.821911	0.877937	0.384279	0.547034	0.70709	0.441097	0.523706	0.494774	0.864518	0.57775	0.591677	0.478699	0.222762	0.390061
GSM261313	0.604583	0.556359	0.690014	0.712851	0.69016	0.724817	0.177537	0.815035	0.441518	0.828243	0.845345	0.327721	0.412796	0.678891	0.477809	0.494425	0.492928	0.846219	0.534404	0.589397	0.467982	0.269371	0.34669
GSM261315	0.631104	0.557982	0.685077	0.688741	0.687338	0.696412	0.298654	0.806142	0.493267	0.849062	0.875046	0.423005	0.494901	0.677978	0.411777	0.545217	0.414284	0.837514	0.561241	0.587174	0.46734	0.227416	0.401014
GSM261318	0.63433	0.482457	0.714807	0.691975	0.667378	0.667397	0.255002	0.797596	0.476969	0.789827	0.869662	0.350785	0.444429	0.705524	0.41689	0.551632	0.395218	0.818032	0.567514	0.575652	0.468442	0.189117	0.335012
GSM261321	0.684356	0.624522	0.741836	0.71374	0.6754	0.655028	0.284043	0.768821	0.585592	0.828793	0.920159	0.401604	0.47774	0.726337	0.443713	0.576003	0.404753	0.82483	0.599687	0.580057	0.509856	0.211856	0.353337
GSM261322	0.584729	0.651414	0.680014	0.668327	0.693263	0.643222	0.29577	0.785021	0.510727	0.827498	0.867864	0.355085	0.545128	0.672172	0.415966	0.522014	0.402289	0.804347	0.55696	0.574826	0.469766	0.220583	0.39803
GSM261330	0.635208	0.619096	0.775968	0.657899	0.690262	0.668212	0.263003	0.766686	0.513141	0.813788	0.863903	0.332417	0.484533	0.693924	0.421111	0.519378	0.344152	0.819955	0.532183	0.60477	0.480456	0.205357	0.405306
GSM261331	0.483011	0.517107	0.599654	0.637477	0.684447	0.676213	0.185316	0.747479	0.338293	0.813579	0.737194	0.295543	0.438296	0.678663	0.391517	0.478646	0.365545	0.787486	0.466574	0.582495	0.432075	0.240407	0.407181
GSM404006	0.632375	0.591252	0.610355	0.620079	0.661193	0.68389	0.238435	0.800983	0.438226	0.823012	0.860378	0.353387	0.42935	0.627259	0.452247	0.555751	0.3304	0.790992	0.582056	0.57642	0.483158	0.216895	0.319674
GSM404011	0.643975	0.592565	0.643837	0.678756	0.676013	0.697516	0.232794	0.81487	0.41589	0.82836	0.844121	0.353254	0.471896	0.655314	0.451936	0.534431	0.422955	0.784207	0.572651	0.587246	0.473845	0.260541	0.34114
GSM404018	0.590768	0.599127	0.747678	0.682456	0.651561	0.768234	0.262842	0.752422	0.323887	0.823702	0.850748	0.352476	0.498082	0.694273	0.437721	0.529026	0.464402	0.803881	0.563	0.606758	0.481911	0.265507	0.300446
GSM404020	0.585	0.555287	0.660949	0.653106	0.675021	0.716487	0.259862	0.745073	0.41369	0.818668	0.825678	0.324055	0.417139	0.693937	0.442841	0.535383	0.36374	0.809654	0.491949	0.566747	0.480884	0.243716	0.327285
GSM404029	0.497471	0.523215	0.658904	0.660767	0.67052	0.716316	0.195028	0.764914	0.352281	0.827315	0.82975	0.349972	0.438598	0.719635	0.402817	0.537777	0.383813	0.801318	0.48251	0.550742	0.454877	0.239542	0.373838
GSM404032	0.56369	0.583583	0.614275	0.676711	0.700001	0.727123	0.222636	0.783633	0.322417	0.806891	0.829701	0.361051	0.512026	0.664625	0.485645	0.486035	0.449271	0.828398	0.518333	0.57931	0.472723	0.274094	0.394651
GSM404033	0.620884	0.473637	0.659452	0.688676	0.693078	0.770996	0.218058	0.763935	0.356743	0.795012	0.860143	0.348912	0.458566	0.698315	0.49138	0.491179	0.463957	0.805011	0.468666	0.58178	0.459093	0.287392	0.321741
GSM404034	0.542259	0.570907	0.698623	0.704334	0.69758	0.727197	0.19787	0.759524	0.32918	0.837461	0.803543	0.373624	0.435406	0.699528	0.429128	0.561943	0.42363	0.813315	0.524607	0.604855	0.476298	0.27319	0.380779
GSM404035	0.6996	0.74234	0.822627	0.68536	0.711181	0.706434	0.315192	0.794286	0.520739	0.818612	0.893019	0.338404	0.508845	0.703413	0.452697	0.543967	0.355214	0.818058	0.591346	0.633341	0.493285	0.219344	0.428334
GSM404047	0.559928	0.5204	0.6238	0.713524	0.683815	0.731662	0.175741	0.765053	0.381912	0.823293	0.8168	0.342319	0.332397	0.672938	0.481843	0.518718	0.481034	0.814811	0.45611	0.561549	0.44008	0.288174	0.311928
GSM404057	0.417197	0.391752	0.655277	0.740302	0.688371	0.793811	0.180457	0.700571	0.182677	0.776189	0.768754	0.403709	0.545173	0.716581	0.49392	0.450334	0.421967	0.782658	0.418617	0.655471	0.46269	0.277585	0.240323
GSM404060	0.687446	0.703876	0.755227	0.662239	0.700885	0.695536	0.351789	0.801091	0.573044	0.803249	0.894835	0.366711	0.544625	0.672484	0.463118	0.56717	0.410587	0.824854	0.6007	0.600852	0.516144	0.258382	0.408839
GSM404061	0.637954	0.744969	0.806011	0.716169	0.708783	0.693444	0.341892	0.786721	0.467614	0.841771	0.870998	0.416883	0.656454	0.716552	0.47632	0.581072	0.519937	0.840657	0.576419	0.602745	0.535257	0.294135	0.424664
GSM404067	0.563545	0.419707	0.622529	0.684915	0.676223	0.772587	0.084643	0.71026	0.168916	0.806552	0.76688	0.376576	0.307463	0.687402	0.470666	0.535115	0.456312	0.82534	0.477974	0.56372	0.44099	0.302967	0.29285
GSM404068	0.605766	0.500947	0.680887	0.705722	0.676004	0.796132	0.172222	0.74425	0.294888	0.790687	0.816286	0.389426	0.342659	0.692551	0.51222	0.490562	0.48043	0.839089	0.461004	0.594894	0.477679	0.266154	0.279967
GSM404069	0.584318	0.643475	0.876241	0.699389	0.696233	0.756257	0.275646	0.754577	0.464319	0.813863	0.890166	0.365322	0.427008	0.688488	0.452373	0.556744	0.336133	0.824227	0.500845	0.624106	0.494663	0.266339	0.369036
GSM404070	0.62184	0.682155	0.871505	0.737923	0.709295	0.757224	0.284439	0.761226	0.490878	0.823248	0.882537	0.411818	0.35774	0.713326	0.488883	0.565374	0.398237	0.820364	0.53127	0.631293	0.502698	0.285881	0.384794
GSM404072	0.626284	0.606849	0.724755	0.713641	0.715491	0.763435	0.236371	0.761341	0.365458	0.839697	0.871364	0.395203	0.470758	0.708114	0.493026	0.559315	0.434609	0.834501	0.541345	0.613927	0.494538	0.306041	0.322114
GSM404078	0.636848	0.662885	0.732213	0.745502	0.720016	0.76854	0.20573	0.804017	0.376394	0.812692	0.889199	0.394318	0.439909	0.708368	0.522588	0.481417	0.50557	0.845191	0.53812	0.616234	0.498083	0.269989	0.346974
GSM404079	0.593697	0.568177	0.667944	0.730639	0.693837	0.769048	0.168013	0.776388	0.330596	0.796769	0.828223	0.368085	0.331628	0.700184	0.479528	0.473186	0.436834	0.829773	0.513372	0.619477	0.45759	0.284419	0.313906
GSM404081	0.643798	0.600608	0.60901	0.693825	0.720389	0.675003	0.29115	0.810278	0.578828	0.832456	0.865696	0.417769	0.502036	0.676041	0.467683	0.508889	0.514709	0.86924	0.537127	0.587268	0.464058	0.286446	0.382575
GSM404082	0.560261	0.56882	0.640918	0.740766	0.701883	0.724363	0.26067	0.809871	0.427444	0.835632	0.856472	0.403147	0.502868	0.678534	0.444478	0.467059	0.536584	0.847977	0.515194	0.610971	0.447601	0.261178	0.327855
GSM404086	0.608124	0.599788	0.77957	0.775644	0.707946	0.788327	0.210522	0.788966	0.430299	0.817636	0.926376	0.537096	0.579162	0.739629	0.553937	0.513721	0.59581	0.857373	0.593003	0.630715	0.549693	0.248848	0.311685
GSM404109	0.630824	0.547919	0.587353	0.663061	0.667778	0.740228	0.217223	0.769121	0.426676	0.801702	0.868055	0.367014	0.427352	0.705929	0.406994	0.543232	0.373715	0.799625	0.538558	0.586376	0.484289	0.239509	0.375895
GSM404110	0.618486	0.516622	0.595651	0.672349	0.659906	0.727997	0.246309	0.760964	0.423443	0.797251	0.847411	0.334874	0.465011	0.710466	0.407024	0.541373	0.361653	0.808685	0.530939	0.575223	0.486279	0.240128	0.375766
GSM404111	0.502665	0.598629	0.694656	0.664642	0.681395	0.721176	0.281843	0.727527	0.358718	0.806322	0.793226	0.325034	0.515862	0.703594	0.389786	0.517331	0.355476	0.794339	0.46203	0.60861	0.450991	0.225266	0.383811
GSM404112	0.633901	0.623158	0.69712	0.725946	0.683735	0.782778	0.266927	0.783329	0.475253	0.80099	0.880295	0.397739	0.494532	0.71197	0.501863	0.501154	0.431031	0.822394	0.502225	0.651491	0.484521	0.237731	0.315844
GSM404113	0.581721	0.676785	0.692088	0.734091	0.703419	0.715374	0.396408	0.804414	0.451884	0.85894	0.884647	0.462488	0.597096	0.71435	0.461935	0.533005	0.516711	0.857755	0.573029	0.646424	0.507493	0.252354	0.397226
GSM404118	0.488081	0.573997	0.67821	0.661114	0.685346	0.722664	0.185229	0.739334	0.235887	0.78367	0.777716	0.352076	0.429603	0.703921	0.393694	0.532986	0.366691	0.7936	0.485769	0.586761	0.469917	0.239195	0.421095
GSM404119	0.515233	0.628977	0.649107	0.63044	0.687925	0.687469	0.273964	0.746553	0.337022	0.826467	0.78863	0.334036	0.519668	0.674619	0.437352	0.518487	0.338667	0.778826	0.486186	0.577187	0.476945	0.236496	0.403657
GSM404121	0.599326	0.569149	0.723642	0.673162	0.676807	0.702959	0.194721	0.756636	0.361791	0.810985	0.843448	0.333572	0.335305	0.692347	0.407623	0.551139	0.358667	0.804449	0.517957	0.56544	0.473421	0.242934	0.367507
GSM404136	0.590666	0.400424	0.753512	0.657421	0.706732	0.781143	0.167698	0.722163	0.298889	0.774673	0.773484	0.332627	0.383318	0.685201	0.4375	0.512599	0.4279	0.788523	0.387155	0.571996	0.440166	0.23428	0.246361
GSM404137	0.591758	0.476098	0.69595	0.689971	0.696205	0.715124	0.171346	0.761506	0.364357	0.80856	0.816411	0.348731	0.386126	0.678605	0.418638	0.528144	0.437341	0.818773	0.470205	0.584554	0.453583	0.27348	0.285489
GSM404138	0.602856	0.503901	0.683434	0.703303	0.679379	0.724024	0.139926	0.761217	0.363557	0.811474	0.830636	0.350598	0.387146	0.680501	0.432978	0.514236	0.449564	0.810884	0.469658	0.577503	0.459076	0.267389	0.279841
GSM404139	0.65509	0.65279	0.834269	0.747051	0.693615	0.747007	0.267375	0.784369	0.501352	0.823496	0.917584	0.413598	0.507984	0.688901	0.483904	0.561511	0.472321	0.83989	0.56448	0.631197	0.510504	0.279195	0.344897
GSM404140	0.537003	0.548911	0.746774	0.711391	0.716969	0.811967	0.195475	0.787173	0.370974	0.816973	0.842875	0.373423	0.491426	0.692435	0.470034	0.519579	0.464067	0.811055	0.486907	0.608003	0.47366	0.271442	0.360178
GSM404141	0.619965	0.572161	0.777963	0.704056	0.672342	0.715024	0.206323	0.738134	0.363944	0.839088	0.864194	0.353759	0.407239	0.714982	0.419908	0.577377	0.357955	0.779384	0.537931	0.602664	0.491073	0.239384	0.338501
GSM404142	0.510232	0.551755	0.714948	0.712879	0.688219	0.740679	0.227574	0.74967	0.311179	0.83488	0.840054	0.367333	0.477378	0.699611	0.422754	0.559402	0.440145	0.77427	0.529398	0.602174	0.456871	0.266598	0.358989
GSM404150	0.688205	0.566871	0.624445	0.747277	0.701175	0.743338	0.270955	0.806368	0.478804	0.820429	0.864351	0.388664	0.524992	0.708866	0.414336	0.572573	0.604574	0.863111	0.573934	0.618391	0.499297	0.232837	0.303774
GSM404151	0.598796	0.543013	0.611211	0.688732	0.703502	0.724303	0.226257	0.797721	0.392195	0.822666	0.833766	0.341651	0.443873	0.67411	0.413003	0.562817	0.427029	0.815464	0.519737	0.59053	0.49091	0.24955	0.343595
GSM404153	0.607115	0.609908	0.689201	0.671802	0.709365	0.675727	0.289079	0.777484	0.432971	0.806859	0.840772	0.355265	0.493261	0.689252	0.408165	0.555872	0.434546	0.827131	0.506024	0.590498	0.498201	0.272792	0.365671
GSM404154	0.571816	0.570457	0.689815	0.735044	0.70372	0.723052	0.198317	0.777806	0.375193	0.82278	0.823209	0.378994	0.39418	0.707753	0.439121	0.553183	0.466332	0.815545	0.512464	0.581609	0.490511	0.249302	0.347599
GSM404157	0.632085	0.614672	0.672502	0.681821	0.700148	0.710225	0.213243	0.792131	0.452644	0.845569	0.871237	0.378566	0.44832	0.679739	0.429311	0.55951	0.416067	0.821837	0.58075	0.615727	0.476571	0.259292	0.347492
GSM404158	0.567115	0.572961	0.626271	0.642165	0.680512	0.742689	0.208415	0.804304	0.438203	0.843969	0.836212	0.377974	0.472953	0.683462	0.419085	0.524153	0.453359	0.815885	0.549194	0.554271	0.490545	0.255147	0.407769
GSM404159	0.617182	0.536541	0.597254	0.730865	0.696016	0.710799	0.20581	0.807612	0.44826	0.841719	0.870916	0.406064	0.445777	0.740138	0.45065	0.569617	0.505921	0.860806	0.572982	0.584828	0.50212	0.275774	0.349148
GSM404161	0.657814	0.516166	0.750033	0.712495	0.691981	0.715945	0.170957	0.772793	0.381728	0.806884	0.898139	0.389377	0.446494	0.706209	0.410274	0.590156	0.371589	0.821788	0.551917	0.607616	0.525169	0.275806	0.301661
GSM404162	0.698955	0.528985	0.755516	0.717854	0.678198	0.710225	0.211789	0.78042	0.426009	0.806549	0.903534	0.370355	0.488475	0.703295	0.408504	0.598727	0.40393	0.815768	0.568567	0.622743	0.504121	0.298144	0.275527
GSM404165	0.574995	0.506077	0.648238	0.647092	0.659366	0.715113	0.208571	0.758971	0.325635	0.7974	0.804204	0.334349	0.376124	0.706971	0.431559	0.515608	0.374514	0.792837	0.454146	0.585945	0.47454	0.222229	0.352636
GSM404167	0.693432	0.485392	0.76523	0.752282	0.642912	0.74464	0.228729	0.785667	0.338587	0.783327	0.888282	0.400047	0.48429	0.768536	0.383298	0.565291	0.543518	0.843074	0.594958	0.581235	0.523097	0.303526	0.223848
GSM404168	0.598547	0.518288	0.672478	0.733973	0.668394	0.689391	0.133391	0.794098	0.275421	0.825119	0.853554	0.365357	0.532953	0.72334	0.424299	0.577676	0.574447	0.845057	0.545384	0.567267	0.496849	0.273744	0.332972
GSM404170	0.593429	0.526366	0.689211	0.674198	0.673318	0.68895	0.163821	0.743452	0.314656	0.829508	0.815802	0.32641	0.474411	0.699492	0.387326	0.556893	0.460848	0.800858	0.491027	0.54181	0.470586	0.229966	0.361835
GSM404177	0.504436	0.553175	0.748858	0.698691	0.67463	0.721391	0.235741	0.76895	0.252174	0.810003	0.834004	0.370137	0.462445	0.705728	0.434651	0.579704	0.553773	0.832962	0.535762	0.573327	0.518984	0.294336	0.365494
GSM404181	0.603955	0.510043	0.558148	0.682607	0.660646	0.740025	0.262801	0.744491	0.424412	0.810799	0.796747	0.35961	0.493494	0.715918	0.402914	0.561302	0.395929	0.842287	0.507091	0.587469	0.473116	0.222394	0.352951
GSM404188	0.455126	0.421888	0.612847	0.6809	0.676839	0.762167	0.154786	0.722111	0.248952	0.818666	0.767713	0.376536	0.39699	0.699015	0.410284	0.573776	0.346121	0.79636	0.476453	0.595016	0.440277	0.258646	0.308819
GSM404189	0.479743	0.46705	0.664376	0.701142	0.697	0.764554	0.198109	0.735515	0.303917	0.827404	0.795761	0.354715	0.422876	0.704471	0.418049	0.564025	0.383233	0.813731	0.5084	0.6021	0.445165	0.241185	0.317318
GSM404192	0.587252	0.369673	0.659638	0.676647	0.682185	0.726536	0.156089	0.734572	0.276875	0.790019	0.842078	0.397438	0.445233	0.749476	0.429322	0.553143	0.375934	0.757635	0.500612	0.57133	0.462997	0.182187	0.249929
GSM404193	0.606127	0.425014	0.660745	0.650167	0.68222	0.721788	0.210898	0.710297	0.37927	0.772836	0.812345	0.281969	0.3813	0.706377	0.387679	0.566455	0.366385	0.778327	0.471112	0.545348	0.456635	0.241746	0.324497
GSM404194	0.711111	0.770954	0.944131	0.669686	0.746118	0.745635	0.409119	0.819784	0.637988	0.805482	0.989918	0.389485	0.465984	0.718006	0.469267	0.592456	0.354433	0.867348	0.646473	0.625771	0.550659	0.251387	0.437854
GSM404196	0.605642	0.681478	0.745247	0.723795	0.70496	0.639875	0.362396	0.811141	0.530232	0.85104	0.861598	0.407112	0.583131	0.707514	0.416963	0.550637	0.549183	0.868755	0.580121	0.615861	0.493389	0.240382	0.40821
GSM404197	0.597747	0.67969	0.722391	0.671188	0.682512	0.628351	0.324102	0.817359	0.499477	0.829721	0.867571	0.376711	0.578044	0.681071	0.399432	0.526374	0.465474	0.852786	0.582317	0.630239	0.493559	0.233252	0.425698
GSM404204	0.566368	0.504116	0.641152	0.635862	0.656786	0.665818	0.195648	0.75395	0.432683	0.824159	0.795276	0.326939	0.498671	0.698487	0.381447	0.521331	0.405135	0.831229	0.536798	0.568735	0.45858	0.202007	0.376715
GSM404207	0.685377	0.394232	0.734999	0.753409	0.670637	0.735333	0.194203	0.768642	0.370026	0.766408	0.945217	0.413119	0.413929	0.779628	0.473504	0.552152	0.476531	0.846822	0.565804	0.622513	0.513714	0.25951	0.192468
GSM404208	0.639917	0.602964	0.730386	0.733489	0.717244	0.674552	0.306738	0.810042	0.404766	0.828474	0.926209	0.432199	0.494663	0.72484	0.468542	0.571399	0.526122	0.858163	0.621474	0.627949	0.509174	0.265332	0.369764
GSM404209	0.676052	0.628605	0.76573	0.648212	0.702226	0.648558	0.273166	0.824684	0.571589	0.819688	0.89071	0.340596	0.505364	0.689378	0.426356	0.545207	0.329886	0.813446	0.596939	0.611626	0.499488	0.227143	0.410699
GSM404210	0.667296	0.640703	0.809009	0.704949	0.701073	0.671415	0.258803	0.790752	0.534723	0.848722	0.925892	0.391447	0.525766	0.72565	0.432866	0.561723	0.415002	0.826672	0.60067	0.617435	0.51598	0.216763	0.409532
GSM404211	0.710495	0.471471	0.659013	0.719675	0.650421	0.721717	0.142278	0.772818	0.517454	0.7844	0.922881	0.400357	0.392743	0.757003	0.43074	0.513652	0.418353	0.802546	0.506121	0.577826	0.484488	0.237394	0.2303
GSM404212	0.640273	0.460474	0.629705	0.715708	0.669201	0.719457	0.184229	0.752545	0.4884	0.801068	0.862908	0.369561	0.415629	0.733768	0.428378	0.515079	0.482646	0.816076	0.483879	0.57648	0.490759	0.272016	0.260722
GSM404213	0.526864	0.355817	0.655261	0.713774	0.698774	0.7583	0.10399	0.748056	0.32542	0.779654	0.872549	0.340435	0.503196	0.726947	0.418386	0.538922	0.438124	0.770365	0.46633	0.60144	0.476462	0.2159	0.258652
GSM404214	0.60806	0.453693	0.669519	0.712123	0.685729	0.724578	0.171501	0.745853	0.420794	0.825491	0.898441	0.409244	0.460201	0.733382	0.423764	0.583361	0.513995	0.813701	0.546992	0.582782	0.477284	0.222448	0.280778
GSM404217	0.517677	0.524527	0.631664	0.658501	0.686035	0.684327	0.1685	0.750282	0.365554	0.823113	0.818065	0.333084	0.442346	0.682273	0.395726	0.522132	0.380721	0.827853	0.51434	0.580222	0.452864	0.218175	0.396416
GSM404218	0.560489	0.620434	0.729495	0.680534	0.708193	0.679315	0.205063	0.807039	0.384455	0.821194	0.867434	0.386458	0.512009	0.694803	0.395489	0.563333	0.469834	0.841003	0.580679	0.590928	0.488629	0.276501	0.413217
GSM404219	0.603427	0.670657	0.782212	0.661588	0.690679	0.674875	0.214469	0.792856	0.431084	0.819623	0.872922	0.366911	0.501687	0.693832	0.397573	0.541618	0.394371	0.821871	0.568423	0.610204	0.484456	0.240406	0.398384
GSM404221	0.471432	0.448834	0.648124	0.667181	0.693316	0.726443	0.1648	0.770391	0.226187	0.814011	0.80798	0.365682	0.487873	0.727936	0.367531	0.546377	0.411186	0.797068	0.502004	0.598631	0.453816	0.198939	0.343096
GSM404223	0.423937	0.465254	0.615355	0.668901	0.652744	0.697234	0.167889	0.710877	0.245721	0.811348	0.765343	0.333508	0.513029	0.697062	0.378399	0.521827	0.394952	0.80321	0.514671	0.572338	0.440436	0.21827	0.35265
GSM404224	0.588515	0.520535	0.639026	0.669299	0.661946	0.737965	0.201727	0.73157	0.375635	0.801106	0.833146	0.374717	0.441989	0.71816	0.433462	0.556362	0.393273	0.829406	0.521061	0.59451	0.498308	0.211461	0.35362
GSM404229	0.572206	0.622071	0.666141	0.633831	0.682109	0.619663	0.23188	0.828612	0.476924	0.804388	0.830723	0.331522	0.513956	0.643858	0.401411	0.498667	0.397102	0.81931	0.539747	0.592356	0.460539	0.211993	0.414035
GSM404230	0.596941	0.628392	0.638959	0.679833	0.678318	0.623979	0.197233	0.832208	0.461095	0.8227	0.867067	0.383723	0.54397	0.703692	0.435586	0.520187	0.498413	0.86518	0.561895	0.59233	0.476285	0.223469	0.397164
GSM404231	0.61757	0.560405	0.684054	0.688998	0.685012	0.69972	0.298296	0.810536	0.475156	0.848717	0.865073	0.419755	0.492697	0.668377	0.408462	0.545892	0.423388	0.839094	0.54972	0.587308	0.466213	0.235087	0.399686
GSM404234	0.621655	0.47738	0.702629	0.692029	0.670914	0.672246	0.26066	0.796855	0.468074	0.795402	0.86053	0.343897	0.449495	0.698298	0.41802	0.549522	0.402924	0.816602	0.560632	0.573806	0.461352	0.186923	0.335502
GSM404237	0.671644	0.624556	0.746063	0.714472	0.675344	0.659448	0.286707	0.767605	0.573611	0.829107	0.918025	0.399796	0.483649	0.728589	0.443842	0.576014	0.408978	0.827174	0.585242	0.582605	0.502047	0.215486	0.353696
GSM404246	0.620634	0.624082	0.775216	0.664136	0.694615	0.671573	0.256605	0.764011	0.499308	0.811772	0.862739	0.331688	0.485212	0.692549	0.41925	0.521332	0.355632	0.820337	0.523658	0.603812	0.473858	0.211764	0.409167
GSM404249	0.682208	0.623086	0.862424	0.71589	0.69844	0.727081	0.299988	0.801443	0.43714	0.803413	0.909713	0.439026	0.471546	0.716107	0.415927	0.546975	0.459737	0.84886	0.608266	0.61492	0.514327	0.231159	0.341097
GSM404250	0.653832	0.588117	0.801842	0.682512	0.662005	0.707571	0.273261	0.803163	0.422979	0.78716	0.854266	0.357755	0.362686	0.698137	0.362549	0.521588	0.402366	0.842944	0.569303	0.584547	0.500005	0.213715	0.35327
GSM404254	0.47988	0.432715	0.587614	0.651454	0.689023	0.707066	0.0665277	0.731455	0.288882	0.815008	0.73717	0.309531	0.358564	0.688139	0.372879	0.507131	0.308485	0.784589	0.478771	0.550852	0.44045	0.237698	0.337493
GSM404255	0.626727	0.399737	0.719751	0.664038	0.694478	0.729267	0.135217	0.750912	0.379221	0.791512	0.841764	0.359041	0.353926	0.712386	0.419638	0.520151	0.356264	0.80121	0.511493	0.586394	0.47627	0.229272	0.252759
GSM404256	0.554788	0.551265	0.681142	0.661153	0.678881	0.718167	0.199028	0.744862	0.346625	0.823711	0.841096	0.37604	0.471311	0.702917	0.400154	0.527196	0.342014	0.800877	0.545024	0.580808	0.473986	0.237234	0.376256
GSM404257	0.59132	0.512292	0.642986	0.69026	0.682038	0.73188	0.175705	0.73555	0.362136	0.821702	0.838085	0.375676	0.455061	0.72587	0.405161	0.561688	0.375811	0.818421	0.542284	0.583038	0.476537	0.239312	0.35411
GSM404258	0.571844	0.450154	0.562767	0.658012	0.661781	0.676122	0.23237	0.752747	0.354951	0.841056	0.786816	0.33269	0.454179	0.702531	0.390902	0.524404	0.399282	0.818323	0.486974	0.566287	0.46091	0.220548	0.365776
GSM404259	0.565423	0.433395	0.514265	0.627002	0.660147	0.68768	0.191349	0.726449	0.347917	0.798486	0.766054	0.295878	0.413001	0.699752	0.374571	0.528832	0.325845	0.814882	0.468571	0.553168	0.436884	0.205822	0.366983
GSM404263	0.583146	0.494652	0.648059	0.635578	0.685815	0.656285	0.11386	0.768828	0.351982	0.81555	0.797682	0.333257	0.346496	0.673921	0.399087	0.521514	0.326321	0.806742	0.513226	0.551969	0.463967	0.232255	0.363113
GSM404264	0.574076	0.519688	0.598586	0.647213	0.698634	0.634069	0.0792852	0.791812	0.379306	0.798948	0.792112	0.322491	0.365786	0.691184	0.400445	0.51618	0.362228	0.825818	0.533455	0.558415	0.465035	0.220761	0.357086
GSM404265	0.382062	0.278138	0.647715	0.695687	0.674958	0.732146	0.00683767	0.682987	0.166459	0.787984	0.697561	0.307644	0.427603	0.76509	0.36172	0.532705	0.345964	0.762056	0.393797	0.556962	0.382451	0.257574	0.286625
GSM404268	0.683089	0.525715	0.6941	0.713149	0.697606	0.701945	0.18093	0.770617	0.481052	0.814975	0.926113	0.393524	0.495636	0.743471	0.438985	0.561242	0.458989	0.854864	0.558141	0.602891	0.507623	0.226843	0.27797
GSM404269	0.666723	0.402979	0.675521	0.75893	0.657913	0.810038	0.184433	0.754599	0.367621	0.762303	0.925974	0.464048	0.515132	0.800956	0.426781	0.562722	0.509822	0.822072	0.575466	0.620634	0.525293	0.273684	0.149461
GSM404271	0.641306	0.582633	0.654598	0.68605	0.679848	0.651198	0.115988	0.813753	0.509849	0.836048	0.858733	0.372399	0.473516	0.687973	0.440237	0.558214	0.420069	0.849089	0.562372	0.577975	0.476731	0.248173	0.39609
GSM404272	0.57758	0.531115	0.653026	0.659039	0.68701	0.672463	0.132372	0.794028	0.435655	0.844885	0.821623	0.357889	0.431019	0.681252	0.403097	0.533493	0.376999	0.826416	0.535584	0.561918	0.451404	0.232244	0.382611
GSM404276	0.562659	0.667488	0.621517	0.66797	0.700568	0.676956	0.212693	0.831816	0.469841	0.815812	0.843775	0.339612	0.535226	0.679065	0.407105	0.529414	0.49967	0.844702	0.567911	0.589778	0.481936	0.244991	0.449923
GSM404277	0.611388	0.62119	0.64365	0.665039	0.682092	0.68659	0.213344	0.795405	0.484842	0.812459	0.873637	0.305225	0.460067	0.683942	0.41281	0.534248	0.371296	0.807956	0.546021	0.576311	0.472442	0.222277	0.393418
GSM404280	0.584493	0.63085	0.632631	0.695773	0.68675	0.688202	0.222501	0.80408	0.450012	0.844273	0.879379	0.406472	0.511228	0.705063	0.419325	0.524834	0.526571	0.857305	0.531577	0.554425	0.488772	0.244503	0.391595
GSM404281	0.596828	0.628289	0.69123	0.712252	0.720391	0.712202	0.217161	0.834997	0.427828	0.859371	0.88789	0.397078	0.548951	0.720908	0.437113	0.548484	0.440696	0.85178	0.606827	0.596604	0.525703	0.245916	0.405679
GSM404282	0.533326	0.512063	0.592024	0.660985	0.702377	0.669172	0.17536	0.803794	0.398644	0.814387	0.811558	0.332812	0.483252	0.70963	0.384932	0.533369	0.315925	0.848659	0.529755	0.568043	0.463367	0.223955	0.386742
GSM404283	0.644405	0.444535	0.690028	0.675611	0.690513	0.719674	0.131068	0.77996	0.452104	0.785679	0.904459	0.365213	0.385794	0.742984	0.429198	0.561009	0.321934	0.822721	0.502433	0.576488	0.506894	0.199619	0.264195
GSM404285	0.625543	0.642224	0.72651	0.720816	0.699527	0.676586	0.254108	0.815584	0.458231	0.841135	0.889304	0.369512	0.579865	0.695999	0.421918	0.535858	0.422048	0.850792	0.588432	0.572406	0.508262	0.218331	0.408389
GSM404286	0.608872	0.545065	0.710855	0.660834	0.678817	0.704633	0.234133	0.766741	0.406756	0.806122	0.838493	0.314198	0.467813	0.693377	0.398435	0.49323	0.311774	0.805079	0.501346	0.582025	0.478423	0.20182	0.362222
GSM404287	0.638381	0.567929	0.715791	0.655872	0.644556	0.646019	0.246616	0.8221	0.472194	0.792875	0.865776	0.318245	0.38369	0.705967	0.42179	0.533657	0.354608	0.850675	0.560111	0.56752	0.482634	0.223165	0.368192
GSM404288	0.6486	0.600049	0.744438	0.636043	0.646651	0.669967	0.265783	0.828289	0.493169	0.791158	0.873069	0.305747	0.444184	0.696228	0.430385	0.526676	0.37022	0.833113	0.549381	0.565814	0.487106	0.222907	0.324902
GSM404289	0.647935	0.530881	0.626059	0.649074	0.68939	0.672886	0.228512	0.793899	0.509925	0.798362	0.857859	0.308685	0.349722	0.719121	0.413738	0.539204	0.297874	0.831803	0.532423	0.546314	0.477363	0.19896	0.328807
GSM404290	0.601345	0.620017	0.707399	0.714511	0.701963	0.731964	0.202181	0.808872	0.4278	0.859903	0.877939	0.415493	0.536321	0.737932	0.444235	0.530763	0.435004	0.848652	0.602007	0.601358	0.506228	0.251141	0.394904
GSM404291	0.64236	0.686403	0.761659	0.64306	0.693164	0.657201	0.28317	0.763994	0.485968	0.812861	0.896823	0.336321	0.408325	0.707705	0.413503	0.545272	0.310406	0.817903	0.553623	0.575851	0.487986	0.220376	0.406825
GSM404292	0.663668	0.662576	0.767234	0.647552	0.690402	0.675663	0.240745	0.743676	0.466092	0.812965	0.915323	0.334786	0.411025	0.728006	0.404832	0.54513	0.299805	0.815297	0.541605	0.575615	0.512966	0.210991	0.389349
GSM404293	0.650149	0.49117	0.769591	0.661724	0.719333	0.715028	0.158801	0.796375	0.347979	0.810239	0.932211	0.389896	0.464496	0.726021	0.418047	0.552131	0.336887	0.796738	0.542929	0.622767	0.495373	0.222858	0.314629
GSM404295	0.643133	0.6294	0.643434	0.67407	0.690538	0.663767	0.234489	0.818351	0.51748	0.831004	0.895121	0.377079	0.441917	0.698649	0.458977	0.525896	0.360142	0.845642	0.547324	0.564358	0.502052	0.229686	0.381776
GSM404296	0.626188	0.643506	0.667288	0.654472	0.685248	0.654499	0.260998	0.816572	0.524707	0.814134	0.843399	0.340165	0.453051	0.681605	0.420103	0.522096	0.333579	0.80635	0.551884	0.555029	0.485742	0.208503	0.404867
GSM404297	0.609965	0.588992	0.621892	0.652852	0.699642	0.667794	0.210386	0.806771	0.46979	0.812282	0.859571	0.320218	0.441881	0.687421	0.418895	0.5214	0.350199	0.810009	0.555104	0.580114	0.484397	0.221984	0.376162
GSM404298	0.610812	0.63707	0.634703	0.654597	0.717933	0.662292	0.231785	0.848168	0.44429	0.835698	0.853819	0.355118	0.501269	0.660007	0.4161	0.53149	0.432463	0.823276	0.590642	0.578557	0.492847	0.216366	0.411426
GSM404300	0.569998	0.577227	0.59988	0.628597	0.687608	0.656696	0.27208	0.769139	0.413454	0.797127	0.790835	0.321724	0.412818	0.664349	0.391315	0.494382	0.303355	0.795464	0.514162	0.536963	0.461772	0.191769	0.389697
GSM404310	0.588676	0.551339	0.682467	0.652875	0.71456	0.700774	0.168074	0.763061	0.327079	0.82895	0.866611	0.337007	0.493436	0.709264	0.383543	0.501554	0.303816	0.793749	0.528457	0.593387	0.481236	0.193446	0.382792
GSM404312	0.658124	0.557355	0.6932	0.691245	0.681642	0.701349	0.190801	0.798452	0.392825	0.82058	0.906776	0.374835	0.482405	0.735471	0.419876	0.5302	0.361072	0.832625	0.578321	0.585753	0.505369	0.192447	0.346812
GSM261090	0.300708	0.430318	0.556541	0.647636	0.655963	0.725062	0.0853546	0.695638	0.185478	0.805506	0.65435	0.315497	0.411568	0.69039	0.353047	0.493349	0.364506	0.770655	0.38608	0.534737	0.402124	0.23875	0.36978
GSM261097	0.382106	0.499131	0.608246	0.650258	0.703061	0.748371	0.14113	0.740559	0.155915	0.83764	0.751065	0.359928	0.348611	0.692576	0.390214	0.484887	0.358446	0.783905	0.473647	0.540717	0.437375	0.255053	0.384004
GSM261098	0.367323	0.453781	0.583626	0.640302	0.696338	0.752547	0.104933	0.717657	0.127605	0.803431	0.692633	0.351981	0.317821	0.658324	0.380473	0.436529	0.382915	0.760781	0.407721	0.549799	0.413478	0.215981	0.355048
GSM261100	0.325155	0.347113	0.499715	0.638084	0.646997	0.724935	0.0435231	0.74535	0.18146	0.782419	0.635594	0.273798	0.418438	0.671174	0.363407	0.487597	0.319305	0.784535	0.394813	0.509543	0.376126	0.237075	0.379648
GSM261101	0.501369	0.417435	0.619046	0.723635	0.665247	0.734631	0.176395	0.744883	0.359451	0.818418	0.774869	0.377074	0.508342	0.708537	0.434624	0.510489	0.599055	0.823088	0.464346	0.566427	0.442011	0.232323	0.347491
GSM261103	0.460936	0.535481	0.646355	0.706504	0.65375	0.738976	0.100165	0.755233	0.212471	0.858645	0.794904	0.364723	0.332727	0.676304	0.423788	0.513063	0.431517	0.795704	0.500643	0.571796	0.446864	0.274716	0.366822
GSM261104	0.50942	0.538875	0.640127	0.712763	0.658416	0.763082	0.171814	0.755966	0.26126	0.848794	0.821955	0.397318	0.410937	0.663224	0.437945	0.540528	0.46992	0.828867	0.510244	0.572319	0.461036	0.272366	0.341525
GSM261105	0.475761	0.445291	0.604095	0.688033	0.657805	0.738535	0.0720049	0.772115	0.25618	0.796852	0.742127	0.318598	0.347202	0.683649	0.426572	0.48753	0.39763	0.79367	0.480605	0.562348	0.415493	0.262448	0.332399
GSM261106	0.487003	0.498007	0.606703	0.658166	0.654392	0.708801	0.0543782	0.775854	0.272946	0.811498	0.724454	0.314236	0.336477	0.670263	0.416348	0.490059	0.403466	0.814453	0.44673	0.568527	0.428951	0.224264	0.344072
GSM261108	0.498006	0.355641	0.575816	0.668359	0.665411	0.710942	0.171286	0.747444	0.310701	0.785746	0.706002	0.289782	0.308294	0.668387	0.415651	0.49055	0.415462	0.81859	0.399944	0.575678	0.399073	0.23464	0.326602
GSM261110	0.569237	0.657396	0.745631	0.630694	0.695534	0.703705	0.187851	0.77026	0.438534	0.813419	0.814257	0.364639	0.406302	0.648776	0.421516	0.526269	0.357519	0.777694	0.486851	0.575605	0.452747	0.234396	0.40536
GSM261111	0.527228	0.679867	0.79017	0.655801	0.713363	0.747575	0.237884	0.778747	0.360209	0.826484	0.837716	0.365703	0.494864	0.686265	0.41068	0.529408	0.399563	0.767543	0.494624	0.588615	0.461693	0.240146	0.378636
GSM261112	0.568479	0.686393	0.762474	0.647712	0.71698	0.724977	0.208209	0.75793	0.440498	0.82963	0.824171	0.385689	0.406406	0.66029	0.467116	0.489838	0.363894	0.755649	0.489837	0.587904	0.465706	0.221164	0.398518
GSM261114	0.479929	0.568031	0.580748	0.656796	0.69919	0.675931	0.19349	0.740933	0.281602	0.857169	0.752629	0.338694	0.464809	0.670529	0.424808	0.49954	0.444217	0.7833	0.502018	0.563082	0.462838	0.281677	0.392254
GSM261115	0.258635	0.49587	0.551996	0.611908	0.70091	0.686955	0.153637	0.688599	0.109602	0.853812	0.659025	0.303593	0.468953	0.653211	0.385039	0.499049	0.451147	0.74947	0.432518	0.548188	0.420822	0.283842	0.36647
GSM261118	0.53324	0.561868	0.596379	0.690841	0.673655	0.728435	0.300652	0.75051	0.327322	0.824484	0.769752	0.345011	0.495899	0.694151	0.468075	0.541988	0.445488	0.828852	0.477471	0.603147	0.474261	0.288395	0.403684
GSM261119	0.507734	0.621739	0.639796	0.685302	0.675386	0.759782	0.282681	0.741731	0.350027	0.832286	0.787102	0.342893	0.49033	0.673906	0.444034	0.522749	0.461788	0.79905	0.503764	0.586777	0.467437	0.27756	0.411779
GSM261121	0.658955	0.644052	0.710583	0.701048	0.709432	0.745002	0.390067	0.790453	0.440923	0.849969	0.876629	0.420374	0.594141	0.681607	0.496357	0.522485	0.531367	0.840713	0.546916	0.641788	0.51068	0.26944	0.396336
GSM261125	0.172069	0.421918	0.478548	0.563277	0.681792	0.672668	0.0628696	0.719775	0.0251087	0.802483	0.525306	0.24295	0.368185	0.631176	0.310731	0.464186	0.315924	0.755704	0.349328	0.490127	0.34355	0.232336	0.420238
GSM261126	0.320731	0.490833	0.587269	0.607865	0.693296	0.682733	0.152951	0.721211	0.143526	0.811807	0.657552	0.270004	0.367549	0.657892	0.336664	0.492411	0.330621	0.766385	0.41908	0.53727	0.384591	0.242378	0.41592
GSM261128	0.49731	0.553696	0.63425	0.661687	0.663667	0.686516	0.249188	0.793038	0.317515	0.826793	0.788393	0.326149	0.547365	0.69317	0.394331	0.53322	0.486706	0.836959	0.507627	0.569634	0.448759	0.256983	0.400086
GSM261136	0.452802	0.467391	0.605218	0.679844	0.691915	0.738761	0.121519	0.748013	0.231215	0.819205	0.729069	0.341614	0.417572	0.679811	0.420251	0.510221	0.406858	0.815291	0.460225	0.572372	0.431889	0.278289	0.347996
GSM261139	0.372783	0.662749	0.716951	0.627928	0.706246	0.720622	0.230835	0.761299	0.185743	0.82637	0.767203	0.349493	0.432039	0.631772	0.44129	0.425222	0.373344	0.762948	0.475568	0.598583	0.42635	0.25954	0.410536
GSM261140	0.431871	0.664507	0.708652	0.668477	0.712116	0.720602	0.239286	0.779363	0.217873	0.83063	0.803983	0.377935	0.523687	0.657767	0.430915	0.438244	0.42977	0.794396	0.507432	0.608023	0.451402	0.265462	0.436009
GSM261145	0.111824	0.381725	0.498225	0.585978	0.654189	0.730829	0.138962	0.696532	0.0278175	0.82262	0.558067	0.261492	0.422008	0.631976	0.337063	0.412945	0.442172	0.749185	0.342966	0.511189	0.34228	0.239268	0.344082
GSM261149	0.598276	0.651615	0.666919	0.642044	0.703776	0.69932	0.30107	0.817361	0.436234	0.821597	0.796722	0.385047	0.473612	0.612491	0.459958	0.441621	0.415533	0.805567	0.508986	0.588576	0.470551	0.25163	0.414203
GSM261150	0.417139	0.623113	0.774534	0.675141	0.697369	0.724778	0.232071	0.767677	0.235018	0.825873	0.798866	0.35681	0.472078	0.681249	0.459773	0.437102	0.381832	0.777083	0.4898	0.611951	0.461161	0.241558	0.398842
GSM261155	0.357103	0.517901	0.617487	0.646677	0.707396	0.736144	0.11229	0.726271	0.218468	0.811597	0.654359	0.328776	0.369868	0.648962	0.435114	0.46464	0.405917	0.769847	0.33703	0.560475	0.376076	0.259465	0.395685
GSM261156	0.250138	0.512057	0.645424	0.679507	0.712884	0.751966	0.174226	0.729444	0.145032	0.833985	0.645971	0.356043	0.433245	0.677097	0.415464	0.474804	0.401521	0.74813	0.420062	0.558929	0.418838	0.265638	0.401444
GSM261157	0.497334	0.645873	0.690651	0.68129	0.716445	0.734699	0.167922	0.772024	0.267771	0.844505	0.770683	0.365856	0.454565	0.664586	0.459853	0.495429	0.405346	0.781486	0.477898	0.574316	0.462237	0.259469	0.382751
GSM261158	0.526753	0.709208	0.725502	0.625028	0.699681	0.721007	0.227293	0.776456	0.305921	0.841685	0.761913	0.338975	0.425951	0.635743	0.441902	0.479063	0.408511	0.786134	0.471531	0.580324	0.443844	0.255274	0.445411
GSM261160	0.393707	0.589994	0.696363	0.690491	0.682221	0.75207	0.192204	0.769136	0.23499	0.824052	0.774371	0.373767	0.408961	0.673057	0.438444	0.462292	0.441641	0.772205	0.487302	0.594421	0.446176	0.249307	0.3907
GSM261161	0.541511	0.632953	0.718944	0.732305	0.689076	0.743083	0.26011	0.782283	0.34933	0.83823	0.799009	0.415844	0.483878	0.678374	0.461833	0.48315	0.521474	0.816155	0.515413	0.606359	0.474658	0.264989	0.366509
GSM261163	0.465916	0.424461	0.638793	0.681758	0.708257	0.751372	0.0587534	0.756483	0.252928	0.812029	0.761573	0.372803	0.372595	0.692584	0.436092	0.496554	0.424648	0.787599	0.468084	0.61237	0.427926	0.258782	0.339901
GSM261164	0.49113	0.364154	0.602579	0.690098	0.690598	0.750488	0.0749357	0.753041	0.322931	0.801763	0.756758	0.370424	0.318389	0.688812	0.440732	0.506969	0.434654	0.794578	0.474173	0.576772	0.432204	0.243106	0.323385
GSM261166	0.575827	0.518097	0.67631	0.650855	0.69128	0.762422	0.153114	0.726756	0.290462	0.801275	0.824611	0.355709	0.358896	0.680209	0.423323	0.49364	0.364152	0.799102	0.481475	0.591105	0.467015	0.241711	0.375942
GSM261167	0.467369	0.459873	0.689963	0.653263	0.667189	0.706133	0.170375	0.72641	0.201455	0.815115	0.733963	0.369578	0.356536	0.675148	0.388955	0.485431	0.364106	0.787443	0.446504	0.577596	0.417954	0.222278	0.339427
GSM261169	0.594615	0.624472	0.622813	0.656218	0.713939	0.715987	0.260154	0.793318	0.402796	0.840506	0.849459	0.428188	0.460632	0.677166	0.434745	0.499846	0.460316	0.80999	0.552186	0.594153	0.474275	0.250831	0.388809
GSM261170	0.544617	0.538066	0.630558	0.697378	0.668848	0.737339	0.152289	0.753137	0.326813	0.831294	0.79767	0.418998	0.394939	0.686203	0.390191	0.494807	0.524263	0.818549	0.511945	0.575198	0.466294	0.271293	0.367489
GSM261172	0.193299	0.438221	0.614613	0.623121	0.689715	0.682072	0.189091	0.759636	0.0937043	0.773148	0.661681	0.283057	0.419717	0.674149	0.355811	0.48326	0.339526	0.759004	0.394226	0.568622	0.383982	0.206367	0.414524
GSM261173	0.267381	0.644528	0.812077	0.65978	0.690097	0.713228	0.145676	0.778332	0.163911	0.812431	0.764398	0.319776	0.405226	0.689267	0.411562	0.488594	0.410975	0.788983	0.454417	0.617339	0.418465	0.229085	0.432881
GSM261175	0.237721	0.45084	0.502764	0.591055	0.667449	0.710252	0.0661854	0.708703	0.122091	0.809163	0.607495	0.295489	0.316953	0.663283	0.343869	0.497642	0.391361	0.761389	0.370495	0.528915	0.393384	0.240453	0.368876
GSM261176	0.437111	0.585483	0.620826	0.627786	0.684029	0.700799	0.156523	0.770813	0.274054	0.834257	0.761864	0.340552	0.392325	0.667285	0.404052	0.501212	0.422049	0.788917	0.48122	0.555318	0.432865	0.277639	0.407378
GSM261183	0.397687	0.606626	0.734228	0.680722	0.716605	0.725501	0.237336	0.738349	0.277312	0.844201	0.779744	0.370047	0.484022	0.703924	0.431329	0.521118	0.410653	0.754855	0.501688	0.597413	0.446319	0.230878	0.383789
GSM261186	0.139914	0.247905	0.542435	0.589285	0.693716	0.682831	0.193786	0.70792	0	0.786757	0.568818	0.260059	0.458078	0.667599	0.351714	0.418819	0.325659	0.731334	0.253685	0.557326	0.334841	0.213111	0.309235
GSM261194	0.40498	0.496138	0.557086	0.623461	0.673274	0.701314	0.144663	0.752084	0.173847	0.790552	0.704686	0.277166	0.46513	0.686902	0.374038	0.481692	0.295634	0.765994	0.457114	0.548458	0.412906	0.197806	0.387066
GSM261195	0.440205	0.518779	0.570495	0.646501	0.691018	0.704655	0.148731	0.757767	0.218618	0.81863	0.734194	0.291744	0.458985	0.68628	0.392647	0.51057	0.382034	0.795796	0.44734	0.573214	0.431946	0.224715	0.387762
GSM261197	0.445121	0.563372	0.656631	0.629544	0.681897	0.701118	0.177994	0.751712	0.286305	0.810584	0.80969	0.318501	0.466243	0.704064	0.401781	0.532439	0.361073	0.758456	0.53531	0.561192	0.442608	0.230895	0.377875
GSM261198	0.441043	0.605914	0.651228	0.636999	0.667117	0.695367	0.205142	0.758136	0.291159	0.828861	0.795851	0.352671	0.490307	0.695349	0.40972	0.524359	0.344212	0.767045	0.511363	0.572107	0.450043	0.245024	0.406109
GSM261200	0.200966	0.603194	0.67563	0.725381	0.69313	0.681496	0.0917975	0.798163	0.104329	0.830483	0.777974	0.368419	0.554368	0.695618	0.389945	0.538072	0.442682	0.822772	0.554543	0.59421	0.438071	0.269463	0.425603
GSM261201	0.162866	0.674367	0.653312	0.709081	0.697826	0.694254	0.178955	0.815898	0.0981702	0.827084	0.783981	0.385979	0.613161	0.681296	0.392899	0.522797	0.501648	0.82729	0.585001	0.622423	0.451334	0.272508	0.464043
GSM261203	0.466372	0.629198	0.765356	0.669514	0.710996	0.667206	0.22777	0.776224	0.234538	0.855391	0.862641	0.393341	0.428729	0.703471	0.408227	0.546241	0.369657	0.794968	0.543228	0.619558	0.494189	0.272774	0.396949
GSM261204	0.42359	0.653048	0.779438	0.663441	0.716888	0.667724	0.1864	0.75245	0.242081	0.845069	0.805777	0.328976	0.3778	0.644305	0.382369	0.546514	0.394649	0.811522	0.521688	0.579688	0.465539	0.264863	0.423981
GSM261208	0.474709	0.55938	0.64684	0.650609	0.681538	0.708463	0.205745	0.734624	0.25627	0.828014	0.781811	0.347428	0.451802	0.701312	0.386425	0.502408	0.389797	0.811818	0.485069	0.557727	0.441561	0.254127	0.357496
GSM261209	0.581999	0.688547	0.876623	0.709523	0.696039	0.69341	0.239112	0.769125	0.40685	0.809606	0.860313	0.359727	0.404697	0.684466	0.451462	0.529311	0.404226	0.806703	0.523836	0.593698	0.48671	0.268714	0.362898
GSM261218	0.0374621	0.434303	0.57817	0.531369	0.719559	0.631502	0.0103256	0.732144	0.0282389	0.816724	0.552141	0.222959	0.297267	0.583772	0.258168	0.410336	0.296781	0.701965	0.329833	0.498042	0.348517	0.216685	0.434879
GSM261219	0.519993	0.661499	0.720237	0.63882	0.716638	0.691622	0.210351	0.78276	0.294757	0.827153	0.808737	0.317991	0.405325	0.651662	0.381583	0.518658	0.374227	0.778491	0.519224	0.598225	0.448467	0.223506	0.401384
GSM261230	0.568862	0.603848	0.66533	0.661223	0.718977	0.694269	0.252363	0.805558	0.405628	0.856908	0.830692	0.358002	0.488984	0.655564	0.411905	0.534693	0.438268	0.834729	0.56189	0.585193	0.474538	0.244162	0.374086
GSM261238	0.54004	0.541021	0.634042	0.632398	0.677377	0.706144	0.194781	0.767195	0.322701	0.807208	0.798239	0.324547	0.435295	0.661207	0.404317	0.512616	0.386731	0.806101	0.51067	0.566375	0.444681	0.233389	0.387961
GSM261247	0.320234	0.394814	0.518834	0.598239	0.686996	0.674322	0.0964891	0.748574	0.0833455	0.792598	0.618007	0.255337	0.373402	0.680552	0.348184	0.503931	0.380777	0.784901	0.393658	0.525218	0.395991	0.229835	0.36558
GSM261248	0.311967	0.359969	0.511687	0.612493	0.67864	0.686845	0.0806593	0.73882	0.0785012	0.794683	0.622614	0.276406	0.371736	0.674491	0.344771	0.513103	0.373625	0.781913	0.390769	0.531464	0.392053	0.221572	0.367616
GSM261250	0.458829	0.479567	0.635973	0.634356	0.680425	0.691791	0.168293	0.739067	0.166938	0.789783	0.746182	0.31544	0.465375	0.699138	0.399892	0.544145	0.388598	0.798431	0.46468	0.572519	0.49276	0.25511	0.359038
GSM261252	0.315692	0.483462	0.608066	0.654948	0.690045	0.72311	0.19393	0.746729	0.160292	0.830988	0.758431	0.356663	0.483298	0.705443	0.377307	0.542434	0.406179	0.777125	0.536124	0.599253	0.470161	0.261535	0.390582
GSM261253	0.224587	0.392389	0.53678	0.621679	0.684222	0.742004	0.0945025	0.69696	0.132383	0.807376	0.631261	0.308561	0.345788	0.691488	0.351373	0.524143	0.349659	0.771877	0.463092	0.53807	0.420522	0.255276	0.358509
GSM261256	0.22195	0.652307	0.526145	0.399317	0.778935	0.464611	0.243036	0.697322	0.33913	0.746937	0.638117	0.265237	0.516617	0.513711	0.314227	0.506209	0.365842	0.728391	0.477298	0.445943	0.411025	0.225752	0.494144
GSM261259	0.538438	0.456528	0.598908	0.650476	0.67525	0.71816	0.136398	0.73521	0.309794	0.821878	0.774074	0.318045	0.375959	0.70085	0.426432	0.531645	0.402367	0.794844	0.465496	0.576025	0.455243	0.275418	0.336972
GSM261260	0.513642	0.474281	0.643315	0.644156	0.679765	0.699176	0.204914	0.724165	0.298827	0.828327	0.786631	0.317958	0.406512	0.685501	0.402741	0.540034	0.365273	0.786959	0.49137	0.563467	0.459535	0.236373	0.272036
GSM261262	0.287987	0.601372	0.714179	0.603588	0.702032	0.66152	0.159767	0.76402	0.116748	0.793096	0.745098	0.304942	0.379131	0.655052	0.351912	0.496022	0.308519	0.775484	0.47039	0.569135	0.43854	0.209227	0.433292
GSM261263	0.269297	0.487162	0.529168	0.588369	0.683116	0.668331	0.0950753	0.769568	0.0812797	0.809912	0.66262	0.292301	0.509116	0.647682	0.347009	0.471811	0.327685	0.750518	0.427874	0.539395	0.410161	0.196239	0.424531
GSM261264	0.413125	0.577125	0.555844	0.624519	0.693654	0.648593	0.142638	0.787769	0.201575	0.817284	0.74535	0.332016	0.497553	0.662688	0.365586	0.510284	0.347914	0.774613	0.508895	0.582864	0.454621	0.208439	0.427805
GSM261267	0.144107	0.346533	0.470464	0.641004	0.67326	0.743659	0.124614	0.68052	0.114799	0.788807	0.569091	0.261519	0.412085	0.68165	0.34458	0.522023	0.34054	0.798855	0.389848	0.549047	0.347885	0.236202	0.312289
GSM261275	0.553973	0.683826	0.689855	0.665921	0.727489	0.69643	0.234393	0.812444	0.428894	0.820132	0.850182	0.368682	0.462106	0.685165	0.394952	0.518512	0.47578	0.839927	0.572877	0.5947	0.470923	0.249466	0.429908
GSM261276	0.396574	0.713675	0.728365	0.605425	0.74182	0.683458	0.293827	0.787573	0.326155	0.824736	0.840794	0.331116	0.492118	0.646365	0.390374	0.506009	0.378245	0.777238	0.542871	0.601621	0.448402	0.233941	0.46829
GSM261278	0.24308	0.717557	0.635987	0.46072	0.744462	0.568882	0.234712	0.706675	0.345424	0.740703	0.697105	0.296222	0.478652	0.526278	0.378198	0.514096	0.286655	0.709513	0.496934	0.540144	0.437683	0.288197	0.527129
GSM261279	0.333392	0.747211	0.583495	0.451569	0.746414	0.541719	0.266402	0.664664	0.370783	0.68184	0.671596	0.371195	0.490471	0.548541	0.362477	0.55811	0.39061	0.729157	0.532332	0.50787	0.455299	0.261113	0.560094
GSM261284	0.503733	0.58632	0.76489	0.696829	0.69359	0.718519	0.159002	0.778192	0.242008	0.836929	0.837185	0.382742	0.392364	0.696904	0.420928	0.544459	0.352984	0.821238	0.55199	0.561576	0.462731	0.250938	0.368366
GSM261285	0.609284	0.711647	0.836063	0.671535	0.701157	0.700011	0.24689	0.759973	0.382985	0.866995	0.900653	0.376307	0.419717	0.697921	0.413011	0.525036	0.385523	0.832362	0.574047	0.5817	0.494203	0.238415	0.381878
GSM261297	0.444523	0.51627	0.714119	0.657923	0.704207	0.645454	0.173632	0.754008	0.272021	0.8174	0.787469	0.32959	0.437622	0.655895	0.379695	0.51274	0.338446	0.799729	0.475276	0.6079	0.434998	0.23231	0.379605
GSM261301	0.440976	0.462744	0.570264	0.700826	0.659029	0.686112	0.139733	0.764028	0.196615	0.836519	0.769142	0.37247	0.470828	0.697856	0.364043	0.542175	0.425112	0.821349	0.522421	0.605691	0.431132	0.222511	0.382987
GSM261307	0.307909	0.54911	0.667051	0.625927	0.702886	0.652716	0.185865	0.759531	0.192075	0.834478	0.752431	0.327168	0.523276	0.688146	0.362256	0.521411	0.348988	0.769197	0.479665	0.576871	0.425068	0.211226	0.405736
GSM261308	0.316718	0.481325	0.59275	0.640615	0.663262	0.700468	0.173379	0.703187	0.164319	0.839093	0.731213	0.32139	0.503392	0.690856	0.334305	0.512336	0.327361	0.775205	0.447781	0.556225	0.413611	0.185533	0.363025
GSM261312	0.55313	0.53434	0.709615	0.686793	0.671531	0.70108	0.187415	0.806452	0.42122	0.804707	0.834276	0.367715	0.336991	0.679101	0.428013	0.474098	0.446378	0.821762	0.48627	0.589847	0.444489	0.253505	0.353253
GSM261316	0.353548	0.390559	0.59263	0.687988	0.656447	0.723163	0.138288	0.762227	0.236728	0.831229	0.757481	0.362325	0.515768	0.692697	0.396947	0.552229	0.387282	0.816266	0.549803	0.594269	0.435216	0.236341	0.360183
GSM261319	0.312669	0.48874	0.513955	0.630115	0.683631	0.678887	0.14487	0.745477	0.143837	0.818134	0.628837	0.309186	0.436081	0.654371	0.357195	0.508961	0.367661	0.761673	0.421117	0.556524	0.388573	0.214216	0.39931
GSM261324	0.329112	0.441432	0.562972	0.653352	0.701617	0.67787	0.0873641	0.727263	0.110514	0.835914	0.695188	0.324513	0.478376	0.679572	0.356403	0.501634	0.370332	0.768877	0.439581	0.569751	0.403372	0.221295	0.397569
GSM261325	0.363758	0.499521	0.570953	0.65334	0.701969	0.686446	0.118011	0.73487	0.126247	0.833564	0.671705	0.327986	0.452231	0.679461	0.365627	0.492067	0.436277	0.770371	0.441171	0.565788	0.409577	0.228129	0.418019
GSM261327	0.227125	0.627149	0.648314	0.660855	0.714792	0.683189	0.231399	0.765912	0.122021	0.824169	0.761924	0.372507	0.555228	0.704311	0.393638	0.530368	0.401437	0.768916	0.506061	0.576659	0.452397	0.254572	0.44436
GSM261328	0.219784	0.551692	0.592079	0.643232	0.702446	0.676758	0.237855	0.741519	0.0822586	0.798738	0.706259	0.329981	0.518269	0.68206	0.381009	0.525388	0.28999	0.763395	0.478994	0.579529	0.435059	0.222535	0.436817
GSM404005	0.452278	0.49055	0.598985	0.622448	0.706708	0.749335	0.231919	0.785513	0.209569	0.85677	0.769986	0.307261	0.534134	0.680995	0.424647	0.514033	0.401411	0.78486	0.498478	0.566604	0.443477	0.245229	0.336241
GSM404008	0.462274	0.566878	0.574077	0.655846	0.697328	0.68258	0.195914	0.74194	0.265305	0.855645	0.742601	0.338143	0.462709	0.663175	0.424493	0.498966	0.454896	0.785349	0.494304	0.562538	0.455775	0.280895	0.393296
GSM404009	0.231988	0.495098	0.551223	0.611627	0.697772	0.693201	0.157637	0.690704	0.0990351	0.84695	0.641846	0.296268	0.468387	0.649722	0.388595	0.486853	0.465578	0.750064	0.428356	0.552178	0.416229	0.28377	0.373752
GSM404012	0.0791216	0.383378	0.498453	0.586649	0.651492	0.731155	0.13082	0.693941	0.0156814	0.822307	0.551184	0.264509	0.418296	0.62871	0.336416	0.414014	0.448799	0.746376	0.336979	0.506824	0.342135	0.245662	0.349559
GSM404014	0.204803	0.451557	0.499028	0.589129	0.667236	0.710968	0.0658154	0.706404	0.111968	0.810673	0.587902	0.293018	0.316338	0.664382	0.344771	0.49951	0.399275	0.757278	0.369035	0.527609	0.38775	0.246524	0.374538
GSM404015	0.418507	0.584023	0.619305	0.629718	0.682176	0.708714	0.157181	0.767945	0.251932	0.832276	0.748761	0.347704	0.382984	0.662771	0.409298	0.501344	0.427775	0.788721	0.4744	0.555339	0.429675	0.274	0.408973
GSM404019	0.449848	0.554505	0.652332	0.655822	0.677963	0.705504	0.212568	0.73311	0.248307	0.824433	0.772722	0.348245	0.447315	0.700523	0.385415	0.50244	0.403003	0.809937	0.48037	0.555309	0.435961	0.257336	0.362582
GSM404021	0.526355	0.450689	0.594728	0.650782	0.67664	0.727057	0.142112	0.730614	0.289958	0.816792	0.768631	0.314941	0.374878	0.695322	0.429872	0.532905	0.409638	0.797577	0.45449	0.57111	0.44748	0.273499	0.341509
GSM404022	0.492419	0.474492	0.638621	0.645698	0.680128	0.699634	0.218778	0.725063	0.278459	0.828942	0.776848	0.316848	0.403579	0.687397	0.399326	0.538856	0.374455	0.784809	0.489615	0.563867	0.460987	0.23624	0.28064
GSM404023	0.487456	0.589605	0.763416	0.698326	0.695746	0.728528	0.172592	0.775623	0.22516	0.833903	0.828361	0.37902	0.403797	0.700364	0.418921	0.541127	0.361262	0.818031	0.539189	0.559845	0.455657	0.252422	0.370905
GSM404024	0.592476	0.718126	0.82563	0.673838	0.701988	0.708972	0.239323	0.758953	0.375663	0.863178	0.889442	0.380041	0.41963	0.697802	0.415673	0.523992	0.389807	0.828398	0.562477	0.585436	0.491133	0.242859	0.379894
GSM404026	0.540439	0.531253	0.706235	0.686102	0.66675	0.711814	0.190092	0.803697	0.397861	0.799007	0.827078	0.365988	0.335693	0.674115	0.424966	0.47045	0.443339	0.819811	0.480872	0.589824	0.439363	0.255046	0.357833
GSM404027	0.58519	0.556555	0.691478	0.712467	0.685766	0.728326	0.186875	0.812755	0.429417	0.826162	0.836015	0.333045	0.419068	0.677383	0.476822	0.491618	0.498248	0.842264	0.526189	0.592296	0.462527	0.268686	0.348117
GSM404030	0.269641	0.430616	0.549047	0.649119	0.656109	0.725113	0.0892739	0.693687	0.185519	0.803272	0.640908	0.312362	0.408337	0.690215	0.350854	0.490332	0.368493	0.768997	0.373502	0.533621	0.399019	0.24463	0.37214
GSM404037	0.364171	0.499963	0.607511	0.652324	0.702788	0.754081	0.139318	0.739878	0.137903	0.836236	0.741538	0.36197	0.342794	0.687602	0.387734	0.487594	0.361361	0.781745	0.466598	0.5414	0.43275	0.255884	0.384473
GSM404038	0.35091	0.459923	0.581841	0.642534	0.693824	0.76431	0.10252	0.718906	0.115082	0.794873	0.676983	0.347648	0.312132	0.656065	0.385557	0.435886	0.387778	0.757072	0.403434	0.554941	0.404311	0.218573	0.357489
GSM404040	0.29433	0.359117	0.499592	0.639987	0.648613	0.733447	0.0471317	0.74477	0.173579	0.780296	0.616036	0.26759	0.406426	0.66938	0.357807	0.487299	0.339416	0.786257	0.385141	0.504285	0.372531	0.23615	0.38173
GSM404041	0.488654	0.427131	0.612688	0.732368	0.665641	0.740813	0.167773	0.742026	0.350198	0.814658	0.765463	0.374332	0.510101	0.70407	0.437019	0.507723	0.616228	0.82447	0.453054	0.559765	0.439671	0.227139	0.357038
GSM404043	0.43879	0.536721	0.637705	0.704858	0.655225	0.748835	0.0976566	0.755847	0.203878	0.854365	0.780685	0.370198	0.339501	0.670811	0.421142	0.511308	0.435378	0.789401	0.494655	0.56781	0.440106	0.284741	0.37194
GSM404044	0.490554	0.539056	0.63443	0.716503	0.657821	0.766586	0.172341	0.762425	0.251134	0.844613	0.811346	0.401248	0.411283	0.656406	0.43327	0.536936	0.474862	0.820307	0.50471	0.568335	0.454384	0.269524	0.344499
GSM404045	0.458843	0.444829	0.600236	0.684527	0.65792	0.746261	0.0821276	0.774944	0.245019	0.79685	0.732689	0.321101	0.346417	0.678223	0.429385	0.488273	0.403965	0.790293	0.471683	0.566437	0.410543	0.267216	0.332707
GSM404046	0.480863	0.501013	0.602453	0.659952	0.650313	0.71958	0.0546967	0.776764	0.260771	0.804118	0.710383	0.31711	0.330454	0.664678	0.415688	0.491466	0.40953	0.811517	0.441786	0.563338	0.42309	0.221229	0.348677
GSM404048	0.477604	0.36361	0.57701	0.66494	0.663986	0.718968	0.176406	0.750096	0.296387	0.782634	0.696938	0.293432	0.308287	0.660895	0.415242	0.487414	0.423344	0.813437	0.388855	0.575684	0.394514	0.236475	0.329489
GSM404050	0.551766	0.660105	0.735446	0.626896	0.695332	0.709653	0.199	0.769297	0.42657	0.815031	0.800358	0.36628	0.404225	0.643976	0.423763	0.52011	0.366481	0.776822	0.480159	0.572887	0.445477	0.237389	0.405683
GSM404051	0.504479	0.681078	0.791343	0.65667	0.712323	0.744384	0.233615	0.77373	0.339225	0.825876	0.823245	0.36771	0.49256	0.680631	0.408273	0.527767	0.40773	0.766947	0.480589	0.583605	0.459213	0.241813	0.376048
GSM404052	0.554555	0.688158	0.755331	0.657149	0.709201	0.733682	0.210646	0.761173	0.420298	0.827136	0.815582	0.378761	0.40324	0.659881	0.478726	0.489948	0.37154	0.756565	0.492908	0.592303	0.462303	0.223251	0.402531
GSM404055	0.518983	0.565932	0.593725	0.690104	0.670164	0.737822	0.294103	0.748044	0.313126	0.823223	0.767307	0.351901	0.495665	0.694475	0.468631	0.539491	0.449912	0.826161	0.464803	0.596316	0.465798	0.291489	0.407497
GSM404056	0.494507	0.625996	0.643618	0.680919	0.674538	0.757407	0.294366	0.745952	0.345652	0.827555	0.772227	0.355273	0.487611	0.676419	0.442955	0.518063	0.466668	0.797587	0.496489	0.587132	0.467228	0.278112	0.420084
GSM404058	0.647601	0.646537	0.714587	0.703729	0.708062	0.75714	0.390253	0.792486	0.441186	0.856268	0.874673	0.420154	0.591569	0.672415	0.491854	0.516014	0.540115	0.838893	0.540179	0.641253	0.506424	0.275944	0.393556
GSM404062	0.155296	0.414372	0.47382	0.562508	0.684693	0.673839	0.0612853	0.717347	0.0148692	0.800056	0.512872	0.239653	0.371281	0.629033	0.315104	0.460387	0.324477	0.751649	0.343789	0.487795	0.340324	0.237804	0.423217
GSM404063	0.303075	0.488218	0.583453	0.604025	0.690894	0.684001	0.144878	0.718677	0.134075	0.809753	0.64032	0.262784	0.368597	0.654306	0.343417	0.490648	0.343677	0.764254	0.408067	0.541785	0.38001	0.242131	0.412913
GSM404065	0.478335	0.560397	0.631092	0.660842	0.665032	0.687737	0.250035	0.791203	0.29629	0.829656	0.780308	0.324481	0.543412	0.691286	0.397913	0.528391	0.486698	0.836039	0.493446	0.568232	0.440453	0.262554	0.40131
GSM404066	0.475302	0.51554	0.616891	0.662777	0.666833	0.697799	0.202132	0.773031	0.284209	0.802573	0.757169	0.307001	0.507043	0.693944	0.368192	0.519943	0.456155	0.823941	0.482809	0.564439	0.435755	0.245262	0.375536
GSM404073	0.428933	0.467094	0.597144	0.677207	0.69091	0.748946	0.126144	0.748122	0.217459	0.81525	0.713015	0.344101	0.418832	0.669756	0.419859	0.509921	0.407883	0.814124	0.451504	0.571123	0.429087	0.281978	0.347561
GSM404076	0.34936	0.668645	0.711998	0.631728	0.700277	0.723907	0.231312	0.76281	0.17166	0.820177	0.748213	0.343629	0.434829	0.628093	0.4413	0.423542	0.383481	0.757524	0.470955	0.596145	0.42307	0.263928	0.416658
GSM404077	0.402912	0.672011	0.698355	0.668517	0.708582	0.733157	0.237769	0.774101	0.203356	0.829249	0.790051	0.37845	0.525997	0.652737	0.434555	0.439412	0.433209	0.793659	0.501252	0.602696	0.445729	0.263869	0.440927
GSM404083	0.588574	0.658695	0.658171	0.643372	0.701697	0.707919	0.30058	0.816686	0.425803	0.824503	0.784053	0.388244	0.474284	0.608963	0.457775	0.432604	0.428038	0.798615	0.501691	0.592975	0.465754	0.252036	0.420204
GSM404084	0.397207	0.623257	0.765254	0.673685	0.697825	0.734826	0.228587	0.767043	0.225919	0.818709	0.780529	0.362654	0.472563	0.679186	0.464429	0.434284	0.382858	0.776003	0.478361	0.609937	0.456458	0.251348	0.396791
GSM404087	0.465411	0.563664	0.703879	0.724695	0.685402	0.792355	0.165182	0.741966	0.314877	0.839542	0.803692	0.4084	0.429111	0.690546	0.453183	0.473001	0.499501	0.820241	0.491804	0.58452	0.462231	0.2575	0.323553
GSM404089	0.330423	0.51453	0.618259	0.649792	0.702318	0.742424	0.107503	0.723833	0.208774	0.808446	0.651122	0.327771	0.372484	0.648763	0.430856	0.460124	0.417147	0.771233	0.329172	0.558187	0.368773	0.253784	0.401623
GSM404090	0.238819	0.508949	0.637976	0.682813	0.714	0.768601	0.175414	0.726407	0.133393	0.83492	0.637539	0.356901	0.431941	0.67488	0.414955	0.474462	0.40923	0.745327	0.416769	0.554385	0.406217	0.267043	0.402219
GSM404091	0.479587	0.643657	0.692094	0.681878	0.714055	0.752775	0.166627	0.768023	0.255419	0.839459	0.759794	0.369358	0.452397	0.656246	0.45896	0.49401	0.417206	0.779702	0.472194	0.571809	0.452318	0.268815	0.382036
GSM404092	0.505183	0.711278	0.720923	0.627349	0.698518	0.726352	0.223763	0.774731	0.292237	0.83743	0.749739	0.340228	0.426873	0.624671	0.44146	0.474406	0.413049	0.780444	0.467339	0.578861	0.438022	0.255962	0.449384
GSM404094	0.367029	0.587961	0.694345	0.690249	0.678886	0.760591	0.193732	0.766004	0.220186	0.818949	0.756267	0.374948	0.409189	0.672596	0.445319	0.464658	0.449159	0.777133	0.477672	0.58976	0.439591	0.255421	0.398962
GSM404095	0.522983	0.629242	0.71322	0.737583	0.687342	0.764157	0.266116	0.778377	0.334827	0.835892	0.793106	0.410312	0.482078	0.674587	0.472042	0.47616	0.528353	0.813322	0.509677	0.605535	0.468952	0.267051	0.370351
GSM404097	0.440369	0.433087	0.625493	0.682868	0.709929	0.751533	0.0615981	0.756971	0.246901	0.807377	0.749292	0.381043	0.368313	0.688538	0.452195	0.492475	0.430345	0.780457	0.46884	0.615302	0.420542	0.258652	0.345778
GSM404098	0.472112	0.367551	0.592301	0.686244	0.680628	0.762023	0.0805296	0.749458	0.313603	0.796917	0.747402	0.365683	0.310832	0.677124	0.441113	0.504237	0.438296	0.793585	0.472997	0.580104	0.426968	0.240408	0.327473
GSM404100	0.55848	0.522152	0.674015	0.653853	0.687671	0.769525	0.153118	0.723889	0.269936	0.800264	0.811108	0.36228	0.362541	0.674871	0.427933	0.493334	0.373154	0.794973	0.47562	0.59321	0.460919	0.250044	0.38032
GSM404101	0.451981	0.462143	0.690389	0.652333	0.672374	0.711592	0.173629	0.731025	0.192158	0.809219	0.728342	0.368021	0.360941	0.673197	0.388513	0.485483	0.370912	0.784104	0.439195	0.58277	0.415191	0.221577	0.339283
GSM404103	0.58496	0.634319	0.614547	0.660477	0.709133	0.723877	0.254723	0.786262	0.394962	0.839405	0.832388	0.430809	0.456693	0.673405	0.436132	0.499599	0.468505	0.806561	0.541269	0.594832	0.469035	0.250687	0.386905
GSM404104	0.53346	0.544762	0.623639	0.698172	0.665699	0.742016	0.154373	0.747521	0.316463	0.830837	0.791781	0.428765	0.400115	0.679185	0.381753	0.494169	0.525788	0.8192	0.511796	0.570835	0.462029	0.276521	0.371125
GSM404106	0.166492	0.438247	0.609134	0.627585	0.690513	0.688599	0.200278	0.757371	0.0948005	0.768681	0.644376	0.284498	0.419305	0.676737	0.353586	0.478143	0.353044	0.754434	0.3937	0.56895	0.375551	0.208205	0.415622
GSM404107	0.246431	0.651682	0.807805	0.660579	0.683187	0.711515	0.147053	0.775634	0.163084	0.810064	0.755562	0.320267	0.395663	0.690636	0.415138	0.488084	0.423102	0.784255	0.44316	0.61994	0.406317	0.229508	0.438217
GSM404114	0.373643	0.603607	0.726523	0.67917	0.717093	0.730205	0.234638	0.730408	0.258796	0.842244	0.774474	0.367455	0.482161	0.696255	0.428126	0.517581	0.421815	0.752898	0.495613	0.594385	0.437736	0.242371	0.386705
GSM404116	0.602289	0.644741	0.730309	0.687012	0.696139	0.765668	0.323823	0.790269	0.364669	0.8449	0.841188	0.425533	0.547981	0.693014	0.440899	0.501084	0.461798	0.806413	0.532418	0.609953	0.469412	0.263804	0.395057
GSM404120	0.543239	0.571885	0.731567	0.657566	0.694164	0.676704	0.167972	0.755181	0.286749	0.822791	0.804431	0.345956	0.341214	0.665933	0.402808	0.540996	0.353582	0.811847	0.490682	0.577208	0.468105	0.266905	0.384541
GSM404123	0.377339	0.493702	0.547598	0.62232	0.673606	0.702117	0.157231	0.750026	0.164306	0.787901	0.690008	0.274763	0.470638	0.681175	0.374106	0.479181	0.304598	0.766411	0.446005	0.549528	0.410743	0.204137	0.389174
GSM404124	0.418991	0.512342	0.560016	0.64525	0.68511	0.704458	0.159767	0.757678	0.202825	0.817471	0.726537	0.288159	0.459312	0.678783	0.388942	0.508394	0.39423	0.794396	0.439282	0.572979	0.428668	0.227826	0.392956
GSM404126	0.427067	0.563204	0.65571	0.632632	0.684941	0.707282	0.17707	0.742532	0.266407	0.80629	0.793662	0.324193	0.467242	0.699961	0.398335	0.53141	0.361263	0.754782	0.522694	0.560066	0.43694	0.234409	0.384112
GSM404127	0.431757	0.60968	0.647157	0.633819	0.668497	0.696145	0.216075	0.753571	0.277064	0.826385	0.789099	0.349876	0.489685	0.687148	0.40153	0.520257	0.348541	0.764072	0.498034	0.574897	0.443401	0.244897	0.412892
GSM404129	0.180749	0.597226	0.669444	0.731929	0.693693	0.681412	0.0957893	0.794405	0.0872765	0.832901	0.767586	0.368405	0.549278	0.688485	0.398039	0.538279	0.460231	0.81865	0.545847	0.589414	0.4311	0.275462	0.43367
GSM404130	0.135948	0.673597	0.650143	0.710017	0.698393	0.699229	0.180169	0.812751	0.0944399	0.828326	0.770889	0.386808	0.610054	0.671837	0.398493	0.518654	0.51775	0.827006	0.573336	0.619331	0.450483	0.273427	0.468252
GSM404132	0.442908	0.6262	0.764254	0.67329	0.707919	0.678169	0.224516	0.77793	0.226784	0.855362	0.852897	0.393765	0.431436	0.690434	0.409814	0.543679	0.393523	0.796556	0.530787	0.616584	0.491488	0.272457	0.404027
GSM404133	0.400654	0.64754	0.781305	0.655413	0.718174	0.678028	0.197167	0.750498	0.233382	0.842073	0.794109	0.330937	0.372887	0.640158	0.382715	0.5406	0.413769	0.813377	0.512748	0.579104	0.457257	0.272158	0.426537
GSM404135	0.567425	0.688274	0.885718	0.713331	0.690123	0.700178	0.24783	0.769482	0.406414	0.804595	0.850546	0.360761	0.411895	0.681362	0.44785	0.527045	0.415281	0.801239	0.506624	0.589864	0.482983	0.269874	0.36604
GSM404144	0.00792891	0.438229	0.570573	0.532966	0.717461	0.6328	0.0297351	0.732734	0.0340291	0.817774	0.540084	0.22769	0.304482	0.580627	0.262203	0.406803	0.306513	0.699123	0.322026	0.496962	0.343327	0.219408	0.435203
GSM404145	0.500005	0.657224	0.717067	0.641102	0.714642	0.698912	0.20706	0.783161	0.284134	0.83249	0.793167	0.315384	0.406814	0.638844	0.385222	0.513423	0.382436	0.776347	0.505395	0.601412	0.442661	0.229499	0.398233
GSM404147	0.537432	0.620084	0.658624	0.676638	0.738475	0.748178	0.204507	0.796833	0.357626	0.843059	0.793277	0.37895	0.510106	0.683969	0.422861	0.552725	0.491625	0.804391	0.556581	0.57036	0.48043	0.293145	0.384272
GSM404148	0.487479	0.572304	0.600341	0.680291	0.718403	0.733306	0.212025	0.797495	0.303356	0.846848	0.771211	0.367918	0.54235	0.709448	0.430221	0.57123	0.486903	0.816285	0.543051	0.607372	0.47133	0.296548	0.381464
GSM404156	0.551213	0.602978	0.667299	0.663046	0.719448	0.702885	0.255631	0.804364	0.386812	0.8547	0.82317	0.35793	0.484151	0.657005	0.409034	0.528474	0.450104	0.831478	0.559405	0.590624	0.466404	0.251883	0.381215
GSM404164	0.525173	0.540122	0.629938	0.634516	0.678133	0.716387	0.19718	0.763121	0.305513	0.810408	0.794705	0.327897	0.428156	0.657693	0.402453	0.505865	0.399202	0.800854	0.506898	0.566874	0.437394	0.241634	0.390249
GSM404171	0.584496	0.616506	0.666642	0.658714	0.722283	0.67905	0.230284	0.797808	0.345399	0.850903	0.828818	0.339321	0.506387	0.681207	0.418064	0.527063	0.452609	0.80014	0.513386	0.572835	0.470882	0.270007	0.403269
GSM404173	0.292705	0.393044	0.518482	0.606127	0.691205	0.680754	0.0985378	0.746298	0.0771354	0.792129	0.609068	0.247279	0.370987	0.672722	0.351965	0.498737	0.39197	0.783405	0.387489	0.531084	0.388827	0.234161	0.364665
GSM404174	0.286332	0.369211	0.503197	0.604877	0.672806	0.695298	0.0789474	0.733714	0.0641257	0.792398	0.611848	0.280705	0.377891	0.67107	0.346405	0.505672	0.384875	0.781644	0.388018	0.528069	0.389284	0.225151	0.368393
GSM404176	0.434721	0.477356	0.633157	0.630737	0.684694	0.700262	0.170972	0.733757	0.152889	0.787931	0.734284	0.31768	0.459304	0.696282	0.402225	0.544666	0.398271	0.798486	0.456978	0.569104	0.486099	0.259568	0.355969
GSM404178	0.290866	0.488555	0.607075	0.652847	0.690326	0.728313	0.192144	0.743793	0.152903	0.828746	0.750864	0.35569	0.475485	0.702907	0.375625	0.540726	0.408279	0.773362	0.538138	0.593605	0.46498	0.26321	0.392985
GSM404179	0.200272	0.398704	0.530676	0.620855	0.67933	0.746038	0.0982561	0.693934	0.124524	0.802251	0.619742	0.308903	0.338491	0.689216	0.352661	0.51821	0.358894	0.771705	0.456449	0.534535	0.415646	0.25535	0.364586
GSM404182	0.194352	0.654821	0.529309	0.408252	0.774929	0.480793	0.247951	0.699287	0.333607	0.736009	0.644074	0.270945	0.507558	0.508024	0.313011	0.513029	0.369126	0.724089	0.471915	0.450053	0.404727	0.223612	0.49732
GSM404184	0.519569	0.560809	0.705333	0.62456	0.687066	0.667923	0.189962	0.747305	0.248209	0.783079	0.770998	0.321015	0.431759	0.68089	0.376226	0.532629	0.350061	0.810983	0.492785	0.571884	0.464121	0.225749	0.382342
GSM404185	0.25707	0.600045	0.715602	0.601495	0.698471	0.660664	0.168133	0.759216	0.110009	0.792407	0.738273	0.300221	0.376763	0.656432	0.354835	0.490393	0.310853	0.772641	0.458228	0.56655	0.432463	0.218954	0.431612
GSM404186	0.253136	0.4887	0.527624	0.594813	0.680805	0.670033	0.107155	0.766538	0.0646839	0.80695	0.652584	0.288806	0.508993	0.642347	0.34396	0.466607	0.331826	0.74804	0.420574	0.539085	0.405975	0.192492	0.421156
GSM404187	0.395342	0.578732	0.562539	0.629789	0.692874	0.649999	0.142522	0.783077	0.191869	0.812687	0.73631	0.324211	0.497031	0.662084	0.37131	0.50664	0.358292	0.776211	0.497705	0.581304	0.449408	0.211462	0.432328
GSM404191	0.508639	0.554679	0.701873	0.673773	0.660328	0.677289	0.242614	0.758159	0.293462	0.802951	0.8054	0.357653	0.384924	0.689122	0.388399	0.535287	0.374554	0.800207	0.503695	0.568254	0.460542	0.246894	0.407936
GSM404198	0.536378	0.686417	0.688951	0.669011	0.728233	0.701242	0.233726	0.805304	0.410296	0.81863	0.83596	0.367144	0.456102	0.677946	0.394534	0.513765	0.486796	0.839697	0.565798	0.599821	0.468297	0.255741	0.429847
GSM404199	0.376729	0.712893	0.73377	0.60663	0.743616	0.680975	0.292267	0.786753	0.308972	0.818918	0.829185	0.335293	0.486322	0.633134	0.385042	0.501753	0.386489	0.776421	0.533857	0.602538	0.442051	0.241211	0.470293
GSM404201	0.233281	0.717401	0.62688	0.470319	0.740831	0.573575	0.234109	0.709346	0.343152	0.734884	0.6816	0.312247	0.482649	0.52888	0.371232	0.511714	0.279816	0.710069	0.490533	0.531033	0.432817	0.289733	0.539845
GSM404202	0.311273	0.753861	0.585575	0.453114	0.745152	0.545025	0.275764	0.668106	0.361692	0.675693	0.66285	0.382043	0.483909	0.545193	0.367348	0.553039	0.382485	0.725483	0.51944	0.500371	0.445232	0.266421	0.565405
GSM404205	0.542519	0.637015	0.709344	0.567286	0.723436	0.670807	0.280401	0.777995	0.423553	0.776396	0.806125	0.29809	0.465094	0.685695	0.379308	0.468103	0.338994	0.778425	0.513227	0.570045	0.446011	0.231366	0.388613
GSM404216	0.428189	0.517691	0.718999	0.65561	0.704279	0.643455	0.163707	0.752033	0.267194	0.81458	0.779678	0.329559	0.438088	0.653309	0.378139	0.511722	0.340373	0.80287	0.47034	0.602684	0.433412	0.235683	0.377334
GSM404220	0.426554	0.464252	0.561399	0.697165	0.660813	0.689104	0.140037	0.759084	0.190338	0.830549	0.762375	0.368069	0.470411	0.690361	0.362583	0.544234	0.434732	0.822768	0.515651	0.604903	0.424962	0.230357	0.388671
GSM404226	0.282064	0.550375	0.665796	0.624409	0.70416	0.664292	0.195546	0.759275	0.179052	0.832976	0.74006	0.323046	0.51768	0.684383	0.362994	0.515086	0.359562	0.766187	0.477559	0.578835	0.41739	0.213927	0.405928
GSM404227	0.293806	0.490946	0.594649	0.643468	0.661197	0.703412	0.1737	0.703938	0.153638	0.839465	0.722149	0.324448	0.501878	0.68479	0.332715	0.510753	0.34122	0.775373	0.442089	0.556773	0.40873	0.201032	0.366523
GSM404232	0.327316	0.392848	0.590244	0.690177	0.655631	0.735891	0.151732	0.761643	0.227548	0.833186	0.749101	0.362225	0.509077	0.694309	0.393184	0.551047	0.389677	0.818636	0.543089	0.590482	0.435345	0.23766	0.362721
GSM404235	0.294989	0.494025	0.511526	0.632998	0.681398	0.686663	0.145669	0.742818	0.136866	0.815236	0.617297	0.308165	0.438686	0.644498	0.355398	0.505947	0.38132	0.762328	0.414444	0.561056	0.384772	0.213483	0.400677
GSM404238	0.57106	0.652351	0.676473	0.663561	0.688	0.651479	0.288781	0.784217	0.496872	0.826583	0.854351	0.354812	0.538912	0.662006	0.410304	0.518634	0.40775	0.804293	0.547689	0.577647	0.46661	0.230267	0.397253
GSM404240	0.30218	0.439208	0.564973	0.651364	0.703558	0.674147	0.0840494	0.728571	0.105279	0.8288	0.689253	0.325994	0.474902	0.676982	0.358228	0.50039	0.385048	0.769421	0.430018	0.571735	0.401292	0.228233	0.398334
GSM404241	0.33547	0.49653	0.56796	0.650347	0.702725	0.684117	0.123653	0.732573	0.119573	0.829818	0.662318	0.325803	0.452573	0.672602	0.35808	0.491388	0.441722	0.766772	0.431882	0.563623	0.406655	0.237061	0.419162
GSM404243	0.20561	0.625604	0.644383	0.660267	0.718115	0.683781	0.224239	0.765432	0.110998	0.82161	0.750683	0.369882	0.557284	0.694929	0.391573	0.528125	0.409852	0.768783	0.497751	0.577758	0.447079	0.263527	0.444524
GSM404244	0.195329	0.545351	0.589094	0.639652	0.703432	0.681716	0.237789	0.737436	0.0773744	0.797879	0.697493	0.329722	0.508857	0.682493	0.37895	0.526181	0.294596	0.762747	0.465065	0.57397	0.428357	0.234222	0.432718
GSM404247	0.465425	0.515619	0.595736	0.638415	0.684173	0.676018	0.18935	0.745483	0.323103	0.811411	0.725775	0.294004	0.442724	0.673406	0.39234	0.476256	0.371731	0.790354	0.457518	0.580695	0.425824	0.243238	0.407075
GSM404252	0.402417	0.440913	0.667717	0.671629	0.659963	0.707314	0.0548541	0.728163	0.24224	0.808568	0.771398	0.353752	0.364107	0.690877	0.353416	0.523151	0.325893	0.763675	0.500372	0.569252	0.422956	0.229634	0.36278
GSM404253	0.451309	0.41346	0.604263	0.640053	0.66198	0.69417	0.13341	0.768955	0.283733	0.825478	0.766537	0.335992	0.340886	0.686905	0.362862	0.519258	0.361302	0.766199	0.50113	0.581883	0.414492	0.205429	0.363929
GSM404261	0.426506	0.484018	0.547512	0.66559	0.690805	0.685574	0.148394	0.76187	0.202013	0.832269	0.712162	0.333366	0.456707	0.674508	0.379347	0.522002	0.429127	0.787285	0.469808	0.579829	0.419993	0.260176	0.393012
GSM404262	0.499697	0.573498	0.621321	0.657282	0.684946	0.677828	0.205826	0.77656	0.3094	0.829693	0.749501	0.328879	0.454485	0.668928	0.389605	0.534388	0.370493	0.781128	0.489888	0.600112	0.447537	0.259929	0.412856
GSM404266	0.334707	0.402651	0.64357	0.645072	0.677484	0.735861	0.0544849	0.746106	0.208544	0.801072	0.730281	0.308091	0.397888	0.700487	0.374945	0.499008	0.332625	0.765847	0.432668	0.559701	0.401106	0.249389	0.35723
GSM404274	0.532761	0.634734	0.606302	0.66204	0.68654	0.681554	0.228627	0.785117	0.380743	0.850748	0.789763	0.356115	0.529296	0.68685	0.396681	0.504144	0.407027	0.814929	0.530204	0.590331	0.457497	0.231512	0.411439
GSM404275	0.495742	0.575797	0.626241	0.667131	0.676338	0.700451	0.209318	0.771232	0.352157	0.841083	0.766525	0.362295	0.539075	0.703936	0.394873	0.518278	0.375112	0.807611	0.516159	0.597979	0.429499	0.211292	0.408875
GSM404278	0.54993	0.600823	0.798364	0.685043	0.696196	0.668337	0.178824	0.762452	0.301754	0.817052	0.836584	0.322153	0.388309	0.712894	0.393965	0.51129	0.331399	0.798306	0.510698	0.577466	0.470473	0.233708	0.404591
GSM404279	0.539954	0.536596	0.734114	0.662989	0.708281	0.688958	0.185329	0.755221	0.308464	0.808573	0.827077	0.313449	0.397037	0.702194	0.381082	0.512104	0.36132	0.810248	0.499805	0.574358	0.457122	0.237339	0.380926
GSM404294	0.541314	0.559112	0.693067	0.650236	0.707728	0.686927	0.143307	0.796938	0.297176	0.828433	0.837023	0.356867	0.4835	0.698142	0.406726	0.50262	0.307029	0.798558	0.519595	0.593916	0.468336	0.190928	0.401833
GSM404299	0.482921	0.555102	0.574998	0.58766	0.688161	0.659805	0.219813	0.752859	0.332269	0.797321	0.720532	0.291563	0.368021	0.648815	0.354927	0.472573	0.324806	0.775209	0.437051	0.517686	0.438402	0.181057	0.422832
GSM404301	0.599281	0.634473	0.664888	0.604458	0.692945	0.648843	0.215806	0.759294	0.379015	0.832261	0.828275	0.327401	0.444988	0.643625	0.411939	0.513333	0.311464	0.787629	0.523654	0.576766	0.473111	0.170102	0.411888
GSM404302	0.562899	0.664728	0.706546	0.609566	0.703565	0.633431	0.229569	0.808304	0.335716	0.835341	0.836301	0.349567	0.574086	0.648274	0.405597	0.495272	0.35921	0.801033	0.567166	0.607839	0.464854	0.184782	0.440117
GSM404303	0.359051	0.583066	0.579514	0.635566	0.700986	0.711394	0.193885	0.756125	0.204179	0.822725	0.702701	0.340027	0.542503	0.679964	0.400645	0.502401	0.330359	0.758474	0.460794	0.59473	0.449165	0.256388	0.42723
GSM404304	0.390793	0.55651	0.520082	0.613462	0.72423	0.630568	0.143063	0.674094	0.247307	0.809254	0.749871	0.356933	0.505968	0.687225	0.442268	0.508694	0.373547	0.740519	0.462483	0.561051	0.519962	0.264129	0.308228
GSM404305	0.405847	0.666813	0.732251	0.662816	0.716867	0.682949	0.319087	0.798442	0.300043	0.848379	0.834649	0.368906	0.650504	0.711954	0.419729	0.512759	0.379271	0.806038	0.537901	0.612186	0.482378	0.221641	0.427142
GSM404306	0.464112	0.635459	0.734882	0.674376	0.71362	0.702238	0.280875	0.784	0.331691	0.837456	0.844642	0.365036	0.61928	0.723822	0.407306	0.519821	0.353922	0.791482	0.554311	0.615851	0.476363	0.230519	0.404294
GSM404307	0.485816	0.621927	0.742119	0.67059	0.696841	0.690352	0.161093	0.781924	0.390363	0.852353	0.853677	0.347173	0.528379	0.709328	0.391146	0.520563	0.395185	0.816421	0.581343	0.60631	0.484591	0.212017	0.414611
GSM404308	0.530933	0.674565	0.746341	0.65498	0.702037	0.677203	0.255341	0.809907	0.433175	0.854486	0.852849	0.35327	0.599048	0.696651	0.419563	0.507094	0.386513	0.832178	0.596452	0.616327	0.485945	0.221254	0.435438
GSM404309	0.551453	0.589404	0.63903	0.598659	0.710485	0.698507	0.196726	0.767969	0.297118	0.811737	0.815781	0.314564	0.457181	0.673351	0.365924	0.475365	0.285707	0.781041	0.50725	0.57276	0.447538	0.182586	0.417808
GSM404311	0.524369	0.551613	0.680496	0.620979	0.702355	0.696716	0.165887	0.792862	0.293655	0.833761	0.82595	0.327572	0.495355	0.666352	0.374947	0.484871	0.323514	0.783957	0.542173	0.568188	0.452745	0.186094	0.385524
GSM404313	0.496857	0.579844	0.638241	0.666672	0.694121	0.687785	0.261729	0.780152	0.296843	0.833773	0.831697	0.359563	0.599038	0.708584	0.394419	0.496114	0.407828	0.800446	0.566195	0.59461	0.468187	0.201885	0.397741
GSM404314	0.469344	0.647489	0.646991	0.632743	0.703346	0.656901	0.330777	0.813057	0.315215	0.831824	0.821815	0.329576	0.642145	0.644001	0.392793	0.467005	0.448424	0.781763	0.567784	0.597656	0.434596	0.183424	0.434361
